# Supplementary material for: Serum metabolomic profiling reveals LysoPC/PC depletion as a potential biomarker to detect avian reoviral infection in neonatal broiler chickens
Source: Front Cell Infect Microbiol. 2026 May 8;16:1750590. doi: 10.3389/fcimb.2026.1750590 (PMC13194372; doi:10.3389/fcimb.2026.1750590)
Supplement: Supplementary file 5 [file Table1.xlsx]

## Sheet: Table S1A
Table S1A. Normalized concentrations of serum metabolites detected in control and Reovirus-infected chickens at 24 h, 48 h, and 72 h post-infection.
	Controls-24hrs																														Reo Virus-24 hrs
Metabolie	S1	S2	S3	S4	S5	S6	S7	S8	S9	S10	S11	S12	S13	S14	S15	S16	S17	S18	S19	S20	S21	S22	S23	S24	S25	S26	S27	S28	S29	S30	S31	S32	S33	S34	S35	S36	S37	S38	S39	S40	S41	S42	S43	S44	S45	S46	S47	S48	S49
1,3-Diaminopropane	-0.611014	-0.927615	0.649507	-0.634381	-0.300259	-0.789585	-0.571655	0.605457	-0.367565	-0.192247	-0.653314	-0.957229	-0.196781	-0.525349	-0.641279	-0.0905792	0.0646378	0.392848	-0.796059	-0.802733	0.295446	-0.462662	-0.604106	-0.354866	-0.282097	-0.769159	-1.11053	-0.321117	-0.327308	-0.605755	-0.80686	-0.248244	-0.391655	-0.214327	-0.385318	-0.989266	-0.0142532	-0.413981	0.414134	-0.285474	0.0269612	0.317339	-0.601137	0.369756	0.0491457	0.148773	0.104148	-0.670531	0.0279769
3-Methoxytyramine	-0.16934	0.306103	-1.17392	-0.752913	-0.613387	0.769952	0.40795	1.17095	0.707386	-0.264594	0.614747	-0.794861	-0.292189	-0.303262	0.332521	-0.800443	0.220078	0.315763	0.301249	0.0392588	-0.779744	0.765506	0.547229	0.250565	0.660352	0.494775	0.152612	0.767286	-0.0248185	-0.189125	-0.0324537	-0.063721	0.586231	0.251146	-0.0221247	-0.104109	0.551587	0.494856	-0.057043	0.251146	0.266197	0.492713	0.0955741	0.515064	0.503398	0.344003	0.106169	-0.43961	0.273666
5-Hydroxylysine	0.0316977	-0.12082	0.247261	0.228906	-0.0761789	-0.289327	-0.36186	1.17932	-0.305938	0.141244	0.0249155	-0.667991	0.0141182	-0.0298108	0.121631	0.430733	0.345792	0.196654	-0.209407	-0.0919368	0.612791	0.387016	0.0679459	0.314403	-0.0804062	0.645084	0.0640812	0.220402	-0.203521	0.133322	-0.160277	0.280434	0.589942	0.337403	0.378621	-0.044516	0.519812	-0.165286	0.452901	0.0893717	0.223835	0.183957	0.156469	0.221372	0.148233	0.200027	0.260826	0.403471	0.486286
5-Methyluridine	-0.676441	1.12707	1.82157	0.646331	0.298708	1.32874	-0.534165	1.47085	1.29526	0.86105	1.19525	-1.08111	0.979938	0.348846	1.55583	1.70391	1.00124	1.73712	-0.754102	1.20081	-1.42587	1.49703	1.14491	-0.070341	0.349954	0.938029	0.845104	0.102034	0.410509	1.99159	-0.174341	-0.100838	-0.737308	-0.245238	0.382983	0.892554	1.11316	-0.521285	-0.569342	1.37144	-0.352969	0.174269	-0.0693375	0.987251	-0.511997	-0.963632	0.906338	0.217662	-1.25369
7-Methylguanine	0.832836	0.710686	1.98342	1.70585	0.8108	1.15314	0.279124	1.30221	1.13098	0.487852	0.500463	-1.29893	1.19061	0.025557	0.596546	2.00156	1.14841	1.47039	0.338061	0.480335	1.30074	0.219261	0.221445	0.481196	-1.29893	0.924058	0.69711	-0.00736393	0.403917	0.241484	0.370354	-0.00811196	-1.2829	0.648969	1.18174	0.187176	0.455545	0.367387	1.00224	0.911891	-1.2829	-1.2829	-1.2829	0.41035	-1.2829	0.148092	0.874303	0.744056	-1.2829
alpha-Aminobutyric acid	-0.175231	-0.417698	-0.395793	-0.291305	0.911871	-0.170178	-0.81571	1.64009	-0.499461	-0.577776	0.173065	-1.03381	0.350009	0.661924	-0.269457	0.413337	0.692727	0.725681	-0.435158	-0.661246	0.457742	0.552452	-0.598176	-0.187055	-0.942401	-0.199778	-0.838915	0.188725	-0.427794	0.0399639	0.116528	0.248827	-0.452511	0.0409548	-1.39032	0.196178	0.144845	-1.01753	-0.813558	-0.683093	-0.776727	-0.0390683	-0.211203	-0.859456	-0.453446	0.536171	-0.595328	0.296204	-0.161698
Adenine	1.35509	1.44999	1.95221	1.86909	1.97367	1.26285	0.399808	1.27008	1.53314	1.75892	1.1144	-0.822873	1.20655	-0.822873	1.13435	1.32131	1.77825	0.713967	0.916477	-0.822873	0.887858	0.229294	0.631565	1.04219	-0.822873	1.28789	0.475867	1.16275	0.251933	0.771201	-0.861666	-0.861666	-0.861666	-0.861666	1.34037	-0.861666	-0.861666	-0.861666	0.471439	-0.861666	-0.861666	-0.861666	-0.861666	-0.861666	-0.861666	-0.861666	-0.861666	-0.861666	-0.861666
Adenosine	1.26567	1.14	1.69703	1.44583	1.31175	1.13456	1.12478	1.46618	1.28594	1.31526	1.09201	-1.29312	1.10859	0.539481	1.22005	1.58944	1.27042	1.06535	0.892784	0.972856	1.53854	1.1792	1.24116	1.13789	1.12938	1.28007	1.0228	1.12785	0.902627	0.911912	-1.21158	-1.21158	-1.21158	-1.21158	1.0837	-0.934051	-0.140558	-1.21158	0.599529	0.445139	-1.21158	0.190528	-1.21158	0.281741	0.683349	0.699983	0.499193	-1.21158	0.199217
Asymmetric dimethylarginine	0.332749	0.0891337	0.607591	0.40177	0.370778	0.0150851	0.164276	0.954923	0.381696	0.407894	0.377806	-0.331271	0.87795	0.00123215	0.287166	0.695045	0.742532	0.818768	0.410948	0.514891	0.646053	0.404835	0.766346	0.572275	0.295405	0.587315	0.659097	0.602883	0.548739	0.461211	0.208752	0.314731	0.220256	0.144763	-0.0926336	-0.0173197	0.0842798	-0.142544	-0.215676	0.191334	0.130947	0.103822	0.00448298	-0.0628527	0.00730427	-0.0816472	0.399395	0.227607	-0.040403
Alanine	0.720775	0.949174	0.886292	1.36833	0.545908	0.270585	-0.985684	2.51087	0.295167	0.724875	0.567385	-0.730876	1.93255	-1.0552	-0.260939	2.24548	1.27931	1.74981	0.234097	0.727332	1.43039	0.948405	-0.211581	0.25753	-0.735811	1.12814	0.500381	1.0068	0.61376	1.37926	-0.538592	0.789279	-0.520612	0.249581	-1.52729	-0.502723	0.111285	-1.56664	-1.76113	-0.3528	-0.580117	-0.686397	-0.818512	-0.91477	-0.698539	0.33206	-0.42078	-0.546742	-0.364963
Allantoin	-1.20863	-0.924858	0.932477	-0.223323	0.175692	-0.509473	-1.04602	1.26603	-1.19257	-0.909987	-0.434749	-2.84119	0.228822	-2.87173	-0.268813	0.3803	-0.285494	0.636641	-1.31193	-2.24852	1.2162	-1.46962	-0.480724	-0.200786	1.02606	-0.321193	-1.15539	0.0288897	-0.900107	-1.69802	-1.48452	-0.787168	-0.252432	-0.0449465	-0.309357	-1.1875	0.54287	-0.0508861	1.40097	0.539492	0.110029	-0.665908	-0.126957	-0.423707	-1.07349	-0.72961	0.847369	0.235013	-0.0727463
alpha-Aminoadipic acid	0.0266535	0.468313	0.696004	0.740177	0.544358	0.877335	0.324066	1.5681	0.218575	0.62903	0.801122	-0.477606	1.00091	-0.246593	0.422669	1.12249	0.771886	1.06971	0.423704	-0.00917273	1.56102	0.318788	0.22185	-0.000479602	0.140486	0.490979	0.417218	0.447072	0.326282	-0.0700714	0.137145	0.832097	0.440097	0.322408	-0.0838967	0.0402414	0.4287	-0.179127	0.514948	-0.0564363	0.0219939	-0.0321583	0.272037	0.499959	0.0667212	0.377409	-0.109063	0.404395	0.239124
Arginine	-1.72929	-1.33917	1.03641	0.233506	0.0811316	-0.660896	-0.719367	0.639704	-1.1604	-0.482723	-0.613524	-2.95128	0.147177	0.0468161	-0.308672	0.793136	0.32756	0.13709	-0.656754	-0.631992	0.648555	-0.906945	-2.25354	-0.2673	-0.623773	0.298617	-1.78444	-0.867377	-0.532505	-1.29981	-0.230036	0.30188	1.02711	0.0139667	0.530392	-0.64638	0.384837	-0.379237	-0.0757263	0.623462	-0.708824	-0.129483	-0.118671	-0.0297386	0.349958	0.495284	0.942072	1.02578	1.38139
Asparagine	0.424981	0.542604	-1.6423	0.115543	0.67585	0.829251	-0.150628	1.07503	-1.73976	0.425512	0.682005	0.321478	0.284053	-0.352132	0.389704	-1.52095	0.397107	1.10143	0.752826	0.279138	-1.69133	-1.66623	0.431333	-0.656591	-0.426481	0.512577	-0.342534	0.546719	0.895653	0.0251711	0.338104	0.833737	0.697435	0.809339	-1.75777	0.255431	0.410807	0.122166	-1.0604	0.389689	0.627713	0.137469	-0.152477	0.13677	0.0155531	0.687102	0.525985	0.237462	0.601045
Aspartic acid	0.0177824	0.285557	1.612	0.93814	0.293335	-0.333873	0.512909	1.35732	0.829839	0.358064	-0.172403	-0.611632	1.05511	0.304362	-0.0773788	2.09608	0.932221	-0.452596	0.152058	0.0165349	1.78985	1.20388	-0.14807	0.657054	0.118177	0.468561	0.185756	-0.0745383	-0.433462	0.169941	-0.382192	0.0659904	-0.162184	-0.422944	0.303267	0.0944196	-0.00638275	-0.201934	0.31069	-0.656255	-0.479267	-0.00378677	-0.173254	-0.0395135	0.274208	0.404309	-0.162339	-0.484499	0.122577
beta-Alanine	-0.670268	-0.309646	0.719024	-0.291873	0.0756867	-0.615774	-0.368267	0.406318	-0.86781	-0.684021	0.0543909	-1.18757	-0.655456	-1.63332	-0.728493	-0.142955	0.000628548	0.147805	-1.07783	-1.037	0.0588947	-0.906914	-1.08597	-0.276967	-1.08388	-0.166953	-0.958164	-0.155547	-0.386797	-1.11851	-0.121983	-0.285724	0.247669	-0.32904	-0.414406	-0.760231	-0.0610908	-1.6576	-0.330455	-0.977519	-0.361849	-0.247457	-0.758445	-0.510152	-0.645415	-0.0610908	-0.188885	-0.19808	0.0766459
Betaine	0.52766	0.482743	1.23728	0.894658	1.49204	1.01419	-0.105707	1.95889	0.59285	0.808057	0.44828	-1.72743	0.0951341	-2.32675	0.309948	0.579849	0.4044	0.888438	0.816982	0.271674	0.920034	0.557488	-0.0773742	0.253503	-0.541416	1.48171	0.481683	0.818892	-0.144595	-0.111659	-0.357898	0.51319	-0.525826	-1.028	-1.13223	0.127097	0.224936	-0.509493	-0.438885	-0.864351	-0.187064	-0.476127	-0.192701	-0.135071	-0.778777	0.29947	-0.25183	-0.338762	0.583073
Cadaverine	-0.397098	-0.397098	1.31425	-0.397098	0.063758	0.213521	0.360785	0.0507134	0.143429	0.26962	-0.397098	-0.397098	-0.397098	-0.397098	-0.397098	-0.397098	0.251077	0.169403	0.290761	-0.397098	1.44673	0.182562	0.186565	0.124697	-0.397098	-0.397098	-0.397098	-0.397098	-0.397098	-0.397098	-0.458229	-0.458229	-0.458229	-0.458229	0.330271	-0.458229	-0.458229	-0.458229	0.122433	-0.458229	-0.458229	-0.458229	-0.458229	0.360782	-0.458229	-0.458229	-0.458229	-0.458229	-0.0068376
Carnosine	-0.46614	-0.481625	3.36144	1.37804	1.11762	-0.888089	0.966727	-0.171105	0.755721	0.162421	-0.540633	-0.350623	0.643882	1.27507	-0.557695	3.00932	0.3919	-0.945336	-0.896853	-0.890836	3.04519	0.200899	-0.316388	0.26961	-0.805688	1.03376	-0.59452	-0.12971	-0.711534	0.389353	-0.514305	-0.642248	-0.486708	-1.65989	3.12299	-0.870694	-0.729786	-1.34682	0.911891	-0.748053	-1.17139	-0.868775	-0.600597	-1.076	0.376667	0.961094	-0.423773	0.641774	-0.645422
Choline	0.429682	0.640082	2.60772	0.390947	-0.642599	-0.240415	-0.550231	2.01654	-0.362959	0.718318	0.188395	-2.80967	1.38442	-1.39519	0.726278	1.11133	1.13941	-0.625988	-0.129554	-1.75461	2.30356	0.300191	0.365125	1.45192	1.01259	1.15339	0.220627	0.110425	-0.294235	0.240801	-1.11058	-0.263766	-0.775506	0.0724828	0.309396	-2.00504	-1.7104	-2.20926	-0.758441	-1.18582	-0.899909	0.31172	-0.0380275	0.0361595	-0.150739	-0.381131	0.35218	-0.994207	-0.352001
Citrulline	0.294385	0.686451	0.346698	0.855027	0.610018	0.469533	0.224608	1.42362	0.321692	1.54815	1.20275	-1.33588	0.396408	0.374382	1.01236	1.00405	1.18018	0.810057	0.993042	0.417077	1.14699	0.43013	0.480815	0.476958	0.44207	0.515683	0.273262	0.871549	0.305738	0.335323	-0.193769	-0.135656	0.420485	0.826925	-0.110334	0.355628	0.698933	-0.163421	0.174628	0.400075	0.203931	-0.118405	0.20016	0.116486	0.42177	0.360675	0.338667	0.272235	0.385968
Creatine	-0.604722	-0.400621	2.97327	-0.636816	-0.685862	-0.995566	1.98274	0.768201	-0.262241	0.0831233	-0.416594	-1.28396	0.625576	-0.632633	-0.393581	2.99739	0.353377	-0.824018	-0.474938	-0.868656	3.71645	0.219542	-0.471218	0.532052	-0.0173001	-0.219816	-0.611904	-0.421064	-0.440907	-0.221364	-1.20295	-1.2188	-0.6712	-0.265908	0.0282283	-0.91833	-0.693878	-0.880654	0.301959	-0.353194	-0.479537	-0.629009	-0.580031	-0.317116	1.89886	-0.282767	0.250847	-0.501138	0.301959
Creatinine	-0.632002	-0.571825	2.80244	-0.501678	0.187262	-0.529594	-0.0900688	0.0407664	-0.416013	0.151782	0.0570023	-2.57531	0.302105	0.0461854	0.769691	1.74519	-0.4955	-0.0844757	-0.105489	0.266318	1.46959	-0.176315	-0.209307	-0.298104	-0.48779	-0.0788901	0.258608	-1.31939	-0.258565	-0.77812	-0.812958	-0.579407	0.217063	-0.521468	-0.144243	-0.0641184	-0.157038	0.460763	1.02283	0.205341	0.136953	-0.873467	-0.181313	0.681606	-0.293089	0.184419	-0.177019	-0.130073	1.07918
Cystathionine	0.764219	1.00325	1.90091	0.900714	1.05196	-0.295075	-0.431651	2.24982	-0.0696065	-0.405289	0.849547	-0.393622	-0.498009	-0.84238	-0.164492	1.48538	0.400098	0.0954819	-0.156856	0.420856	1.6955	-0.327841	-0.906407	0.0778785	-0.066379	0.815412	-0.702955	-0.833026	-0.751966	-0.78479	-1.31703	-0.789355	-0.63028	-0.269632	-0.693883	-0.90359	-0.494488	-0.774635	0.453937	-0.106135	-0.223417	-0.639949	1.11807	-0.749576	-0.760345	-1.15581	-0.674164	-0.0517759	0.281891
Cytidine	-0.11299	-0.448161	1.73965	1.44493	0.234733	1.07088	1.40427	1.45078	0.388972	1.3347	0.0828982	-0.364635	0.836795	-0.105665	0.399083	1.4357	0.669456	0.295156	0.790644	0.512309	1.42091	-0.364635	0.423717	0.985808	0.416057	0.671438	0.419125	0.773942	0.775806	0.598571	-0.192211	-0.309128	-1.35672	-0.0942983	1.03079	-0.645327	0.189076	-0.0974377	0.0860456	0.471221	-0.848105	-0.482657	-0.442389	-0.16039	-0.290247	0.538772	0.389115	-0.168017	0.0832232
Deoxyadenosine	0.924071	1.166	1.82021	1.93322	2.00752	0.826245	0.428529	1.27564	1.48418	1.6703	0.416549	-0.712646	1.08286	-0.712646	1.04819	1.1677	1.2521	0.0549529	1.02315	-0.712646	1.21766	0.639535	0.744784	0.741603	0.598588	1.57368	1.07094	0.916028	0.170498	0.628318	-0.782639	-0.782639	-0.782639	-0.782639	1.68431	-0.782639	-0.782639	-0.782639	1.34778	-0.782639	-0.782639	-0.782639	-0.782639	-0.782639	-0.782639	0.508603	-0.782639	0.93859	-0.782639
Deoxycytidine	0.198666	0.0479415	1.59762	1.62452	1.40037	-0.0345701	0.559562	0.377774	1.24225	1.34647	0.191016	0.487268	1.23863	-0.541178	0.330795	1.28099	0.804393	-0.0322413	0.562634	-0.240422	1.24584	0.820729	0.252631	1.13236	0.608061	1.31016	0.545799	0.497057	0.494769	0.751724	-0.434147	-0.224064	-1.20011	-0.364861	1.48384	-0.471135	-0.283945	-0.373713	0.319803	0.0131552	-0.261699	-0.667243	-0.822389	-0.372488	-0.0945403	0.692743	-0.259126	0.393233	-0.0516826
Deoxyguanosine	0.39496	0.317998	1.7432	1.60864	1.4478	-0.369458	0.736095	0.657105	1.26092	1.38763	0.0553122	0.560753	1.26645	-0.133748	0.305398	1.28511	0.909511	-0.659664	0.765182	-0.729478	1.64602	0.81617	0.36008	1.0841	0.721405	1.3536	0.635381	0.519487	0.53871	0.696541	-1.06654	-0.250894	-0.695065	-0.352638	1.62331	-0.938806	-1.04151	-0.777058	0.841523	-0.0211351	0.209353	-1.67165	-1.78617	-0.914948	0.0458229	0.876971	-0.704855	0.776617	0.251523
Deoxyinosine	-0.471979	-0.362812	0.982321	0.751854	0.538417	-1.11769	0.227708	-0.31878	0.48406	0.599133	-0.573069	0.0717631	0.551787	-0.346578	-0.233255	0.607969	0.237835	-1.08806	0.113068	-0.994094	0.968711	0.128335	-0.207421	0.465136	0.1463	0.578478	0.0197518	-0.122885	-0.0846356	0.208993	-0.893198	-0.638009	-0.692702	-0.524125	1.01653	-0.917228	-0.874984	-0.795022	0.243248	-0.423999	-0.269536	-1.1727	-1.15792	-0.900986	-0.336902	0.2702	-0.733978	0.120873	-0.324414
Deoxyuridine	-1.09104	1.33694	1.42543	1.39	1.2836	2.05588	0.637285	-1.09104	-1.09104	1.11875	1.16137	-1.09104	0.820759	-0.164581	-1.09104	2.13631	0.954038	1.54826	0.743488	-1.09104	1.78919	-1.09104	-1.09104	0.600641	0.950251	-0.291177	-1.09104	1.23011	0.492229	-1.09104	-1.11423	-0.129389	0.100671	-1.11423	0.714019	-1.11423	0.736977	0.344062	1.64069	-1.11423	0.106754	0.981685	-1.11423	1.36973	0.0619205	0.511208	-0.562704	-0.221429	-1.11423
Dimethylamine	-0.292161	-0.292161	-0.292161	-0.292161	-0.292161	-0.292161	-0.292161	-0.292161	-0.292161	-0.292161	-0.292161	-0.292161	-0.292161	-0.292161	-0.292161	-0.292161	-0.292161	-0.292161	-0.292161	-0.292161	-0.292161	-0.292161	-0.292161	-0.292161	-0.292161	-0.292161	-0.292161	-0.292161	-0.292161	-0.292161	-0.288477	-0.288477	-0.288477	-0.288477	-0.288477	-0.288477	-0.288477	-0.288477	-0.288477	-0.288477	-0.288477	-0.288477	-0.288477	-0.288477	-0.288477	-0.288477	-0.288477	-0.288477	-0.288477
Ethanolamine	-0.788534	-0.842692	0.411887	-0.830364	-0.943489	-0.732945	-0.496949	0.880962	-1.36616	-0.463942	-0.70099	-2.12926	-0.145645	-0.749071	-0.596963	0.67158	-0.482313	-0.800665	-0.407358	-0.927935	1.0599	-1.17968	-1.0029	-0.359299	-0.551597	0.00250719	-1.24071	-0.287769	-0.823345	-0.755891	-0.795471	-0.0227339	0.345468	0.144024	0.706238	-0.70125	-0.539827	-0.259883	0.789454	-0.202346	-0.0474567	0.174807	0.0139138	0.410926	0.0594774	-0.398323	1.10507	0.504531	-0.243615
Glutamine	0.792075	0.770773	1.01198	1.20578	0.340327	0.0513527	-0.335792	1.84737	0.290893	0.416796	0.0288678	-0.473954	1.77348	-0.678659	0.170584	1.86675	0.891683	1.89558	0.626985	0.341434	1.25421	0.838843	0.374722	-0.201411	-0.437586	1.07452	-0.311607	0.272803	0.852723	0.487567	0.470459	0.610363	-0.429457	-0.0191758	-1.87382	-0.674145	-0.0592148	-0.952239	-1.71899	-0.310452	-0.324132	0.136113	-1.07441	-1.24082	-0.0730103	0.551732	-0.683717	-0.827994	-0.119381
Glutamic acid	-0.263199	0.548186	1.67621	0.95587	0.274215	-0.765774	0.00896489	2.61501	-0.423242	0.613984	-0.0280692	-2.17043	0.855013	-0.79648	-0.80089	1.92361	-0.399712	-0.846808	-0.381526	-1.1513	2.75614	0.185965	0.000899125	-0.181727	-0.602508	0.854122	0.473059	0.0558154	-1.18913	0.367401	-1.11858	1.26723	-0.246711	0.980418	0.972704	-0.229371	-0.111673	-0.719914	0.284359	0.120732	-1.10083	-0.190077	-0.245469	-0.170604	0.674746	0.526838	-0.374578	0.173631	0.015763
Glycine	-0.3139	0.408032	0.246892	1.0383	0.883323	0.599891	0.774539	2.27467	-0.226624	0.794807	0.451899	-1.90412	0.246338	0.52376	-0.283321	0.589758	1.08684	0.897414	0.0187829	-0.25361	1.29765	-0.0835596	-0.416282	0.505659	-0.231631	1.00606	-0.212889	1.01563	0.950036	0.48122	-0.577013	0.437528	-0.456432	-0.551527	-0.948045	-0.817065	-0.719544	-1.60673	-1.08358	-1.08818	-1.29047	-1.04318	-0.954711	-0.80278	-0.657231	0.492647	0.0649214	-0.474086	-0.451868
Guanine	-0.156848	-0.221846	2.60978	2.18877	1.79815	-0.64354	1.23846	0.146129	1.52059	1.24428	-0.543264	0.192325	1.40071	0.0950777	-0.110559	2.12551	0.937416	-1.21873	0.481851	-0.942236	2.30242	0.652533	-0.066434	1.03272	0.49617	1.49847	0.289429	0.0198019	0.220876	0.563342	-1.12216	-0.863598	-1.04412	-0.378846	2.39869	-1.06772	-0.967569	-0.796201	1.10417	-0.21057	-0.538815	-1.11422	-0.685028	-0.551919	0.135983	0.812828	-0.392546	0.512585	-0.0400808
Guanosine	-0.550811	-0.632082	2.88265	2.17085	1.65694	-1.08728	1.3512	-0.332213	1.48558	0.360427	-1.08171	-0.287409	0.908692	-0.28912	-0.772014	2.44368	0.794639	-1.57397	-0.133329	-1.19543	2.34722	0.212139	-0.791501	0.375043	-0.355892	1.24137	-0.569852	-0.495331	-0.441188	0.197874	-0.515765	-0.82218	-0.985263	-0.300261	2.60421	-0.764641	-0.547035	-0.273999	1.23905	-0.0308109	-0.321922	-0.673008	-0.286855	-0.303213	0.368344	0.798578	-0.0229846	0.497147	0.0200466
Histidine	-2.0753	-2.77238	0.342498	-0.320903	0.832192	1.46713	-0.89001	2.95989	-1.45879	0.29427	0.190762	-2.05552	-0.421457	-0.695985	-0.531936	-0.960829	1.0345	0.288218	-1.34602	-1.84926	1.6259	0.326533	-3.13637	-0.0776987	-0.813365	0.713494	-2.73182	-0.305209	-0.443138	-1.60021	-0.556866	0.728444	0.181987	0.407315	-0.682557	-0.160081	1.01782	-0.61606	-0.00938151	-0.189281	-0.0991633	0.0985959	0.316784	0.387378	0.066224	0.656602	-0.275758	0.221806	1.11888
Histamine	-0.127758	0.548531	1.86175	1.35196	0.846973	0.679074	1.18949	1.94162	1.21657	0.223342	0.120922	-0.52901	0.867108	0.111687	-0.124303	2.0072	0.770479	0.397151	0.0762518	-0.0241891	2.23831	0.624245	-0.154833	0.361918	0.559331	0.656584	0.0750481	-0.208662	-1.18725	-0.302807	-1.24435	-0.26845	-0.446513	-0.391792	0.80912	-0.543016	-0.541588	-0.334203	0.000532355	-0.219074	-1.24435	-0.4648	-0.130524	-0.203829	0.48176	0.2726	-0.14513	-0.230926	-0.4648
Homoarginine	0.357044	-0.0388377	0.0028474	0.233114	0.726933	0.0932715	-0.325609	0.262008	0.179566	-0.0160146	0.240751	-0.239636	0.157117	0.190823	0.303612	-0.281597	0.227178	0.223591	-0.266926	0.399139	0.304672	0.559161	0.0235466	0.00385612	0.252901	0.524956	-0.147601	0.110614	-0.214617	-0.0848139	-0.0395902	0.16623	-0.374279	-0.246012	-0.0159599	0.0796084	0.18028	0.246039	0.466217	0.129753	0.1581	0.0709721	0.0283306	0.0135001	0.495812	-0.043323	0.0950681	0.108792	0.178425
Homocitrulline	-0.408743	-0.230103	-0.510611	0.139027	0.154313	-0.755847	-1.67034	-0.00165846	-0.813072	-0.536111	-0.177472	-1.12359	-0.166617	1.49199	-0.0702226	-0.209597	0.00220927	-0.0616125	-0.182935	-1.02988	-0.169568	-0.30027	0.206024	-0.114187	-0.233208	-0.0940955	-0.935144	-0.183432	-0.799945	-0.245707	0.281551	0.985317	0.710139	0.956595	0.412558	0.65379	0.659775	0.826451	1.91371	0.769056	0.352929	0.778768	0.767628	1.36729	0.909474	0.560962	1.17645	0.269898	0.192322
Hypoxanthine	-0.221311	-0.352147	0.719891	0.275003	-0.381254	0.520232	0.451128	0.988974	-0.183087	0.676715	-0.141536	-0.490119	0.279372	-0.388958	0.0493957	0.450072	0.0777959	-0.0939634	0.106909	-0.0446433	0.749549	-0.311624	-0.0344647	0.421432	0.0368684	0.01578	0.252555	0.284653	0.252235	0.103592	-0.0105181	-0.00396123	-0.641871	0.313859	0.332901	-0.133488	0.00902885	0.133171	-0.0321199	0.154414	-0.131638	-0.330322	0.178657	0.202679	0.0769378	0.178999	0.117311	-0.307601	0.460322
Isoleucine	-1.47093	-1.4404	0.330957	-0.729531	-0.652989	0.371145	-1.06605	1.63771	-1.53677	-0.34372	-0.117554	-1.1514	-0.478636	-0.4711	-0.207861	-0.429473	0.0666331	0.174148	-0.477841	-1.23437	0.872379	-0.215357	-1.86211	-0.234737	-1.26901	-1.12194	-1.70743	-0.855614	-0.286059	-1.18331	-0.38794	0.118172	0.531954	0.496527	-0.761851	-0.192134	0.199537	-0.805149	0.033094	0.711867	-0.0586917	0.384305	-0.192134	0.43662	0.425799	0.421903	0.716079	0.668088	1.13601
Indole	-0.81141	-0.81141	-0.81141	-0.81141	-0.81141	-0.81141	-0.81141	-0.81141	-0.81141	-0.81141	-0.81141	-0.81141	-0.81141	-0.81141	-0.81141	-0.81141	-0.81141	-0.81141	-0.81141	-0.81141	-0.81141	-0.81141	-0.81141	-0.81141	-0.81141	-0.81141	-0.81141	-0.81141	-0.81141	-0.81141	-0.81141	-0.81141	-0.81141	-0.81141	-0.81141	-0.81141	-0.81141	-0.81141	-0.81141	-0.81141	-0.81141	-0.81141	-0.81141	-0.81141	-0.81141	-0.81141	-0.81141	-0.81141	-0.81141
Inosine	-0.740407	-0.0588403	1.23995	1.0832	0.516739	0.376064	0.730385	0.242311	0.406152	0.520869	-0.870908	-0.753514	0.374739	-0.44138	-0.308552	1.05711	0.0637276	-0.656904	-0.580822	-0.277316	1.12786	-0.210716	-0.320109	0.251496	-0.411649	0.512298	-0.153082	-0.085455	-0.276755	-0.187027	0.223844	0.391262	-0.487954	0.479277	1.48049	-0.0982733	0.319245	-0.157921	0.607057	0.175382	0.00993539	-0.297367	-0.0362768	0.291565	0.443752	0.668156	0.238723	-0.111446	0.695056
Kynurenine	-0.770054	-0.770054	0.163436	-0.770054	-0.770054	-0.770054	-0.770054	0.419834	-0.770054	-0.770054	-0.770054	-0.770054	-0.770054	-0.770054	-0.770054	-0.770054	-0.303327	-0.770054	-0.770054	-0.770054	-0.017001	-0.770054	-0.770054	-0.770054	-0.770054	-0.348412	-0.770054	-0.770054	-0.322739	-0.770054	-0.237677	0.0365467	-0.279902	-0.674726	-0.167877	-0.674726	0.238029	-0.00123759	0.872098	-0.103294	0.46127	0.191096	0.151403	0.380052	-0.306824	-0.385292	0.757664	0.427555	0.396752
Leucine	-2.19946	-2.05957	0.453895	-0.834588	-1.15418	0.20846	-0.942546	1.62286	-1.86304	-0.217844	-0.32891	-1.09236	-0.271645	-0.548829	-0.361075	0.0294403	0.0112397	0.193378	-0.59696	-1.73309	0.873896	-0.2626	-2.15198	-0.235653	-2.04283	-1.911	-2.57434	-1.38339	-0.4462	-1.60292	-0.137819	0.0997636	0.645408	0.760905	-0.882047	-0.268791	0.4273	-0.877427	0.308168	0.734827	0.007346	0.542821	-0.0589601	0.640615	0.484009	0.524482	0.616512	0.917807	1.56338
Lysine	0.252942	0.535665	0.116689	0.176753	0.568432	0.866516	0.082962	1.10337	-0.0870855	0.211595	0.47967	-0.178389	0.17833	-0.587208	0.317877	0.133279	0.694822	0.376262	0.403057	0.263915	1.02461	0.4094	0.0364276	0.435184	0.26292	0.316437	-0.149515	0.205413	0.118329	0.248681	-0.310437	0.0818114	-0.399024	-0.161973	-0.531809	-0.309049	-0.111737	-0.526607	-0.255875	-0.37857	-0.345902	-0.044286	-0.158509	0.306	-0.142864	0.0680285	-0.0722801	-0.218801	0.434886
Methionine	0.0536248	0.236826	0.726867	0.552368	1.15808	0.567495	-0.940944	1.71548	-0.288095	0.733935	0.670912	-0.906225	0.721714	-2.62522	0.186286	0.763914	0.361884	1.36708	0.790404	0.326675	0.550298	-0.216873	-0.853824	0.15175	-0.00593533	0.740984	0.201396	0.616375	0.0308184	0.214051	-0.575451	-0.0191855	-0.0269016	-0.118716	-1.285	-0.683452	0.225346	-0.875646	-0.8327	-0.818547	-0.354765	-0.532046	0.107678	-0.777714	-0.893758	0.639117	-0.163643	0.113369	0.985757
Methionine sulfoxide	-0.286432	0.0108132	0.234151	0.611256	0.908751	0.452661	-0.706229	1.99264	-0.449677	0.461817	0.609079	-1.62785	0.59598	-2.7876	-0.352777	0.427339	0.913686	1.36674	0.615607	0.354833	0.412278	-0.145334	-0.617223	0.206952	0.23292	1.01458	-0.23007	0.531867	0.289046	-0.51969	-0.391382	0.228807	-0.324001	-0.141449	-0.537099	-0.367255	0.0922348	-0.665155	-0.401998	-0.778111	-0.406559	-0.51653	-0.0250682	-0.747354	-0.828323	0.198979	0.30696	0.934961	1.08359
Methylhistidine	0.467924	0.329313	0.429418	0.435852	0.590563	0.502821	-0.344046	1.45156	0.210634	0.458311	0.719508	-0.648223	-0.0213566	1.07246	0.383078	0.117713	0.756368	0.516736	0.083566	-0.0304922	0.884349	0.647342	-0.0138807	0.205241	0.198016	0.631184	0.190295	0.411847	-0.107684	0.381111	-0.383247	0.451125	-0.00266725	0.0622423	-0.0394788	0.157067	0.141808	0.0555087	0.185752	-0.216919	-0.0677837	0.430291	0.60841	0.0360765	0.326726	0.27761	0.23375	0.206109	0.188804
N1-Acetylspermidine	1.2907	1.58039	-1.26192	0.138247	-1.26192	1.99336	-0.00176252	2.18147	0.475268	-1.26192	0.175035	-1.26192	-1.26192	-1.26192	-0.596656	-1.26192	-1.26192	1.2043	-0.659034	1.36114	-1.26192	0.572173	0.355666	0.0606773	-1.26192	0.408573	0.442816	1.42923	0.259083	-1.26192	0.941829	0.538184	0.770267	0.507978	-1.25826	0.249747	1.10468	0.0209861	0.491108	-0.409654	-0.438814	0.3244	-0.294487	-1.25826	-1.25826	0.433749	0.263251	1.19843	-0.488037
N2-Acetyl-Ornithine	0.406919	0.363022	0.2431	0.258145	0.514247	0.289463	-0.51922	1.21909	0.250765	0.706671	0.415103	-0.909084	-0.106745	-0.677222	0.214058	0.616009	0.501199	0.465829	0.257654	0.171215	0.73214	0.213552	0.0693714	0.461561	-0.0114785	0.4047	0.184689	0.44523	-0.146907	0.157353	-0.0438215	0.446071	0.458846	0.539189	0.124048	0.0631143	0.357869	0.169164	0.0869326	0.437633	0.278255	0.123525	0.313891	0.148454	0.0394588	0.311357	0.553533	0.702898	0.575656
N-Acetylputrescine	-0.727816	0.231649	-0.727816	-0.727816	-0.727816	-0.727816	-0.727816	-0.727816	-0.727816	1.20814	-0.727816	-0.727816	-0.727816	-0.727816	-0.727816	0.573478	-0.727816	-0.727816	-0.727816	-0.727816	-0.727816	0.833743	-0.727816	-0.727816	-0.727816	-0.727816	-0.727816	0.439707	-0.727816	0.786838	0.580805	1.05657	-0.0924137	-0.89434	-0.89434	-0.89434	0.300042	0.899084	0.898013	0.862524	-0.89434	-0.130434	0.339045	-0.0734351	0.133102	0.0806151	0.65651	0.344522	0.0076397
Ornithine	0.554337	0.4533	-0.578555	-0.695044	1.20652	1.00029	-0.368237	1.28889	-0.772992	-0.340571	0.475625	-1.62492	-0.316644	-1.19811	-0.251866	0.32294	0.602808	0.731602	0.274837	0.384122	0.130438	-0.310984	-0.764657	0.162637	0.523497	0.971917	-0.95869	0.380813	-0.0259927	0.500082	-0.666789	0.448799	-0.19574	-0.766653	-1.56497	-0.418219	-0.361894	-1.08693	-0.586239	-0.703548	-0.652512	-0.620403	-0.67723	-0.45224	-1.02948	-0.219033	0.480096	-0.387006	1.00616
Phenylalanine	-2.77347	-1.62274	-0.970682	-1.00972	-0.943882	-0.416947	-1.54729	0.909953	-2.28279	-0.879129	-1.08897	-2.56683	-0.902552	0.00826143	-0.855844	-0.766895	-0.652261	-0.276718	-1.31065	-1.69786	-0.882049	-0.463948	-2.45763	-0.967695	-1.51799	-1.22366	-2.61828	-0.937951	-0.876211	-1.55144	-0.172015	0.799395	0.0149896	1.18939	0.509151	-0.0737612	0.766224	0.359929	1.10939	1.38336	0.507058	1.20519	1.12015	1.18058	0.828433	1.4498	1.26778	0.530013	1.14337
Proline	-0.536796	0.542108	0.942109	0.701461	0.783044	0.0778732	-1.15571	2.1763	-0.706125	-0.120043	0.0521193	-1.64268	0.924277	-3.6123	-0.860336	0.956673	1.21027	1.71595	-0.299774	0.00718609	0.921067	-0.526392	-1.54602	-0.0613093	-1.27448	0.840783	-1.17731	0.0720366	-0.20623	-0.319308	-0.262542	0.744751	-0.110277	0.0184928	-1.84135	0.0220527	-0.117674	-0.967976	-0.345827	0.252154	-0.457542	-0.648176	-0.220357	-0.126323	-0.118908	0.611912	0.147865	-0.190621	0.40061
Putrescine	0.649725	-0.277421	1.20828	0.997682	0.74844	0.496084	1.10204	1.30649	0.472124	1.08098	-1.26746	-0.989492	0.757951	0.262127	-0.238023	1.04369	0.137307	-0.598428	0.481718	-0.0171609	1.49569	0.0735481	0.396822	0.962165	0.125163	-0.895704	0.453512	1.3345	0.882131	0.838759	-1.59626	-1.0478	-1.08342	-1.02206	1.17248	-0.274785	-0.799523	0.117085	0.910615	0.772524	-0.719428	-0.12048	0.448169	0.0341944	-0.125064	0.034985	0.964029	0.727976	0.151632
Sarcosine	-0.29614	-0.334928	0.534987	0.0931681	0.6261	-0.319144	-0.0901105	0.445815	-0.62518	-0.339336	0.493066	-1.61085	-0.228315	-1.66983	-0.367338	-0.11116	0.247862	0.643392	-0.780217	-0.480278	-0.294846	-0.447794	-0.519608	0.117336	-0.836514	0.364288	-0.185476	0.616455	0.332492	-0.494096	0.208807	-0.368502	0.325168	-0.447448	-0.506924	-0.970771	0.378678	-1.66158	-0.696708	-0.85909	-0.576295	-0.330651	-0.958513	-0.668123	-0.831439	0.504718	-0.254567	-0.584327	0.304989
Serine	-0.743881	-0.345226	-0.332162	0.432583	-0.431984	0.807425	-0.277481	1.68865	-0.904335	0.22934	-0.394985	-2.6565	-0.0184445	0.679039	-0.629524	0.213012	1.18208	1.18795	0.124533	-0.622488	0.399143	0.3642	-1.02378	0.0954489	-1.23571	-0.0865219	-0.945723	-0.356148	-0.117929	-0.960187	1.01393	0.77441	0.383886	0.290243	-0.903758	0.345852	0.203729	-0.718031	-0.576847	-0.360429	-0.221662	0.792831	0.291474	0.0601049	0.692082	0.83155	0.904172	0.526027	0.0816019
Serotonin	-0.24768	0.387428	-1.27954	-0.861157	-0.595886	0.616382	-0.0788462	2.55508	-0.300277	-0.747605	0.0313253	-1.01509	-0.666236	-0.557605	-0.59026	-1.69146	-0.311517	-0.163237	0.393006	0.246828	-2.43384	2.09996	-0.542641	-0.303783	-0.50761	-0.758866	-0.521553	-0.483045	-0.672899	-0.878539	-1.00841	-0.97979	-0.44884	-0.570731	0.132408	-0.38558	0.210717	-0.779712	0.351345	-0.399726	-0.542592	-0.337883	-0.484294	-0.41547	-0.432849	-0.592693	-1.13107	-0.785073	-0.00836949
Spermidine	0.685689	0.346762	2.08074	1.37347	1.18028	0.924439	1.64746	1.54129	1.13675	1.4127	0.872669	0.790756	1.43117	1.00628	0.829101	2.06055	1.29225	0.454841	0.993896	0.394382	2.22488	0.93765	1.03033	1.42681	1.1831	1.29293	1.13328	1.27509	1.11336	1.24735	0.306669	0.316934	0.0342307	0.730582	1.49246	0.392409	0.43616	0.551364	0.903273	0.729921	0.415277	0.422046	0.68498	0.635628	1.11291	0.954074	0.846232	0.92807	0.904339
Spermine	-0.38364	-0.642384	1.78172	1.13532	0.7776	-0.648773	0.625149	0.771748	0.75423	1.00613	-0.109588	0.292845	0.996056	-0.0976975	-0.011194	1.41621	0.964189	-1.01755	0.480854	-0.807232	1.49734	0.133995	0.242687	0.943864	0.354116	0.831755	-0.126479	0.406854	0.119406	0.624297	-0.604968	-0.637891	-1.00688	0.333008	1.43604	-0.73385	-0.38558	-0.146854	0.597671	0.213941	-0.0918798	-0.53621	0.146487	0.112128	0.320849	0.651868	0.214793	0.614841	0.427631
Taurine	-0.83109	-1.1117	2.34159	0.583996	0.158845	-1.20477	0.0190182	1.7989	-0.644736	-0.252428	-0.724962	-2.03593	0.344748	-0.497005	-0.717453	1.58733	0.400097	-1.20627	-0.77941	-2.10317	1.47889	-0.322478	-0.970408	-0.262923	-1.20176	0.607523	-0.849421	-0.36914	-2.08798	-1.13356	-0.517797	0.69097	0.0341612	1.62779	0.366833	-0.211805	-1.39584	0.690235	-0.507351	0.579129	0.636768	0.807409	0.299487	0.527247	1.62728	0.806706	0.927665	1.05741	-0.453461
Threonine	-1.02577	-0.229033	-0.131466	-0.0959852	0.749341	0.49835	-0.958428	1.06797	-0.895467	0.116267	0.301331	-0.863483	-0.513712	-0.612212	-0.46915	0.510417	0.670737	0.145557	-0.438228	-0.727054	0.864924	-0.392512	-1.01442	0.0101863	-0.669098	-0.523218	-1.39327	-0.150167	-0.218267	-0.959157	-0.957928	-0.218665	-0.64501	-0.401917	-1.24589	-0.170713	-0.48341	-1.02488	-0.937663	-0.60888	-0.806399	-0.24305	-0.687919	-0.623359	-0.692019	0.209391	0.0105917	0.390827	0.119757
Thymidine	-0.906714	-0.854292	2.1407	1.95545	1.42198	-1.02786	0.261131	-0.0011858	1.41728	1.45794	-0.70684	-0.281354	1.16066	-1.0743	-0.557028	1.2705	0.564255	-0.983307	0.330488	-1.33673	2.08495	0.240484	-0.338379	1.03122	0.221589	1.57074	0.102046	-0.0250521	0.0078524	0.432053	-0.774759	-0.442559	-0.687037	-0.548704	2.68641	-0.701615	-0.911775	-0.948777	1.03689	-0.294234	0.0937479	-1.08283	-1.31132	-0.779417	-0.223414	1.00751	-0.946179	0.890372	-0.0856613
Trimethylamine N-Oxide	-0.287853	0.200055	0.436624	1.44092	0.678666	-1.64166	-0.547999	-0.224887	-0.968152	0.94982	-1.64166	0.541129	0.309055	-0.90892	0.124306	-0.707565	-0.698285	-0.503212	-1.64166	-1.64166	0.0185776	1.56484	-1.26577	0.0517084	-0.706681	-1.64166	0.533706	0.0827787	1.7055	0.329722	0.731556	1.16073	0.878971	-0.351579	-1.65307	-1.65307	-1.65307	-0.854087	-1.65307	-0.337564	1.05503	1.11517	0.119668	-0.863248	1.91403	0.806134	1.42124	0.976015	0.0313014
trans-4-Hydroxyproline	-0.479891	-0.116499	0.711405	0.0448674	0.37711	-0.189768	0.934539	2.2879	-0.219143	0.442997	1.18024	-1.0539	-1.14658	-1.84948	-0.426481	1.45003	0.504951	2.12672	0.787272	-0.176339	1.59468	0.942	0.184372	0.41163	-0.33936	0.87936	-0.162958	1.29276	-0.95479	0.38577	-1.13015	-0.177034	0.304266	-0.537661	-0.473877	-0.0874703	0.181245	-1.40655	-1.13232	0.147539	-0.14694	-0.220595	-1.31942	-0.87441	-0.250262	0.426225	0.0885941	-1.04492	-1.38562
Tryptophan	-1.73064	-1.39915	-0.836888	-1.71401	-1.7911	-0.969852	-2.21219	2.06909	-0.947254	-1.22687	-0.276057	-3.4058	-0.6357	-1.64299	-0.380496	-1.19071	0.233926	0.428638	-0.687387	-0.560544	-0.894269	-0.134668	-2.38521	0.0740717	-0.940367	0.11075	-0.860876	-0.467476	-1.03313	-0.53495	0.652463	1.05778	0.250096	0.287258	0.29326	-0.488063	0.781855	-0.796007	-0.0217043	1.14386	0.124167	0.481406	0.0822223	0.55334	0.335586	0.647784	0.657138	0.722166	0.680452
Tyrosine	-0.986515	0.236204	0.393611	-0.547502	-0.940179	-0.303889	-1.58467	1.94407	-0.313984	-0.704686	-0.174658	-1.70539	0.637888	-0.043338	-0.436099	1.50325	0.727303	1.24069	0.553004	-0.750887	0.807616	0.725042	-0.189496	-0.228288	-1.78958	-0.319676	-0.538998	0.482898	-0.0645513	0.198924	-1.14847	1.34071	-0.38588	-0.180563	0.0751472	-0.501911	0.25137	-0.547245	-0.550314	0.99758	0.765214	-0.0442756	-0.0246264	0.796334	0.574029	1.38311	0.632862	-0.218041	0.588251
Uridine	-0.52403	-0.220112	1.41953	1.28622	-0.330273	1.38047	1.34054	1.47203	-0.240116	1.11834	0.273877	-0.329669	1.01574	0.659011	0.316146	0.958765	0.389331	0.568156	0.577304	0.527715	0.656917	-0.155904	0.110273	1.07761	0.405868	0.356209	0.575113	0.614514	0.719718	0.556377	0.0908735	-0.0699897	-1.03522	0.466453	0.842934	-0.24548	0.270352	-0.126971	-0.0998683	0.663107	-0.518304	0.137212	-0.0923521	0.133908	-0.296958	0.469984	0.380778	-0.117167	0.273416
Valine	-1.51503	-1.58544	0.00635524	-0.561856	-0.348746	0.395081	-1.24264	2.52034	-1.94479	-0.357399	0.076783	-2.39892	-0.374761	-0.84561	-0.411913	-0.451638	0.460685	0.557938	-0.418506	-1.73632	1.15954	0.322903	-2.34646	-0.252697	-1.66922	-1.02625	-2.23069	-1.14353	-0.297228	-1.4573	-0.257938	0.263947	0.528019	0.47555	-1.13133	-0.503122	0.635975	-0.899728	0.183222	0.691361	-0.105993	0.168018	-0.601477	0.666282	-0.043205	0.952473	0.749262	0.390113	1.74738
Urea	0.151291	0.127461	0.562209	-0.0607889	-0.124138	0.226831	0.169261	0.16007	-0.439855	-0.438253	-0.239907	-1.68045	0.0593605	-0.293377	0.335902	0.127904	0.571027	-0.282709	-0.0930129	-0.216497	0.389612	0.211786	0.187559	0.0475572	0.0783309	0.0859758	-0.14539	0.0566407	-0.44413	0.445982	-0.974644	-0.631899	-0.588353	-0.487841	-0.245201	-0.569322	-0.166491	-0.651328	0.239969	0.180836	-1.09696	-0.273416	-0.670305	0.0653451	0.0869998	0.139145	0.292936	-1.05869	-0.289657
Glucose	0.704774	-0.330814	3.11527	0.462671	1.48246	0.712632	2.30474	4.35516	0.564607	1.05889	0.773928	1.1719	1.1163	0.487112	0.0691617	0.514151	0.694105	1.93365	1.1169	-0.525107	-0.82242	0.230423	-1.23584	0.711716	-1.69719	0.232131	0.0330068	-0.718745	-0.0175909	0.652532	0.213271	0.0337653	-0.0823267	-0.510201	-0.587484	-1.02711	0.254536	-0.706886	-0.529282	-0.872796	0.2608	-0.403583	-0.523687	-0.0656639	-1.00229	-0.120984	-0.54427	1.11993	1.41177
LysoPC a C14:0	0.426696	0.288216	1.74752	2.00121	0.721276	1.08925	0.693933	2.28897	1.39729	1.70644	0.845821	1.54032	1.3034	0.846182	0.515368	0.87735	0.790954	1.02133	1.17608	0.600161	1.15224	0.827402	0.777895	0.812768	0.312804	0.706273	1.12862	0.086332	0.519151	0.0511283	-0.0625177	-0.446236	-0.143889	-0.780693	-0.256719	-0.760152	-0.852817	-1.04308	-0.750336	-1.4076	-0.269784	-0.429571	-0.289038	-0.898037	-0.902332	-0.576328	-0.70918	-0.318279	-0.00210542
LysoPC a C16:1	0.810396	0.265773	1.61516	1.94375	0.950493	1.00943	-0.0555107	3.00113	1.65256	1.64299	1.1291	1.72527	1.47904	0.0423167	0.165755	1.02272	1.4424	1.4186	1.45475	0.746039	1.26543	1.33752	0.647963	1.23054	0.19953	0.923633	0.915493	0.290257	0.64549	0.331775	-0.0917148	-0.746722	-0.610925	-0.868621	-1.00354	-1.27806	-1.16584	-1.06601	-0.752683	-1.29121	-0.128634	-1.09758	-0.377013	-1.18247	-1.44001	-1.24296	-0.978101	-0.592759	-0.198222
LysoPC a C16:0	0.632727	0.385703	1.93864	1.75641	0.552834	0.974415	-0.145089	2.87206	1.40326	1.38385	1.09008	1.41058	1.37076	0.70366	0.158988	1.02202	1.25256	1.13105	0.93681	0.735546	1.43056	0.977115	0.593865	1.437	0.252723	1.19064	0.590518	0.0950013	0.643997	0.0591899	0.0593186	-0.562305	0.169889	-1.27013	-0.855446	-1.46927	-1.26164	-1.52183	-1.21781	-1.76785	-0.393426	-0.568922	0.0503851	-1.23834	-1.54908	-1.31487	-0.784271	-0.63198	0.000459505
LysoPC a C17:0	0.733855	0.00375073	1.89108	1.54788	0.907562	0.977418	0.326064	2.46576	1.32222	0.982204	0.790936	0.895887	0.770309	0.626403	0.578077	0.631061	1.06711	0.134365	1.19442	0.667726	0.598424	0.853794	0.137856	1.33416	-0.075523	0.66205	0.928562	-0.223812	0.143853	0.0532744	0.178786	-0.598666	0.496433	-1.11744	-0.224072	-1.24372	-0.964583	-1.12891	-1.34038	-1.62843	-0.501668	-0.513919	-0.0608791	-1.126	-1.1146	-1.16077	-0.34302	-0.354178	-0.136094
LysoPC a C18:2	0.504017	-0.197355	2.54303	2.01533	0.52809	1.02321	0.671009	3.43918	1.51698	1.52121	1.08122	1.29415	1.08735	0.370223	0.314706	0.788929	1.00565	1.21707	1.14965	0.175251	0.951908	0.989563	0.473116	1.50934	-0.10053	1.09648	0.80993	-0.457081	0.951084	-0.356732	-0.106274	-0.255488	0.597411	-2.37063	-0.771486	-1.98237	-1.4106	-1.59304	-1.75115	-1.9296	-0.0383817	-0.786157	0.30042	-1.41519	-1.95181	-0.903098	-0.103641	-0.604487	-0.26971
LysoPC a C18:1	0.63018	0.37732	1.87406	1.83544	1.06854	0.850418	-0.480549	3.18041	1.46026	1.65338	1.07579	1.44618	1.40842	-0.488637	0.323878	0.712442	1.41026	1.24656	1.30115	0.385506	1.40435	1.45026	0.448043	1.33278	0.101843	0.904106	0.868769	-0.233033	0.984704	-0.083435	-0.202086	-0.770621	-0.218835	-1.44082	-1.18317	-2.21007	-1.76505	-1.42065	-0.875025	-2.07237	-0.036436	-0.835583	-0.0315614	-1.1875	-1.74545	-1.49745	-0.72834	-0.865439	-0.0943426
LysoPC a C18:0	0.733018	0.572705	2.06305	1.48849	0.541037	0.986535	0.164665	2.6458	1.29014	1.1119	1.14054	0.797547	1.07935	0.723742	0.603882	0.305631	0.928276	0.562478	0.99534	0.534881	1.13123	1.37863	0.599854	1.30306	0.0155384	0.512342	1.01518	0.0475603	0.734273	-0.371785	-0.210011	-0.840553	0.581308	-1.41436	-1.57673	-2.04332	-1.42602	-1.60026	-1.05036	-2.28347	-0.429744	-0.821674	-0.146423	-1.46515	-1.66383	-1.52395	-0.54033	-0.921613	-0.30847
LysoPC a C20:4	0.976621	0.44312	1.73615	1.06479	0.0958062	1.57777	0.642945	2.22124	1.67205	1.36858	0.658557	1.52952	0.859173	0.866804	0.401431	0.363218	1.08495	0.691086	1.25025	0.749212	0.403234	0.862539	0.6596	1.32383	0.0741687	0.394914	1.26109	0.179614	0.784965	0.860572	0.0437284	-0.513715	0.384951	-0.39765	-0.888786	-0.693898	-0.587912	-0.410522	-1.06222	-1.22622	-0.516027	-0.709506	-0.407701	-0.955648	-1.20601	-0.823198	-0.175504	0.0388799	-0.0578587
LysoPC a C20:3	0.995294	0.0495555	1.49608	1.05994	0.262252	0.569896	0.496992	1.47519	1.13015	0.890551	0.568467	0.126363	0.508275	0.0717491	0.0933469	0.420477	0.571018	0.0605087	0.377197	-0.612573	-0.0591084	0.473244	-0.0943954	0.362315	-0.719136	-0.124311	-0.317695	-0.750607	0.0520989	-0.120586	0.21009	-0.0514813	0.514173	0.375787	0.507643	-0.851652	-0.248892	-0.0965261	-0.139208	-0.0289505	0.315913	0.186395	0.0503988	-0.0601224	-0.204313	-0.159682	0.263292	0.419178	0.445065
LysoPC a C24:0	1.88405	0.615694	2.3134	1.91834	1.48226	0.889316	0.874759	1.3578	1.02227	0.131488	0.792655	-0.126363	0.0216792	-0.00668495	-0.203971	-0.225073	0.360763	-0.328207	0.0488312	-0.16142	-0.814101	-0.239474	-0.225382	-0.351384	-1.36436	0.479941	-0.700626	-0.144448	-0.652736	-0.913402	0.659155	0.140095	0.78707	0.309201	0.195796	-0.209312	0.901965	0.351923	0.413196	0.0289177	0.293732	0.257173	0.404622	0.3423	0.572444	0.812386	0.167795	-0.031459	0.336449
LysoPC a C26:1	1.17353	0.0810328	2.65095	1.94902	1.52566	-0.0406936	0.660033	1.81475	1.10413	0.176356	0.951288	1.1597	0.964439	0.0618005	-1.22237	0.186959	-0.156113	-0.373772	0.00761036	-0.443457	0.128234	0.313246	-1.16516	0.362545	-0.601455	0.877785	0.398088	0.471398	-1.20017	-0.424935	-0.777807	0.418217	0.656411	-0.367527	2.75094	-0.645625	0.410424	0.194881	0.555398	-0.498794	0.224059	-0.6277	-0.167045	-0.248967	0.212801	0.552434	-1.30834	0.758415	0.143957
LysoPC a C26:0	1.67269	1.56097	3.5115	2.76375	1.79988	0.569669	0.732987	1.6197	0.981294	0.442301	0.448739	0.694017	0.0597259	0.240632	-1.027	0.00318047	-0.0990328	-0.237881	0.363183	0.0948415	0.0854427	-0.31546	-0.628297	0.100912	-0.706759	0.678495	-0.450451	0.138412	-0.861484	-0.580418	-0.367139	-0.504482	0.461329	-0.344762	1.10574	-0.273218	-0.0806685	-0.329457	0.00919931	-0.468928	-0.293819	0.132852	-0.393829	-0.707297	0.440034	0.8071	-0.764599	0.354069	-0.0225847
LysoPC a C28:1	0.950465	0.300633	3.52717	1.48506	1.1423	0.838709	1.12678	3.62171	1.54998	0.81448	1.22985	1.01878	0.855593	-0.242892	-0.757642	0.275927	0.403549	0.368278	0.274423	1.04633	0.48308	-0.145697	-0.484948	1.14228	-1.18325	0.659146	0.295176	0.827782	-1.13743	-0.315779	-0.359593	-0.128014	0.396111	-0.207044	0.227452	0.42248	0.143565	0.175408	-0.362075	-1.04046	-0.438571	-0.634314	-0.322095	-0.118848	-0.220226	0.267803	0.294144	-0.0790673	0.119748
LysoPC a C28:0	1.87382	0.96622	3.79423	2.71468	1.53373	0.647922	1.2371	2.24103	1.73548	0.479833	0.949098	0.0957796	0.320066	0.517002	-0.504105	-0.476369	0.143602	0.0295764	0.638249	0.335443	0.632862	0.0945089	-0.772873	0.425851	-1.07007	0.473864	-0.576618	0.409853	-0.656713	-0.56897	0.135223	0.22107	0.559786	-0.54625	0.768138	-1.12003	0.292591	0.233851	-0.271329	-0.628857	-0.581451	-0.325623	-0.258639	-1.21549	-0.297432	0.207009	-0.486833	0.379317	-0.0783085
SM(OH) C14:1	0.632666	-1.25183	2.43574	0.914236	0.196176	0.326136	0.0899452	3.83989	1.1604	1.12218	0.193862	1.03125	0.292068	0.320866	-0.481912	-0.363507	0.804801	1.68837	0.836059	0.072035	-0.102095	1.20362	-1.10524	1.29229	-1.58053	-0.465718	0.690999	-0.369726	-0.176998	0.700508	0.335763	0.126831	0.293272	-2.27585	-0.371862	-0.464932	0.334609	-0.530414	-1.81531	-0.568014	-0.136906	-0.584612	-0.625956	-1.14549	-1.40965	0.42708	0.596634	1.3619	-1.1153
SM C16:1	0.87452	-0.592107	2.54157	1.80018	0.778696	0.910884	0.580438	4.6187	1.80767	1.59617	0.93573	1.49468	0.873541	0.789357	-0.196616	0.583569	1.71304	1.68413	1.62093	0.575398	0.271642	2.03473	0.00798406	1.41859	-0.460943	0.165262	0.713371	-0.31236	0.69769	0.66329	-0.192781	-0.00838093	-0.826249	-1.35018	-0.422747	-1.0411	-0.244242	-0.352028	-1.58334	-1.42366	0.405657	-0.310822	-0.699911	-0.837019	-1.28995	0.664965	-0.0649502	0.385527	-0.755451
SM C16:0	0.0816144	-1.11915	2.52845	1.01808	-0.0646929	0.800022	0.639728	4.62224	1.60235	0.694813	0.150153	1.18624	0.696529	1.38221	-1.06215	0.097854	0.833113	1.54157	0.703294	-0.291502	-0.068254	1.12805	-0.4266	1.31082	-1.40884	-0.519422	0.520745	-0.836574	0.0455434	0.0248046	-0.11688	-0.0197513	0.135811	-1.60597	-0.394435	-0.671333	0.159447	-0.225829	-1.81671	-1.21482	0.319898	-0.551404	-0.319821	-0.599725	-1.4575	0.194004	0.168851	1.05427	-0.712418
SM(OH) C16:1	0.405651	-1.37667	1.98748	0.780853	0.155558	0.511662	0.263736	4.04664	1.53967	0.381999	0.182407	0.512257	0.152906	0.687905	-0.585803	-0.134242	0.988915	0.531428	0.532704	-0.173475	-0.868523	0.911592	-0.998242	1.1566	-2.14744	-1.32243	0.587233	-1.0718	-0.275093	0.433268	0.258247	0.43941	0.354521	-1.38183	0.0353269	0.120206	0.785295	0.106272	-1.50292	-0.845141	0.382016	-0.326522	0.0783274	-0.0603219	-0.916412	0.0423514	0.654523	1.12487	-0.411241
SM C18:1	0.353164	-0.775843	1.94348	1.29222	0.648367	0.73443	1.18793	4.23198	0.297103	1.36274	0.624829	1.01249	0.610622	1.09151	-1.30247	0.120331	0.38193	1.801	1.26993	0.0853356	0.59097	1.04966	-0.432038	1.35771	-0.058535	0.141483	0.825645	-0.133086	0.744509	0.317374	0.636925	0.390151	-0.462576	-1.11241	-0.535405	-0.876413	0.112849	0.250438	-1.01458	-0.647756	0.821555	0.907547	0.397861	-0.0712348	-0.750802	0.191648	0.497554	0.806846	-0.70684
PC aa C32:2	-0.18036	-1.85071	2.07373	0.817683	1.07412	0.358756	1.08405	3.79013	0.227831	0.384829	0.00436951	0.924893	0.32397	-0.750268	-1.02696	-0.449371	-0.0948103	1.29419	-0.218551	-0.600405	-0.443035	0.0902358	-1.29057	0.283984	-1.43385	-0.510233	0.080327	-0.448466	-0.504985	0.216677	0.206908	1.11866	-0.405941	-0.60584	0.616177	-0.966205	0.266211	0.805246	-1.03747	0.0113515	1.68964	0.840109	0.443574	0.305244	-0.535066	0.539297	0.492589	0.993812	0.47776
SM C18:0	0.108428	-0.764867	2.84866	1.13509	0.199029	0.909319	0.622083	4.73173	0.969974	0.764154	0.174848	0.997277	0.631993	2.29486	-1.08798	0.0972698	0.734412	0.935513	-0.140763	-0.0823985	0.221965	0.799373	-0.801136	1.12414	-1.73342	-0.711112	0.802839	-0.333473	0.6817	-0.272718	-0.120086	0.184726	0.354033	-1.19692	0.138615	-1.08686	-0.232287	0.310441	-2.00088	-0.939558	0.909334	0.0154021	0.113353	0.0132182	-0.819433	0.04665	1.35215	1.45361	-0.19129
SM C20:2	0.955474	-0.9885	1.93895	0.74518	-0.195352	1.37568	1.60438	3.83191	1.57371	1.34819	-0.458254	1.85181	0.615573	0.385888	-0.794824	-0.0536845	0.237066	1.34102	0.819543	-0.316643	-0.550638	1.00424	-0.848787	0.725083	-1.02528	-0.26246	1.05851	0.255372	0.0813807	1.19694	0.926941	1.22589	0.126261	-0.873857	-0.504227	-0.382856	0.556254	0.176545	-2.06205	-1.24803	1.2487	0.13805	-0.520511	-0.183534	-1.02997	-0.149271	0.222199	0.751016	-0.254397
PC ae C36:0	0.166175	-1.71158	3.34396	0.803687	0.223759	1.16771	1.00266	4.19277	1.01327	0.477378	-0.0389794	0.526804	-0.170177	-0.579643	-0.994363	-0.557177	0.143766	0.751085	0.316167	-0.231407	-0.60897	0.165983	-1.18772	1.45156	-1.22836	-0.538976	0.570828	-0.570445	-0.685089	0.670548	0.193918	0.777431	0.585457	-2.03942	-0.0691119	-0.740931	-0.138065	-0.0699728	-1.81799	-1.49207	0.583184	-0.475056	0.352465	-0.253147	-1.38894	-0.760034	0.435005	0.214592	0.140322
PC aa C36:6	1.06883	-0.8805	2.21546	0.646202	-0.251416	1.16111	1.1667	3.6494	1.40777	1.1592	-0.11875	1.98558	0.4222	-0.317295	-1.17585	-0.541724	-0.0634625	1.24112	0.470649	-0.15675	-0.0941041	0.701371	-0.270682	0.845682	-0.783759	-0.345438	0.868044	0.267932	0.0376662	1.16341	0.35144	1.15425	0.118643	-0.787496	-1.40514	-0.344495	0.471106	0.3448	-2.32537	-1.31833	1.06794	-0.175668	-0.219979	-0.0806326	-1.13245	-0.730105	-0.00820875	0.476275	-0.144166
PC aa C36:0	-0.527852	-0.909123	2.151	0.617481	0.60135	-0.144189	0.751653	2.74039	0.562007	0.027851	0.275065	-0.0753405	0.372184	-0.807102	-0.0661879	-0.695213	0.0053897	0.580571	-0.152294	0.0734824	0.561173	0.98044	-0.6868	0.968148	-0.576054	-0.531304	0.53272	-0.137135	-0.0730075	-0.661918	-1.03711	0.0234332	-0.0539341	-1.50392	-1.15776	-1.92879	-1.41652	-0.177582	0.242352	-1.58018	0.662847	-0.860805	0.0854955	-0.62101	-1.26117	-0.951154	0.207615	-0.268522	0.474411
SM(OH) C22:2	0.458652	-1.29805	3.47911	1.40547	0.269347	0.839864	1.53277	4.45678	1.75019	0.82678	0.857947	0.999509	0.585829	1.44831	-0.031626	-0.107403	0.866932	0.931309	0.955575	-0.137844	-0.106333	1.51494	-0.600143	1.43916	-0.645524	-0.107943	1.25644	-0.545237	0.267808	0.315908	-0.158388	-0.291459	0.283927	-1.74581	-0.407356	-1.3221	-0.329692	-0.642461	-2.1223	-1.59858	0.0976419	-0.652076	-0.751611	-0.865643	-1.58679	-0.840612	0.216898	0.169345	-0.82545
SM(OH) C22:1	0.299058	-1.363	3.04152	1.06105	0.360201	0.595017	1.4397	4.06115	1.79465	0.368972	0.824311	0.567029	0.108814	0.575896	-0.123311	0.0236249	0.624004	0.272848	0.384025	-0.00367908	-0.140434	0.88439	-0.837001	1.42251	-0.829273	-0.144187	0.940976	-0.712995	-0.021044	-0.561051	-0.453637	-0.096432	0.682975	-2.43974	-0.160459	-1.25274	-0.0237178	-1.07215	-2.25967	-1.04793	0.442954	-0.322886	0.0359767	-0.747532	-1.8206	-0.666496	-0.00431239	0.157175	-0.541716
PC aa C38:6	0.773438	-0.338298	2.41588	0.586828	-0.275103	1.50244	0.925899	3.09035	1.55468	1.16134	0.1444	1.61479	0.6179	0.256571	0.225516	0.0829751	0.936937	0.901785	0.888989	0.329238	-0.162115	0.928674	0.328323	1.7563	-0.477173	0.244776	1.65285	-0.235587	0.759773	0.975828	0.19043	0.624448	-0.124392	-0.588406	-0.451556	-0.00936858	0.474975	0.0929986	-1.46455	-0.597713	0.0472003	-0.343603	-0.33605	-0.0714488	-0.589683	-0.383452	-0.0513387	0.488117	0.306328
PC aa C38:0	0.062751	-0.610574	2.55741	0.297252	0.166472	0.531229	0.417512	2.34165	0.909627	0.943119	0.383813	0.743359	0.250987	0.440814	0.322691	-0.0878767	0.456624	0.191677	0.52948	-0.317002	-0.239724	0.710356	-0.36947	0.790915	-0.497298	-0.200652	0.897996	-0.37884	0.349111	0.204078	-0.385978	0.0465515	0.328913	-0.663987	-0.407998	-0.504866	-0.170251	-0.0360975	-0.617717	-0.798788	0.204094	-0.297804	-0.538248	0.061623	-0.939252	-0.639153	0.501991	0.227253	-0.0547839
PC ae C40:6	0.535299	-0.472852	2.02579	0.187618	-0.105562	1.28044	0.745536	2.92273	1.07866	1.094	0.299629	1.41085	0.293902	1.19639	0.238122	-0.174338	0.619875	0.355747	0.725479	-0.289731	-0.394039	0.814662	-0.292201	1.09857	-0.830066	-0.320433	1.08905	-0.313126	0.489259	0.955248	-0.0194179	0.104922	0.313499	-0.578104	-0.670587	-0.150361	0.250778	0.0500564	-1.48478	-0.879255	0.0704334	-0.233077	-0.65208	0.195692	-0.956965	-0.337737	0.551532	0.399163	-0.0895095
SM(OH) C24:1	0.580465	-0.396062	3.61901	1.46003	0.592928	0.794119	0.589533	4.71233	1.79166	1.25252	0.602759	1.28264	0.854734	0.975777	-0.440571	0.779566	1.22438	0.997332	0.898676	-0.495773	0.365073	1.4498	-0.271788	1.82513	-0.21492	0.316504	0.852706	-0.168296	0.0663322	-0.0993983	-0.523451	-0.000225216	-0.173801	-1.29112	0.323411	-0.970897	-0.453315	-0.347458	-1.59557	-1.09104	0.511077	-0.227066	-0.0341906	-0.872275	-1.35688	-0.118707	0.133187	0.560909	-0.473445
PC aa C40:6	0.766545	-0.39648	2.39906	0.387491	-0.216911	1.28058	0.716118	3.13472	1.56114	1.15142	0.219967	1.14224	0.422244	0.299452	0.878031	-0.289685	0.919801	0.461363	0.855406	0.252099	-0.318319	1.00531	0.345372	1.59458	-0.394685	0.0542782	1.72202	-0.28365	0.996668	0.752651	-0.0684779	0.308448	0.311475	-0.80185	-0.981009	-0.507489	0.0934589	0.125778	-0.932422	-1.20429	0.0293416	-0.474957	-0.691021	-0.220415	-0.849091	-0.88973	0.176764	0.256079	0.314729
PC aa C40:2	-0.0428169	-1.31707	5.42922	1.20937	0.125253	-0.177786	1.92317	3.12639	1.66353	0.816596	0.521994	0.659894	0.951875	0.169089	0.167273	-0.0962341	0.589952	0.786838	0.109901	-0.367	0.0293183	1.57976	-0.170382	1.15874	-0.4107	-0.346578	0.598252	-0.00625315	-0.234736	-0.247356	-0.0701789	0.177713	-0.169392	-2.01342	0.20682	-1.76304	-0.604203	-0.555601	-1.06928	-0.875731	0.376601	-0.329703	-0.144138	-0.770202	-1.39674	-0.776079	0.185177	0.0879454	0.209828
PC aa C40:1	0.170566	-1.62406	5.62066	0.816484	0.532939	0.501809	1.26736	3.38573	1.70407	0.462459	0.562642	0.811048	0.792688	0.846652	-0.0669944	0.191885	0.394808	0.50163	0.385537	-0.756847	0.0979071	1.16861	-0.56052	1.103	-0.805304	-0.443315	0.331592	-0.681579	-0.188539	-0.400861	-0.125174	-0.425402	-0.722767	-1.65022	-0.25582	-1.70391	-1.35034	-0.547682	-0.991715	-0.896078	0.554091	-0.115402	-0.336953	-0.552356	-0.741347	-0.601099	0.0226883	0.38612	0.441241
C0	0.758774	-0.312646	1.89066	0.672936	-0.203338	-1.3194	0.684017	1.06518	0.213082	0.490151	-0.343735	-0.0456891	-0.502427	0.698267	0.444613	1.88632	-0.063247	0.0368114	-0.0656144	-0.0676773	1.20631	0.643277	-1.22299	1.25619	-1.15242	0.69321	0.174898	-0.76355	-0.545246	-0.428328	0.379633	-0.538009	0.283752	-0.293027	-0.480157	-0.741547	0.344747	0.0592286	-0.908866	-0.469208	-0.498972	-1.25882	-0.0456728	-0.316311	0.498357	-0.430101	-0.43664	0.272307	-0.0274877
C2	0.0878532	-0.0579905	3.66171	0.236279	0.490164	0.327427	0.410574	1.83273	0.26622	0.451968	0.159973	0.227921	0.141871	-1.46389	-0.582429	3.51336	0.713221	0.643335	0.608187	-1.18619	2.71489	-0.437065	-0.550602	0.318117	-1.27477	-0.157282	0.324353	-0.0737272	0.740899	1.29552	-0.45825	-1.42143	-0.158836	-0.278299	-0.919782	-0.47519	-0.214081	-0.379271	-0.521685	-1.21379	-1.01392	-1.36455	-1.33119	-0.660101	0.618552	-0.224567	-0.314749	0.166881	0.153368
C3:1	-2.05405	-0.209391	0.434227	0.773521	1.0862	0.20002	-1.25126	-1.47623	-0.226769	-0.859072	1.16788	2.00093	-0.446122	1.02201	0.628352	-1.09623	0.4765	1.38964	-0.545338	-0.365924	0.892718	2.42661	-0.825953	-0.253019	-1.13363	0.615069	-0.141569	-0.0386191	-0.794827	-0.884038	1.45688	-0.972245	0.512969	-1.4438	0.235261	-0.192759	-1.67581	-0.0304686	-0.825077	0.445088	0.128084	0.881398	-0.546766	-0.952685	-0.531705	-1.04224	-2.25889	0.387994	1.3266
C3	0.166869	-0.419074	2.03787	0.877298	-0.990836	-1.4538	0.279612	-0.419078	0.904202	0.645991	-0.170141	0.783641	-0.713435	-1.2133	0.0754665	0.584161	-0.593903	0.882991	-0.152862	0.59392	0.823788	-0.20215	0.622858	0.808606	-0.319522	0.925206	-1.37164	-0.62255	0.754659	2.06823	-0.689127	-1.16801	-1.30598	-0.746613	0.0284139	-0.305572	-0.0988401	-0.445317	-1.49531	-1.01478	-1.02864	0.836652	-0.46769	0.717261	-0.228117	-0.422872	-0.936256	0.559434	2.31185
C4:1	1.13949	-1.17578	0.283429	0.342266	-1.17578	-1.17578	-1.17578	-1.17578	1.0462	-1.17578	-1.17578	0.661044	0.542341	1.45763	0.514128	1.18176	1.5328	0.913014	0.305879	0.538465	-1.17578	0.602551	0.540656	-1.17578	-1.17578	0.662672	-1.17578	0.487669	0.37556	0.267489	0.977452	0.644101	0.800853	0.540878	1.38884	1.23952	0.927918	0.58788	0.297201	-1.17396	0.425128	-1.17396	-1.17396	-1.17396	-1.17396	0.884489	-1.17396	0.519702	1.14086
C4	1.29934	-1.33752	1.67259	1.79553	0.978157	1.43806	0.457384	0.926283	0.687765	1.68818	0.793705	1.50725	1.53878	1.46664	0.169542	0.854863	0.588202	0.168183	1.40553	0.708568	1.64896	0.139465	-0.485919	1.0383	1.03929	1.52047	1.35998	0.609986	1.99017	1.37967	-1.1489	-0.147142	-0.389304	-1.21493	-0.228896	0.680393	0.495299	-0.826905	-2.24964	-0.0453033	0.350117	-0.903239	-1.37973	-1.77137	-1.1805	-0.335457	-1.36381	-0.602523	0.227925
C3OH	-1.3574	0.234343	1.67846	0.153451	0.704828	0.57296	0.695691	0.49305	1.12128	-1.3574	0.210221	0.426321	0.276795	0.615919	-1.3574	1.12166	-1.3574	-1.3574	-1.3574	-1.3574	-1.3574	0.271835	0.772766	0.344188	0.815906	0.25591	0.785327	-1.3574	-1.3574	0.403611	0.640205	0.564224	0.267771	0.437314	0.572029	0.88828	-1.35602	-1.35602	0.555815	-1.35602	0.653355	-1.35602	-1.35602	0.541629	-1.35602	0.901964	-1.35602	0.187214	0.61501
C5:1	0.269289	0.626434	1.71595	1.16209	-1.43039	-0.748675	1.28642	0.263116	0.634469	0.313261	1.39044	0.196309	-0.614051	-0.896835	-0.403412	-1.36745	0.876985	-0.422583	0.418222	0.142473	-0.928924	0.303426	-1.43221	0.828738	-0.899454	-0.928807	-1.43503	0.637426	0.289407	0.25045	0.330147	0.67333	-0.439631	0.696562	0.557905	0.920992	0.918298	-0.487766	-1.15673	0.382807	0.287385	-0.00400334	-0.125642	0.106109	-0.700874	-0.86845	-0.327465	0.402228	-0.487587
C5	1.02814	0.353553	2.61663	1.96392	0.596297	1.03412	2.22862	-0.557417	1.01775	1.30487	0.883348	1.14122	2.32821	2.06038	0.933664	1.17998	0.980745	0.956687	1.92387	1.18141	1.98043	0.081786	-0.770798	0.215011	1.76271	1.79313	0.755695	0.403545	2.07119	1.33945	-0.411159	-0.583338	-1.48448	-0.0652543	-0.159639	-0.30888	0.169546	-0.650374	-0.971384	-1.0146	-0.380953	-0.494027	-1.02564	0.249408	-1.03483	-1.09525	-0.959572	-0.906395	-0.985353
C4OH	0.87105	-0.20867	0.528607	0.265519	-0.432129	1.00466	0.701243	0.975471	-0.75811	1.03543	1.13854	0.288702	0.165338	-0.884128	0.710798	-0.213243	0.82234	1.25733	0.399054	0.89897	-0.371161	-0.0490954	-0.152118	1.16788	-0.694096	1.49472	0.61782	0.283249	0.606755	0.477289	0.263048	0.453532	1.1027	0.0248881	-0.446833	-0.276233	0.435473	-0.0802243	-0.4292	0.0619938	-0.364319	-0.388199	0.0966434	0.873265	-0.376354	0.179274	-0.121958	-0.292669	0.97937
C6:1	0.530411	-0.41287	1.66753	0.258741	0.568485	0.495055	0.987185	0.371414	0.172713	0.160228	0.878496	1.0585	0.65324	1.11862	0.139127	-0.742372	-0.323165	0.18305	0.246849	0.909048	-0.63923	-0.154135	-0.539652	-0.351851	-0.68468	0.390266	0.684509	0.771739	-0.309981	-0.116645	-0.676536	-0.7781	-0.568821	-0.235018	-0.14319	0.420397	-0.0247473	0.174393	-1.39702	-0.747692	-1.27243	-0.764642	-0.930534	-0.312001	-0.303763	0.551355	-1.13208	-0.218914	-1.08839
C6	0.450416	0.376927	0.973476	0.411602	0.147745	0.225768	0.68815	0.189192	0.0562149	0.29139	0.581843	0.590691	0.208054	0.644751	0.251948	-0.254493	0.124651	0.444673	0.360106	0.51793	-0.265287	0.231265	-0.248999	0.229596	-0.250434	0.19167	0.60428	0.360639	0.0303864	-0.0618834	-0.145971	0.0120424	-0.0939629	-0.162507	0.120865	0.451937	0.150951	0.373682	-1.53188	-1.53188	-1.53188	-1.53188	-0.10825	0.198152	-0.122205	0.367582	-1.53188	-0.149544	-0.213444
C5OH	0.358521	-0.275117	3.25146	0.610494	-1.27122	-0.1691	1.48762	-0.298814	-0.0384219	1.21203	0.0550129	-1.28714	-1.36251	0.393122	0.0535321	-0.267391	-0.445565	-0.0665822	-1.07208	0.106201	0.479434	-0.370887	-1.55334	-0.16157	-2.0206	0.126464	-0.479598	-0.216645	0.197276	0.0281434	0.347461	-0.836067	0.409645	0.710474	0.946421	1.0012	0.423104	-0.762318	1.03021	1.72145	0.661813	0.902399	-0.110537	1.57972	0.681004	-0.812102	0.597876	0.815276	-0.34951
C5:1DC	0.942535	0.720633	2.78092	1.11749	1.05629	-0.608679	0.882633	0.917049	0.905207	-0.170238	1.38868	0.221183	-0.579103	0.516592	-2.40642	-0.420685	-0.547494	1.03784	0.677162	1.28123	-1.0918	-0.154095	-0.362098	1.16179	-1.78884	0.971843	-1.00949	0.532365	-0.272052	-0.00153219	-0.562694	-0.320591	-0.415939	0.309978	0.497269	-0.380307	0.972416	0.721569	-2.04492	-0.0556417	-0.20098	0.308368	1.07407	0.812304	0.385965	-0.716076	-0.132605	-1.04011	0.674767
C5DC	0.490225	0.363143	1.51573	0.917488	0.938842	-0.233674	0.0574519	0.487642	0.70472	0.784598	0.32102	0.244064	0.183515	-0.410463	0.544256	0.158284	0.264629	1.07705	0.787897	-0.205902	-3.29436	-0.559966	-0.39584	0.446386	-0.704027	-0.0926695	-0.168319	-0.585275	-0.62286	0.840925	-0.90724	-0.569052	0.385021	-0.523557	0.257181	0.643189	0.392024	0.529425	-3.29901	-0.423925	0.179939	0.434722	0.0435445	0.217271	-0.142625	1.08218	-3.29901	-0.411222	0.0334356
C8	1.09462	0.852789	2.1506	0.443106	1.52407	0.685145	0.718102	0.805867	1.74363	0.398899	1.05945	1.21427	-1.4174	-0.735594	0.963524	1.17976	0.925374	1.68041	1.65909	1.5321	-0.738755	0.279711	-0.982153	0.0765377	-0.290946	0.514354	0.396578	-0.513052	0.111381	1.5355	-1.32326	-0.478883	-0.95862	-1.51835	0.373109	1.00269	0.330896	0.413726	-0.926716	-1.05243	-0.124129	-0.692974	-0.573015	0.298926	-0.0759848	0.980431	-0.25741	0.0239034	1.18816
C5MDC	-0.188523	1.08887	1.81923	1.8314	0.993394	0.948281	1.28923	0.587152	1.50799	0.829542	-1.20882	0.878351	-0.286863	-1.20882	1.21619	-1.20882	1.01282	0.688389	0.739793	0.00573941	-1.20882	0.886031	0.688118	0.624353	-1.20882	-1.20882	0.411279	-1.20882	-1.20882	0.152426	0.744627	-1.22436	0.817513	-0.324263	0.661289	0.958547	-0.322891	1.28618	-1.22436	-1.22436	1.4066	0.486433	0.0918918	-1.22436	-0.0193273	1.23136	0.189911	-1.22436	0.230759
C9	2.34177	1.86125	2.09573	1.68006	1.4316	1.84065	1.5431	0.997748	1.71929	1.85659	1.16744	0.91074	1.16002	0.741975	1.36563	1.01756	0.887733	1.13463	1.93481	0.650397	-0.119158	0.544804	0.484211	0.134592	0.0157523	-0.577867	-0.112358	-0.576078	-0.103351	0.506482	0.0289834	0.117049	-0.267665	-0.330042	-0.23446	0.0661869	0.00301579	0.513912	-0.113529	-0.273669	-0.299042	0.363221	-0.331213	-0.158797	0.0562399	0.361142	-0.0898716	-0.328111	0.212917
C7DC	-0.112159	-0.277733	0.350886	-0.404575	-0.055198	-0.725236	-0.144707	0.126315	-0.292346	-0.168354	1.11463	-0.476231	0.0473038	1.03506	-0.138594	-0.938968	0.92885	-0.0859759	0.666704	0.692663	-1.14776	0.562992	0.706995	0.44153	-1.10142	-0.683065	-1.36688	-2.8269	-2.8269	0.00678206	-0.192403	0.404384	0.0644841	1.24372	0.954239	0.109468	1.74076	-0.608594	-0.0532007	1.46556	0.775398	0.0461759	-1.17846	0.563068	-0.358822	-0.618201	0.12789	-0.07447	1.71253
C10:2	1.71874	1.21492	1.96598	1.62893	1.42144	1.41387	1.33664	1.20983	1.27407	1.34259	-0.338752	-0.338752	1.3593	1.14282	-0.338752	-0.338752	-0.338752	1.11241	1.69661	-0.338752	-0.338752	-0.338752	-0.338752	-0.338752	-0.338752	-0.338752	-0.338752	-0.338752	-0.338752	-0.338752	-0.340865	-0.340865	-0.340865	-0.340865	-0.340865	-0.340865	-0.340865	-0.340865	-0.340865	-0.340865	-0.340865	-0.340865	-0.340865	-0.340865	-0.340865	-0.340865	-0.340865	-0.340865	-0.340865
C10	1.55629	0.914756	2.2025	1.9994	1.4134	0.454197	1.39873	2.07247	1.06563	1.73331	1.20393	1.11532	1.38111	1.05375	0.920198	1.0077	0.839806	1.47708	1.70037	0.766449	-1.16656	0.71272	0.373068	0.493843	-0.145623	0.906734	1.07858	0.458437	0.638395	1.79623	-1.14536	-1.14536	-1.14536	-1.14536	-1.14536	-1.14536	-1.14536	0.535097	-1.14536	-1.14536	0.0524068	0.447515	-1.14536	-0.0487318	-1.14536	0.109299	-1.14536	-1.14536	0.397541
C12:1	0.394436	1.20378	1.76012	0.779114	0.27704	0.246972	-0.0953063	-0.284983	0.381874	0.209003	-0.0353948	0.602003	0.851747	-0.857472	-0.0101506	0.846593	-0.0363052	0.583329	1.1668	0.681996	0.423663	-0.658208	-0.00317078	-0.189393	0.715175	0.0238295	1.2195	0.134208	0.923735	0.360525	-0.100603	0.323763	0.137504	-0.26966	0.0710844	-0.379858	-0.89892	0.311973	0.46189	-1.17896	0.153045	0.843056	-0.391624	0.60713	-0.452894	0.668392	-0.173326	0.223367	0.155916
C12	0.613997	0.257916	1.71588	1.25751	0.335621	0.138372	0.236585	-0.416447	0.457366	1.1311	1.14511	1.66299	-0.321055	0.359568	-1.08912	0.0759456	0.413193	0.784156	1.28741	0.539974	-1.98223	-0.0280159	-0.154453	0.313879	-1.98223	0.657682	0.271465	0.343229	-0.852924	-0.313359	-2.00724	0.949798	0.0150494	0.177693	0.28408	0.792557	0.267396	1.51233	-2.00724	0.0486484	0.0546603	0.35677	-0.938101	1.05274	0.0714867	1.1004	-0.973514	0.179773	-0.0831379
C14:2	1.35896	0.538762	0.422031	0.480248	0.862532	0.377057	0.893235	-0.82517	-0.0356385	0.445135	1.52949	0.960384	1.05019	0.139746	-0.0456866	-0.582871	0.511825	0.18806	1.10211	-0.468237	-2.90117	0.495348	-0.418429	-0.885083	0.610391	0.567613	0.16843	0.016015	1.08668	-0.187476	-0.27398	0.551319	0.982303	-0.167124	-0.264013	0.20617	-0.032623	1.09076	0.342071	0.731422	0.13894	0.00563531	-0.236976	-0.0136855	-0.328776	0.216244	-1.00259	0.366954	-0.241523
C14:1	-0.533897	-0.577924	1.04818	1.36995	0.64973	0.220001	0.54709	1.09403	0.996519	-0.0536169	1.48217	0.14724	0.747133	-0.310964	-0.184711	1.29838	0.588439	0.303833	0.737898	0.638457	0.102619	0.288453	-0.567097	0.540143	0.118564	0.320397	0.825923	-1.09573	0.461016	-0.109751	-0.588606	-0.465133	-0.80983	-0.560786	-0.659267	-3.47	-0.997331	-0.247479	0.198296	-3.47	0.962723	-1.31472	-0.125137	-0.0374763	-0.0499498	1.41958	0.583764	-1.1338	-0.85395
C14	1.11135	1.34625	1.92639	1.76255	0.0515862	0.865081	1.19101	1.14187	0.224068	-0.176942	1.06484	0.461017	0.220162	0.299705	-0.293669	0.255874	-0.394739	0.741207	0.148431	-0.542271	-0.73181	-0.313972	-0.54418	1.40564	-0.788436	-0.111254	-0.270107	-0.61646	1.39282	-0.588081	0.203386	-0.162325	0.349258	-0.158931	-0.0193824	0.736132	0.260412	0.715124	-1.45237	0.150334	-1.42444	-0.140608	0.39133	0.850795	-0.285475	1.00201	-1.03873	-0.0229134	0.168328
C12DC	0.982557	0.53219	2.65272	0.478278	1.01097	0.577436	0.954622	1.41568	1.19534	0.807996	1.22308	-0.420716	0.812356	-0.990245	1.59819	0.0758308	0.954607	0.346715	1.81475	-0.266491	0.552316	-0.0251039	-0.573147	0.778017	-0.20791	1.00006	0.220558	0.228449	1.94943	0.599844	-0.727222	1.59887	-0.271277	-0.971122	-0.5983	-0.58821	-1.04814	0.217195	-0.0125659	-1.84697	-1.15879	-0.46124	-2.36862	0.242259	-1.71786	1.21803	-0.114958	-1.54701	0.216032
C14:2OH	0.392999	0.0261562	0.89668	0.757169	1.54389	1.94747	0.547504	1.61844	0.453101	1.1543	0.887524	0.543248	0.615953	-0.340781	0.738066	0.564372	1.07623	1.15615	1.23427	0.550109	0.504054	0.197205	0.436931	0.921043	1.00542	0.804238	0.317526	0.651464	1.13143	0.199545	0.316623	-0.000261966	-0.631158	-0.0933592	0.198666	0.635022	0.135971	0.563249	0.179496	-0.264181	-0.683168	-0.393241	-0.916938	0.141293	-0.183404	0.424621	-0.0153991	0.380402	1.12127
C14:1OH	0.872756	1.00102	1.08706	0.861688	1.44597	0.708747	0.840474	0.802281	1.07364	-0.207861	0.673115	1.18599	0.484522	-0.130303	0.593362	0.31346	0.762507	0.442708	1.11177	-0.174916	0.713987	0.355394	0.340804	1.05099	0.626425	0.376915	0.434498	0.153757	0.80993	-0.217481	0.131413	-0.641164	-0.851701	0.352167	0.384452	0.451812	0.437553	0.342365	-0.00851771	0.448931	-0.405202	-0.50398	-2.62147	1.29475	-0.37611	0.855303	-0.435969	0.63593	0.869449
C16:1	0.106717	0.149741	2.46025	0.144148	-0.616397	-0.947178	0.0825529	0.709444	0.73441	0.693095	0.996101	1.22901	0.147933	1.12517	0.0752817	0.209289	0.843959	0.671318	-0.946363	-0.414992	0.251946	-0.32711	0.00194456	-0.14535	0.116378	-0.120743	-0.52398	-0.282987	0.0285713	1.24178	0.881943	0.559991	0.12192	-0.11703	0.553233	0.986682	-0.0773454	2.13989	-0.890989	0.369589	-1.14246	-1.0792	-0.367121	0.132677	-0.668711	-0.326542	-1.24069	0.673941	-1.76669
C16	0.946393	0.549949	1.59424	0.882115	1.11885	2.30581	1.24931	1.68017	0.760713	1.11625	0.906802	1.14618	0.00386122	-0.165847	0.612574	-0.00036259	0.75855	0.269015	0.949285	1.2785	0.967712	0.671127	0.359666	0.509134	-0.188692	0.421908	0.243588	-0.15005	1.13392	1.21544	0.096458	0.136513	0.294708	-0.450275	-0.452611	0.156683	-0.231175	0.773401	-0.897863	-0.641609	-0.858334	0.0844058	-0.509502	0.530304	-0.102613	0.56805	-0.184809	-0.698587	-0.284472
C16:2OH	0.945643	0.858636	2.41448	2.29309	1.19724	0.54767	0.566858	1.42002	1.06659	0.739569	0.796322	1.16299	1.562	-0.351856	-0.54297	0.526074	0.315789	2.03208	0.874752	0.559082	-0.3967	-0.284021	-0.292544	-0.708544	-1.10287	0.753248	-0.0182837	-0.10144	0.429313	0.745322	0.385739	0.799593	-0.567352	0.59952	-1.0401	0.337253	-0.166573	0.343532	-0.969959	-0.704812	0.109761	1.15006	-0.45022	-0.641432	-0.0622696	0.477979	-1.33062	-0.762951	0.441983
C16:1OH	0.805634	0.30056	2.26785	0.909343	0.748183	-0.302661	0.626109	1.08577	0.886139	1.06261	0.98701	0.745341	0.791221	-0.513098	-1.23419	0.435346	0.596229	1.3001	-0.393576	-0.557675	-1.2665	-1.3496	-0.825242	0.0377502	-0.803148	0.101	-0.181469	-0.845002	-1.45093	0.449251	0.534936	-0.116943	0.694783	1.06581	0.0325198	-0.0414354	-0.443556	0.44147	-0.983776	-0.0538879	0.387833	0.338192	-0.266476	0.461779	-0.464431	0.378658	-0.506845	0.667076	-0.558449
C16OH	0.507705	0.494018	1.29192	0.871092	1.1597	0.627716	0.873229	0.439402	0.381043	0.706647	0.48757	1.18737	0.344744	0.0906959	-0.112424	0.634748	0.429953	0.595304	0.453467	-0.318036	0.387391	-0.422023	-0.780134	0.175234	-0.802625	-0.460834	0.121435	-0.205201	0.024812	-0.00442999	0.206839	0.321515	0.296722	0.124336	0.54103	-0.0244428	-0.106749	0.490469	0.351883	0.226614	0.357892	0.515066	-0.170863	0.100223	-0.241895	-0.00933485	0.447234	-0.0597233	0.294897
C18:1	0.72012	0.694478	2.15037	1.55828	-0.103228	0.0899481	0.632883	0.342627	0.889954	1.33595	1.5681	1.52628	0.00577444	0.35378	-0.0885735	0.330548	0.433564	1.09497	1.30791	1.15373	-1.94273	-0.76384	-0.515203	-0.133539	-0.516409	0.618233	1.03945	0.600363	-0.606775	0.00257979	-1.1765	-0.301609	-0.194096	-0.0520271	-0.419291	0.65772	0.176749	1.43418	-2.05177	-0.82146	-0.364805	-0.0291776	-0.29472	-0.242667	0.24888	0.860303	-1.77442	-0.745599	-0.602377
C18	1.28216	0.908709	2.42993	1.83616	0.282609	-0.94737	1.00772	0.225607	1.25499	1.1441	1.53476	1.27302	-0.585409	1.29432	-0.638143	-0.483987	0.427335	0.99316	0.354948	0.537771	-1.94432	-1.94432	-1.94432	0.671398	0.156769	0.946782	0.708543	0.102095	0.379516	0.366664	-2.00813	-0.634213	0.200654	-0.443845	0.175544	0.57741	0.267175	1.17377	-0.217806	-2.00813	-0.00945932	-0.135028	-0.0988411	-2.00813	-0.419964	1.32558	-2.00813	-0.63676	-0.255432
C18:1OH	0.351411	0.512602	1.55641	0.353934	-1.21405	-1.21405	0.573915	-0.0355079	0.554422	0.830169	0.790338	0.742628	-1.21405	-0.144159	-1.21405	-1.21405	-1.21405	0.938372	-1.21405	-1.21405	-1.21405	-1.21405	-1.21405	0.10414	-1.21405	-1.21405	-0.135086	-1.21405	-1.21405	-0.0415366	-1.18405	1.25316	0.996737	0.728644	0.432541	1.91713	0.605116	0.975549	-1.18405	-1.18405	0.563266	0.884055	0.755792	-1.18405	0.583715	0.887629	-1.18405	0.585748	0.170776
PC aa C24:0	0.682996	0.699816	3.39036	1.73106	0.783771	0.488189	0.86263	0.900884	0.926761	-0.939197	1.35466	0.769439	-0.939197	-0.939197	-0.939197	-0.939197	-0.939197	-0.939197	0.537017	0.792691	-0.939197	-0.939197	-0.939197	0.589727	-0.939197	-0.939197	0.745274	0.799282	-0.939197	-0.939197	-0.963319	-0.963319	0.823475	-0.963319	1.13535	0.67997	1.0731	1.08995	-0.963319	-0.963319	0.645106	-0.963319	-0.963319	-0.963319	0.556	1.36664	-0.963319	0.615564	-0.963319
PC aa C28:1	-0.310968	-0.975117	3.39305	1.53374	0.103914	0.257109	0.638505	4.04879	1.22297	0.454463	0.918544	0.924067	-0.469723	0.761577	-0.962167	-1.33466	0.0229606	0.793169	-0.168186	-0.605819	-1.31847	0.575396	-0.921535	0.453851	-2.09933	-1.14619	0.660609	-0.73352	-1.04111	-0.596952	-0.169947	0.255048	-0.00980203	-1.32859	0.0654135	-0.483469	0.0285383	0.984064	-1.39585	-1.26134	0.637604	-0.4681	0.155276	-0.344708	-0.503867	1.21211	-0.609728	1.18432	-0.961406
PC ae C30:2	0.19921	-1.52333	4.36263	1.32355	1.01142	0.365239	0.442015	3.10037	1.1566	-0.33772	1.00905	0.633396	0.0863174	-0.322337	-1.13997	-0.170346	0.278564	-0.0303601	-0.703818	-0.479914	0.0942655	0.126129	-1.40466	0.560503	-1.00863	-0.00256441	0.379002	-0.583598	-1.55929	-0.951787	-0.727115	-0.0940018	0.193307	-1.03953	1.69535	-0.173594	0.519156	0.886925	-0.252057	-0.731145	-0.201747	0.889755	-0.523196	-0.626869	-0.108892	1.07054	-0.195441	0.452235	-1.38621
PC ae C30:1	0.305299	-1.7777	3.77313	1.66754	0.0203701	-0.190145	0.024149	3.33636	0.740638	0.379492	0.358545	0.969023	-0.554931	-0.117389	-1.0209	-1.32767	0.17254	0.267637	0.0292653	-0.445483	-1.50325	-0.337993	-1.9328	0.439498	-1.97441	-0.270929	-0.781513	-0.467899	-0.960531	-0.600985	0.132663	0.932745	0.785731	-1.87988	0.319199	-0.0195071	0.567624	0.32938	-1.33797	-0.65713	-0.0739128	-0.386577	0.556476	0.273943	-0.164586	1.3998	0.12268	1.43569	-0.520077
PC ae C30:0	0.329926	-1.12187	3.9654	1.05612	0.487204	-0.710438	0.465725	4.12057	1.11137	-0.140122	0.538025	-0.265096	-0.718396	1.19239	-1.2941	-0.596966	-0.565467	0.843986	-0.865955	-0.920977	-0.897525	-0.22481	-1.13557	-0.220645	-1.0838	-0.917169	0.290711	-0.527559	-0.959804	-0.227275	0.0931268	0.0241005	0.773399	-1.14785	1.23317	-1.06571	-0.00181175	0.873081	-1.15081	-0.359176	0.352994	-0.562342	-0.13512	-0.465175	-0.513753	-0.061305	0.549362	0.955186	-1.4036
PC aa C30:0	-0.69813	-1.52984	2.14823	0.202686	-0.417624	-0.221972	0.492411	3.83882	0.643342	0.581861	-0.233212	0.246566	-0.0200331	-0.0826916	-1.24389	-0.772847	0.00341149	0.879983	-0.772511	-0.939551	-0.53153	-0.0034417	-0.995108	0.144979	-1.61488	-0.367276	0.00560663	-0.85485	-0.44826	-0.651026	-0.302676	1.01888	0.248348	-0.903258	0.409631	-0.596028	0.477696	0.547092	-1.10037	-0.71404	0.935682	0.576389	0.615346	0.28933	-0.275939	0.402339	1.19086	1.96315	0.109221
PC ae C32:2	-0.12413	-0.68958	0.812961	-0.263033	-0.050733	-0.205891	-0.539975	0.949741	-0.24139	-0.262942	-0.295487	-0.523401	-1.06564	-0.717809	-0.992614	-1.21533	-0.64119	-0.332371	-0.616823	-1.04204	-1.48215	-0.616387	-1.48266	-0.883892	-1.32909	-1.08952	-0.673972	-1.15969	-1.17975	-0.58964	0.354207	0.957094	0.751882	0.351932	0.657056	1.2187	0.606673	1.06084	-0.0758891	0.603089	1.05308	0.793122	0.627884	0.810279	0.580357	0.517446	0.599032	0.761881	0.615304
PC ae C32:1	0.230927	-1.4453	1.75859	0.217254	0.0733679	-0.610614	0.519014	3.67046	0.873915	0.231455	0.128124	0.385842	-0.176654	0.858395	-0.684316	-0.591267	0.123563	0.776675	-0.228235	-0.980538	-0.561131	0.472352	-0.987148	0.133223	-0.849043	-0.891356	0.376974	-0.866142	-0.364787	0.0129271	-0.206462	-0.127031	-0.453581	-1.30864	-0.2242	-0.933423	-0.612945	-0.385973	-1.4482	-0.779104	0.445025	-0.388896	-0.603642	-0.105735	-0.86967	-0.656567	0.270194	0.13207	-0.677665
PC aa C32:3	0.216384	-1.35321	1.71255	0.510597	0.0644428	1.04551	1.43606	4.2523	0.0810992	1.21392	-0.0193436	1.00506	-0.000508333	0.688441	-1.9631	-0.101787	-0.507469	1.5085	0.727562	-0.322267	-0.498549	0.114275	-1.21923	1.4474	-0.46181	0.140216	0.581729	-0.232814	0.409136	1.15522	1.0011	0.808036	0.750544	-1.63594	-0.353976	0.0273554	1.05623	0.417064	-1.51642	-0.340102	0.629419	1.67434	0.871069	-0.00991147	-0.576484	0.493359	-0.204383	1.4764	-0.54635
PC aa C32:1	-0.348122	-1.63258	1.15029	0.726535	0.0945807	-0.603257	-0.071244	3.14532	0.307042	-0.0162122	-0.0731261	0.330261	0.48592	-0.810027	-0.605023	-0.273643	0.0534307	1.41084	-1.07783	-0.401517	0.428908	0.187271	-0.772633	0.212427	-0.653604	-0.0912674	-0.301607	0.0343434	-0.803275	-0.417634	-0.597359	0.944471	-0.621277	-0.425081	0.37214	-1.26748	-0.862848	0.516921	-0.169433	0.0106497	1.4558	0.249031	0.453257	0.41683	-0.416866	0.115821	0.376478	0.567122	0.411882
PC aa C32:0	-0.838822	-2.00087	2.42238	0.0713582	-0.768313	-0.463495	0.0429762	4.05792	0.731375	-0.198177	-0.644933	0.616554	0.316315	-0.217944	-0.591924	-0.846789	-0.153204	1.36908	-1.23781	-0.427804	-0.580614	-0.481798	-1.12917	1.00768	-0.998328	-0.596124	-0.350178	-0.449655	-0.921366	0.293296	-0.590082	1.89575	-0.359284	-0.522691	1.36756	-1.04008	-0.512295	1.33671	-1.06634	-0.251034	1.11761	0.852225	1.21434	1.16741	-0.768344	0.279419	1.0396	1.46989	1.47504
PC ae C34:3	-0.371289	-1.29407	2.16341	0.204614	0.36901	-0.2095	0.474607	4.1052	0.287439	0.665487	0.821486	0.734374	0.233439	0.610189	-1.29674	-0.718299	-0.191321	0.836263	-0.563752	-1.71615	-0.688099	0.0503436	-1.55545	0.317444	-1.05812	-1.3026	0.420427	-0.84363	-0.478472	-0.197264	-0.0120224	1.06584	0.692956	-1.68093	0.343546	-0.331728	0.461238	-0.490999	-1.5716	-0.662408	1.20745	0.452999	-0.0982794	0.608514	-1.27921	0.414295	0.729175	1.38604	0.0705391
PC ae C34:2	-0.298684	-2.39197	2.61204	0.45829	0.64144	-0.718384	1.28256	4.17769	0.498245	0.175387	0.184858	0.196892	-0.46984	0.840971	-1.30232	-0.795812	-0.142882	0.806373	-0.577046	-1.51224	-0.637197	-0.164609	-1.60165	0.504015	-1.30532	-0.415961	-0.0080856	-0.86785	-0.424389	-0.326157	0.0436342	0.665285	0.452895	-2.37716	0.595449	-1.21351	-0.201944	-0.235614	-1.47593	-1.05415	0.965033	0.0823969	-0.0172922	-0.108256	-1.23062	0.263139	1.05787	0.947086	-0.298709
PC ae C34:1	0.0905196	-1.80564	2.56759	0.381366	0.537636	-0.363819	0.589583	4.28173	1.00655	0.63409	0.354124	0.49876	-0.0140597	0.689408	-1.10408	-0.402427	0.411045	0.790899	-0.109422	-1.10112	-0.152184	0.37418	-1.18004	0.551455	-1.17049	-0.720971	0.143616	-0.911168	-0.124221	-0.238785	-0.236909	0.0697409	-0.243023	-1.79439	-0.0968193	-1.35076	-0.714261	-0.422672	-1.67514	-1.07669	0.644247	-0.617769	-0.614123	-0.366422	-1.20213	-0.808559	0.753501	0.533984	-0.412788
PC ae C34:0	-0.275952	-2.18767	2.91495	0.358119	0.0512097	-0.342842	0.452616	4.39073	0.795599	0.424493	-0.407373	0.252041	-0.265528	0.62926	-1.06276	-0.538725	-0.0277654	0.411481	-0.582946	-1.16147	-0.524806	-0.191792	-1.30005	0.578171	-1.70408	-1.06705	-0.0506524	-0.955974	-0.752845	0.0438046	-0.0937658	0.543592	0.213766	-1.76461	0.485752	-1.34445	-0.615026	-0.230669	-1.89068	-1.04926	0.908585	-0.222289	-0.04096	-0.108141	-1.06734	-0.905895	1.23686	1.07583	-0.0412743
PC aa C34:4	0.77271	-1.04427	1.60126	0.452122	-0.440725	1.38494	1.46476	3.38877	1.38791	0.963764	-0.726496	1.60882	0.312293	-0.231416	-0.789634	-0.395505	-0.168341	1.20059	0.545836	-0.404625	-0.81851	0.609959	-0.635941	0.795908	-1.00322	-0.265587	1.2899	-0.0491891	-0.131739	1.13322	0.885344	0.985805	0.00461762	-1.02258	-0.852159	-0.319684	0.538594	0.303655	-2.031	-1.19407	1.28255	0.305197	-0.548484	-0.198842	-0.825443	-0.420801	0.110646	0.769216	-0.327632
PC aa C34:3	0.146846	-1.26177	1.97933	0.514045	0.38939	0.280736	2.04981	3.53827	0.82769	0.241169	0.0260339	1.37041	0.351166	-0.376628	-0.984116	-0.176149	-0.0490219	1.27813	-0.159252	0.183196	0.141517	0.407796	-0.957064	1.12641	-0.745889	-0.102749	0.13273	0.401654	-0.0305653	1.47321	0.883483	1.50618	-0.641112	-0.850652	0.122709	0.0879207	0.309683	0.187658	-1.62503	-0.57689	1.03485	0.143613	0.28634	0.351972	-0.615154	0.160909	0.216376	0.890079	0.1762
PC aa C34:2	-0.599597	-2.03965	2.8355	0.502009	0.243868	-0.031274	1.8044	3.84476	0.577154	0.180516	-0.169733	0.944461	0.290871	0.188	-1.07499	-0.0883437	-0.127565	1.42943	-0.806949	-0.0134384	0.099647	0.20972	-1.35979	1.37283	-1.29969	0.176176	-0.1993	-0.490928	-0.239824	0.42022	0.572667	2.0472	0.0349727	-1.83169	0.672455	0.0893629	0.531467	-0.131805	-1.88374	-0.47516	1.02648	0.141442	0.896801	0.190782	-0.885537	0.580749	0.48612	0.874159	0.484545
PC aa C34:1	-0.61351	-1.53259	2.26206	0.862307	0.409915	-0.0379681	0.325653	3.37435	0.696628	0.405352	0.019193	0.683511	0.673795	-1.04602	-0.830366	0.104064	0.35089	1.50968	-0.56194	0.0852836	0.997386	0.393792	-1.04103	1.26427	-0.728668	0.0348519	-0.0903444	-0.317912	-0.255376	-0.292408	-0.531858	1.18047	-0.518392	-1.41037	-0.0165297	-0.933293	-0.810738	-0.0188561	-0.475277	-0.420641	1.08981	-0.5246	0.495112	0.0323285	-0.639707	-0.397208	0.107821	0.459385	0.742042
PC ae C36:5	0.852605	-0.431373	1.96794	0.196654	-0.195786	1.1477	0.986946	3.08361	1.29338	1.31192	0.096387	1.29878	0.371556	1.48721	0.106691	-0.0622435	0.456425	0.398739	0.598889	-0.673225	-0.342506	0.711101	-0.346765	1.16846	-0.241669	-0.382611	0.848333	-0.507959	0.447914	1.20008	0.0334613	-0.0525273	-0.150316	-0.875404	-0.783472	-0.437334	-0.203015	0.0539696	-1.20853	-0.593773	0.452433	-0.184531	-0.758995	-0.170356	-0.929837	-0.69973	0.359805	0.353822	-0.0471903
PC ae C36:4	0.677788	-0.623209	2.25054	0.313006	-0.404311	1.10004	1.4943	3.68369	1.75843	1.21673	-0.00989365	1.36614	0.0521163	1.01059	-0.125035	0.141706	0.724897	0.599374	0.440617	-0.51252	-0.322966	0.538972	-0.539333	1.60252	-0.528219	-0.14972	0.653376	-0.483694	0.332139	1.38103	0.0842933	-0.0206211	0.0541348	-1.23433	-0.656527	-0.210692	0.122508	-0.674072	-1.82672	-0.851122	-0.0915153	-0.521689	-0.468696	-0.409766	-0.918873	-0.727148	-0.189423	0.50673	0.0181063
PC ae C36:3	0.0919105	-1.54636	2.93791	0.697341	0.393949	0.234599	1.60578	4.65975	1.21389	0.804156	0.299647	0.832942	0.253655	1.33216	-0.797592	-0.246342	0.356237	0.932433	0.368671	-1.13807	-0.522677	0.672891	-1.249	0.930999	-1.03542	-0.255153	0.561335	-0.704315	-0.0352216	0.167367	-0.159222	0.446648	0.293965	-1.96998	-0.188792	-1.2828	-0.335313	-0.949823	-1.72348	-1.59049	0.611419	-0.609662	-0.499408	-0.504261	-1.42416	-0.502931	0.477003	0.560863	-0.58498
PC ae C36:2	-0.416767	-2.02013	3.00266	0.573257	0.321378	-0.0559196	1.75863	4.1925	0.826271	0.204668	0.157324	0.340738	-0.0662915	0.245014	-0.796324	-0.764067	-0.0509508	0.713927	-0.214582	-0.738951	-0.498935	0.537574	-1.52746	0.92285	-1.44836	-0.520659	0.424228	-0.881536	-0.323603	-0.29276	0.246884	0.83282	0.542072	-2.341	0.106566	-1.06224	-0.187377	-0.562832	-1.64393	-1.2169	0.792847	-0.372172	0.326473	-0.20191	-1.09645	-0.177033	0.985933	0.746385	-0.275115
PC ae C36:1	-0.272227	-1.88756	3.51517	0.732301	0.457552	0.391875	1.47093	4.04942	1.13349	-0.070287	0.394083	0.388805	0.168013	-0.0149859	-0.815894	-0.219856	0.14131	0.621342	-0.167592	-0.203496	0.149984	0.566202	-1.11869	1.35029	-1.26215	-0.441035	0.540641	-0.672888	-0.35102	-0.331804	-0.0711643	0.243404	0.14263	-2.39436	-0.454169	-1.42107	-0.661284	-0.549057	-1.58258	-1.19745	0.647883	-0.548515	-0.00978863	-0.265222	-1.36853	-0.663711	0.630592	0.457572	-0.248193
PC aa C36:5	0.609532	-0.273885	2.48171	0.718949	0.270486	0.866892	1.77315	3.31422	1.38785	0.703036	0.38886	1.87072	0.700843	0.710429	-0.53737	0.237629	0.328724	1.29412	0.424468	0.749706	0.834915	0.593095	-0.130483	1.38523	-0.113271	0.141818	0.568406	0.570035	0.570615	1.32447	0.242177	0.742003	-0.509567	-0.754096	-1.22854	-0.553993	-0.269167	0.222649	-1.66477	-1.48144	0.500116	-0.476061	0.0170712	-0.546529	-1.16161	-0.416276	-0.196831	0.243177	-0.00934694
PC aa C36:4	1.04932	-0.31627	2.63294	0.747337	-0.0790569	1.83809	1.87716	3.45783	1.91457	1.34702	0.257164	2.11334	0.768099	0.665385	0.0998169	0.128946	0.945395	1.27952	0.791442	0.952348	0.0881751	0.800489	0.119825	1.93128	-0.183242	0.198226	1.43997	0.167281	0.886008	1.59654	0.27567	0.45427	-0.220762	-0.790934	-0.715858	-0.0600029	0.106573	0.000260475	-1.81056	-0.869127	0.0326776	-0.563435	-0.195861	-0.485614	-1.23367	-0.338377	-0.191532	0.531703	0.161279
PC aa C36:3	0.172389	-1.16977	2.793	1.07384	0.407779	0.643871	1.56386	3.86245	1.2546	0.995131	0.568167	1.47966	0.998771	-0.536309	-0.245461	0.122536	0.502249	1.4577	0.346108	0.430957	0.266639	1.10591	-0.394233	1.53325	-0.42024	0.12979	0.885473	-0.0858567	0.528116	0.695298	0.0806296	0.858184	-0.603798	-1.69032	-0.407768	-0.995102	-0.301215	-0.0293323	-1.61977	-0.950045	0.784266	-0.456787	0.15429	-0.468987	-1.40872	-0.208066	-0.0310621	0.284701	0.152836
PC aa C36:2	-0.224623	-1.00088	2.18927	0.290338	0.249262	0.0852786	1.3946	2.53514	0.547967	0.119403	0.280242	0.180665	0.292197	0.0420873	-0.0904791	-0.452324	-0.0927923	0.538076	-0.0915708	0.0367267	0.113976	0.770022	-0.546323	0.970013	-0.796156	-0.354564	0.51232	-0.212413	0.0702975	-0.262434	-0.0967304	0.676012	0.200945	-1.58185	-0.498132	-0.861365	-0.156204	-0.216672	-1.09497	-1.01471	0.553662	-0.555102	0.238881	-0.464723	-0.919373	-0.069148	0.324631	0.133849	0.0655707
PC aa C36:1	-0.52895	-1.04427	2.20396	0.689089	0.599275	-0.120662	0.966661	2.81585	0.549547	0.0422564	0.234825	-0.0469137	0.37272	-0.766858	-0.113195	-0.673467	0.0689382	0.622066	-0.168942	0.0405402	0.598411	0.963358	-0.696863	0.986477	-0.637698	-0.508396	0.506047	-0.182709	0.00361208	-0.596212	-0.979551	0.159109	-0.0233826	-1.64664	-1.1374	-1.90157	-1.27354	-0.16049	0.104542	-1.52562	0.685744	-0.930095	0.165279	-0.642591	-1.17867	-0.819888	0.186259	-0.250253	0.412984
PC ae C38:6	0.60922	-0.791637	2.5455	0.215358	0.0609367	1.0692	0.858029	3.8792	1.37389	1.43325	0.254782	1.37793	0.330327	1.07348	0.19629	-0.106788	0.468166	0.448641	0.645013	-0.58766	-0.332292	0.941338	-0.485637	1.43378	-0.513976	-0.653609	1.21497	-0.329234	0.621623	1.0161	-0.389124	0.0321364	0.00902193	-1.03468	-0.903343	-0.970394	-0.45156	0.0941754	-1.04341	-1.07177	0.371782	-0.662725	-0.531763	-0.0432565	-1.3353	-1.03873	0.688896	0.408121	0.0751165
PC ae C38:5	0.708618	-0.464908	1.97959	0.405309	-0.0205337	1.39106	1.41964	3.27326	1.56723	1.37154	0.0741955	1.51316	0.33329	1.17059	-0.109442	0.142973	0.794966	0.625035	0.834053	-0.418152	-0.0608916	0.790452	-0.419806	1.48735	-0.648559	-0.281242	0.86692	-0.42643	0.531372	1.35701	0.161389	-0.0371423	0.0378595	-1.02799	-0.719302	-0.201891	0.191009	-0.322658	-1.68519	-0.753432	-0.0452304	-0.469298	-0.680154	-0.31999	-0.887848	-0.668828	0.021813	0.386131	-0.124347
PC ae C38:4	0.599833	-0.689931	2.4047	0.444841	-0.285799	1.37981	1.47656	3.61807	1.68243	1.2266	0.132631	1.48072	0.226374	1.07523	-0.162274	-0.0639743	0.681909	0.391155	0.500595	-0.327382	-0.29907	0.758614	-0.543034	1.55018	-0.75338	-0.364259	0.937501	-0.331109	0.410302	1.37813	0.255709	-0.165784	0.269216	-1.26566	-0.758612	-0.297823	0.0812373	-0.624102	-1.91209	-0.827152	-0.00681785	-0.705986	-0.51112	-0.298217	-0.830879	-0.905444	0.12011	0.383153	0.00583151
PC ae C38:3	0.284197	-1.35648	3.45864	0.975533	0.252093	0.719518	1.52383	4.1131	1.53759	0.826711	0.671746	0.835689	0.485479	0.66759	-0.141085	0.0846198	0.581866	0.809424	0.551326	-0.23302	-0.331422	1.0928	-0.741452	1.32839	-0.640383	-0.334663	1.0505	-0.413987	0.339016	0.491644	-0.260079	-0.103059	0.251755	-1.94379	-0.438717	-1.11136	-0.293503	-0.550014	-1.98203	-1.1809	0.446003	-0.625415	-0.504416	-0.778516	-1.37704	-0.611722	0.152701	0.0444741	-0.390792
PC ae C38:2	-0.0716536	-1.93242	3.26211	0.850676	0.318243	0.306103	1.7441	3.48085	1.25863	0.315126	0.866006	0.0843892	0.278817	0.0253314	0.175774	-0.0758285	0.247219	0.278764	0.209186	0.0342071	-0.522539	1.12381	-0.900134	1.43905	-0.62738	-0.301217	1.03601	-1.09991	-0.248281	-0.746785	-0.249935	0.37036	0.726285	-2.94826	0.0896855	-1.41749	-0.163134	-1.05451	-2.33438	-0.923008	0.704662	-0.232242	0.39736	-0.813325	-1.35709	-0.469074	-0.0437374	-0.0983957	-0.360409
PC ae C38:1	-0.0235058	-1.37593	3.53787	0.984313	0.55939	0.516916	1.33458	3.73835	1.47764	0.0898357	0.563053	0.380302	0.0729493	-0.144163	-0.406134	-0.220896	0.448572	0.155553	0.306135	0.00827082	0.0150166	0.948068	-0.834509	1.19737	-0.609946	-0.1977	0.919834	-0.688967	-0.163123	-0.114809	-0.486029	-0.177462	0.274598	-2.25609	-0.470983	-1.61438	-0.413894	-0.994476	-1.77433	-1.26213	0.0719998	-0.541216	-0.237553	-0.953638	-1.51764	-1.16147	-0.180624	-0.0880637	-0.337756
PC ae C38:0	0.9611	-0.394381	2.52538	0.810243	0.0839547	1.25399	1.30313	3.21481	1.49398	1.1617	0.456361	1.75239	0.7726	-0.0703079	0.204556	-0.0520063	0.878517	0.988918	1.14524	0.204109	0.12888	1.01653	0.121455	1.55114	-0.222003	0.256878	1.62998	-0.0268064	0.744426	0.952786	0.0744731	0.269696	-0.32927	-0.924229	-0.889698	-0.499105	0.123082	0.0572744	-1.78078	-1.10942	0.233844	-0.487716	-0.451452	-0.369984	-1.0541	-0.729003	-0.557669	0.0559372	0.00582236
PC aa C38:5	0.798136	-0.139745	2.06371	0.656661	0.129758	1.39808	1.19009	2.62934	1.63769	0.981903	0.358559	1.65812	0.741151	0.420925	0.0929827	0.0686908	0.783582	0.93289	0.911564	0.649923	0.180633	0.997297	0.219821	1.41854	-0.0951648	-0.000446193	1.37247	0.158737	0.836534	1.2553	0.213877	0.231563	-0.511234	-0.635244	-0.789601	-0.267587	0.0566329	0.143185	-1.32178	-0.868994	0.0445627	-0.491443	-0.300513	-0.411273	-1.04146	-0.4687	-0.156325	0.182011	-0.0105919
PC aa C38:4	1.10064	0.000817768	2.38497	0.60821	-0.0237677	1.72897	1.59656	2.82563	1.82307	1.14975	0.378275	1.55317	0.701152	0.590556	0.449015	-0.154475	0.973248	0.719844	1.11789	0.868382	-0.0199965	1.14009	0.331759	1.72719	-0.180998	-0.21677	1.81234	0.158179	0.917574	1.29574	0.149035	-0.038513	-0.0525819	-0.799397	-1.18159	-0.368413	-0.0404253	0.0349262	-1.30059	-1.15586	-0.0721547	-0.87083	-0.655108	-0.736831	-1.25293	-0.530587	-0.0584852	0.221661	-0.0462997
PC aa C38:3	0.479175	-0.476309	2.4472	0.996477	0.0285513	0.933424	1.11058	2.71888	1.29329	0.794552	0.63675	0.818491	0.846961	-0.0856249	0.434367	-0.182906	0.780806	0.717709	0.850636	0.535917	0.145683	1.389	0.277455	1.35866	-0.158652	-0.316275	1.49644	0.126826	0.651074	0.225972	-0.450645	-0.234662	-0.0789545	-1.37418	-1.20562	-1.31461	-0.769678	-0.1389	-0.778312	-1.26714	0.31536	-0.906732	-0.633688	-1.04993	-1.37529	-0.643326	0.0390783	-0.302544	-0.249928
SM C24:1	0.444493	-0.504637	2.50639	1.32951	0.226138	0.95221	0.9239	3.25403	1.31801	0.997045	0.884579	0.99699	1.11689	0.228679	0.427956	0.064227	1.11151	0.8233	0.957799	0.497579	0.378398	1.72491	0.278318	1.32075	-0.243723	-0.208113	1.4584	0.219026	0.730062	0.0613793	-0.485391	-0.276042	-0.0415262	-1.44747	-1.114	-1.40212	-0.690765	-0.310733	-0.902205	-1.34151	0.359111	-0.820709	-0.735377	-1.03968	-1.50819	-0.693693	0.227402	-0.123568	-0.517123
SM C24:0	-0.358473	-0.771945	1.92207	0.949479	0.190531	0.200696	0.459775	2.44651	0.808389	0.244177	0.502683	0.343321	0.645511	-0.3446	0.0853984	-0.0428839	0.557057	0.330065	0.228514	-0.326338	0.132743	1.14323	-0.125053	0.781987	-0.379634	-0.125973	0.478681	-0.300378	0.185834	-0.70795	-0.685036	-0.188031	0.177789	-1.47994	-0.617724	-1.45463	-0.626478	-0.652493	-0.6131	-1.04054	0.316357	-0.405708	-0.332812	-0.871938	-1.23421	-0.734113	0.411967	0.0178371	-0.24228
PC aa C38:1	-0.57061	-1.10025	2.88809	1.02985	0.321737	-0.0868824	0.669275	3.03365	1.07292	0.306132	0.387238	0.203181	0.805796	-0.723898	-0.0609307	-0.0771754	0.515277	0.386477	0.101248	-0.5432	0.199924	1.2202	-0.311091	1.08229	-0.616685	0.00597749	0.484984	-0.44954	0.366998	-0.806891	-0.960926	-0.244272	0.0105201	-2.04987	-0.929082	-2.04814	-0.888986	-0.726069	-0.577797	-1.39535	0.346387	-0.797177	-0.159815	-0.873099	-1.43353	-1.1602	0.343905	0.0109793	0.157989
PC ae C40:5	0.689086	-0.645473	3.20488	0.32337	-0.0317347	1.58218	1.38364	3.30197	1.69583	1.33077	0.203328	1.80129	0.428982	1.2273	0.0187061	-0.0143496	0.906682	0.63285	0.993332	-0.0794818	-0.143861	1.0205	-0.653624	1.57449	-0.929584	-0.356539	1.207	-0.586733	0.496182	1.41832	0.146083	-0.0909585	0.328551	-1.08005	-0.559824	-0.0103492	0.361863	-0.410633	-2.04071	-1.10536	-0.210088	-0.402406	-0.622192	-0.0618028	-0.980076	-0.245343	0.122439	0.380183	-0.0391793
PC ae C40:4	0.632856	-0.692752	3.06344	0.841023	0.00811278	1.73856	1.733	3.31851	2.18748	1.09213	0.448995	1.44288	0.482833	0.892415	0.339534	-0.0651242	0.892701	0.450611	0.98074	0.271059	-0.495407	1.21393	-0.182616	1.80829	-0.546696	-0.333491	1.59317	-0.416748	0.525425	1.19539	-0.0210116	-0.361704	0.205566	-1.50037	-0.802882	-0.235653	0.0927539	-0.462747	-1.93444	-0.895944	-0.180894	-0.82024	-0.527887	-0.463805	-1.00343	-0.649497	-0.0959912	0.164627	-0.184171
PC ae C40:3	0.791287	-0.647688	4.82723	1.37213	0.349143	1.23575	1.66386	3.52794	2.01457	0.847338	0.847931	1.15435	0.832487	0.527132	0.398538	0.0401923	1.13151	0.614749	0.974194	0.457981	-0.132307	1.5298	-0.00497431	1.52107	-0.18547	-0.0481776	1.33525	-0.383019	0.115603	0.644914	-0.431689	-0.638292	-0.0271498	-1.54248	-0.653724	-0.889542	-0.20504	-0.929067	-1.66216	-1.03027	0.0518775	-0.765781	-0.852309	-0.938851	-1.33874	-0.989642	-0.290737	-0.141572	-0.612536
PC ae C40:2	0.294749	-1.29163	4.73215	1.08438	0.185145	0.777808	1.31228	3.67651	1.7262	0.556305	0.131591	0.846515	0.809532	0.383267	-0.239432	0.13514	0.684516	0.601504	0.824934	-0.4412	-0.401551	1.06777	-0.29163	1.4464	-0.814306	0.248252	0.723486	-0.783722	-0.0929482	0.0870683	-0.542007	-0.0937537	0.388528	-1.79812	0.311122	-0.574138	-0.14999	-0.74028	-1.58259	-1.32756	0.556881	-0.125287	-0.279973	-0.699345	-1.0494	-0.32273	-0.0206856	0.481712	-0.554706
PC ae C40:1	1.10231	-0.404693	3.25824	0.966982	0.0614772	1.33596	1.55992	3.18572	1.97783	1.3529	0.841235	1.59887	0.95261	0.357933	1.19836	0.370473	0.9797	0.951984	1.24666	0.0883965	-0.0372532	1.12599	0.76395	1.89671	-0.03862	0.304371	1.92931	-0.501554	1.11072	0.582087	-0.399189	0.0171406	-0.440886	-1.49191	-0.37829	-1.17294	-0.277581	-0.0345973	-1.3416	-1.09559	0.120602	-0.2931	-0.478944	-0.410874	-1.07532	-0.799432	-0.51178	0.0637223	0.193726
PC aa C40:5	0.821981	-0.484987	2.268	0.566924	-0.386242	1.66658	1.14815	2.8399	1.95446	1.00614	0.189273	1.4171	0.639093	0.915076	0.613214	-0.214228	0.829369	0.712219	0.909955	0.454024	-0.16579	1.28952	0.301755	1.72109	-0.474261	-0.215245	1.78121	-0.028181	0.775515	1.21638	0.00986693	0.244927	0.275161	-0.978767	-1.02085	-0.520393	0.131558	0.0116098	-1.18302	-1.06244	-0.159305	-0.580411	-0.528983	-0.496685	-1.23936	-0.830005	0.222517	0.0927767	0.0693363
PC aa C40:4	0.498635	-0.691263	2.323	0.616441	-0.446031	1.39314	1.72835	2.80192	2.02471	0.802518	0.195892	1.32927	0.835143	0.626425	0.659463	-0.359862	0.701792	0.730843	0.716169	0.177382	-0.15624	1.26999	0.0977705	1.69757	-0.53886	-0.222426	1.55296	-0.159329	0.496542	1.03972	-0.193722	0.158083	0.306334	-1.49316	-1.12421	-0.82215	0.00818316	-0.0683287	-1.11818	-1.19591	-0.11645	-0.658687	-0.407398	-0.749627	-1.41612	-0.941153	0.0539382	-0.0595515	-0.0644539
PC aa C40:3	0.583852	-0.994753	3.21689	1.05174	-0.311522	0.927677	1.6204	3.09794	2.06352	0.781445	0.578357	1.24136	1.29729	0.433683	0.626879	-0.185557	0.915743	0.965209	0.813962	0.232574	-0.078295	1.74102	0.287491	1.773	-0.444804	-0.314545	1.55403	-0.0945133	0.421528	0.912131	-0.333015	0.0150302	0.0919414	-1.80257	-0.947792	-1.48874	-0.373929	-0.180743	-1.22753	-1.07647	0.0424882	-0.476708	-0.455323	-0.865601	-1.70925	-1.0151	0.0757279	-0.275577	-0.184398
SM C26:1	0.428825	-0.876966	2.72917	1.29868	0.00682492	0.831307	1.26073	2.92456	1.77693	0.958179	0.734332	1.13609	1.3522	0.425959	0.458547	0.347321	0.654398	0.796803	0.889652	0.0860099	0.0943933	1.59055	0.26031	1.23673	-0.319645	-0.120063	1.18167	0.207515	0.284167	0.569733	-0.424123	-0.101001	-0.106563	-1.41342	-0.496933	-1.37151	-0.397204	-0.51653	-1.02057	-1.07401	0.234318	-0.564799	-0.447854	-1.00788	-1.54187	-0.840848	0.171127	-0.123457	-0.590153
SM C26:0	0.0437763	-1.37238	4.73314	1.54353	0.234448	-0.0565489	1.68247	3.40219	1.61636	0.979526	1.09258	0.533024	0.932886	0.663425	-0.287552	0.457292	0.84381	0.929042	0.79839	0.0337897	0.560422	1.49281	-0.260041	1.32414	-0.679075	-0.327111	0.657794	-0.313903	-0.44217	-0.168362	-0.456153	0.148205	-0.0400504	-2.24016	0.0898141	-1.54278	-0.113976	-0.289053	-1.38665	-1.09937	0.311703	0.130778	-0.129593	-1.01604	-1.46789	-0.541724	0.304452	-0.181854	-0.10839
PC ae C42:5	0.477908	-0.360711	4.79357	0.155294	0.152233	1.63861	1.07597	2.3821	1.61421	0.910151	0.12959	1.32927	0.355437	0.957495	0.105555	0.134319	0.620436	0.420881	0.752926	-0.166945	-0.19323	0.48102	-0.711972	1.09766	-0.797366	-0.213706	0.482603	-0.245453	0.365729	0.787277	-0.132163	-0.100449	0.209755	-0.842676	-0.413526	-0.450352	0.176463	-0.290296	-1.0326	-0.453702	-0.20776	-0.0808679	-0.52931	-0.0269813	-0.848778	-0.241703	-0.20544	-0.0687945	-0.224047
PC ae C42:4	0.768857	-0.237909	4.67251	1.04679	0.4236	1.51318	1.40441	3.67924	2.38389	0.751863	0.520905	1.47142	0.597588	0.464774	0.170052	0.00534095	1.01488	0.748844	1.37531	0.108956	0.212319	0.853069	-0.288623	1.61916	-0.55977	-0.0658165	1.14954	-0.622437	0.23124	0.158721	-0.103217	-0.0975067	0.485584	-1.63356	-0.710998	-0.874581	0.470722	-0.402334	-1.7001	-1.27906	-0.398616	0.157881	-0.791931	-1.10523	-1.31054	-0.515104	-0.887925	0.166525	-0.196319
PC ae C42:3	1.22633	0.00541548	3.88296	1.348	0.15842	1.46525	1.12265	3.33549	2.20747	1.2348	1.0505	1.5704	0.991801	0.108333	1.22605	0.198433	1.58461	1.23837	1.08621	0.305692	0.297248	1.02926	0.703119	2.04971	-0.364007	0.540974	2.03417	-0.238028	1.13362	0.46432	-0.377003	-0.341844	-0.848612	-1.53923	-1.11424	-1.29742	-0.413238	-0.089308	-1.70058	-1.18625	-0.309079	0.13591	-0.8688	-0.661658	-1.05297	-1.09271	-0.491535	-0.569146	0.167451
PC ae C42:2	1.15242	-0.300369	3.5615	1.122	0.129934	1.70767	1.36726	2.62683	2.05128	1.3532	1.02534	1.73784	1.02967	0.480174	1.21295	0.387496	1.17426	0.975448	1.24841	0.146239	-0.0402496	1.35625	0.763799	2.00018	-0.0461701	0.30783	2.15098	-0.32544	1.16406	0.807423	-0.64925	-0.282202	-0.415069	-1.17433	-0.512585	-1.08577	0.0322949	0.146017	-1.38621	-0.998957	-0.100551	-0.0925208	-0.745693	-0.734675	-1.01166	-1.12629	-0.611962	-0.486423	0.178689
PC ae C42:1	0.976173	-0.267039	2.90147	0.739316	-0.0309566	1.15047	0.99075	2.31715	1.69146	1.48214	0.818051	1.66983	0.976632	0.229603	1.09806	0.3213	0.967632	0.941115	1.15063	0.0237368	-0.642065	1.34406	0.854392	1.83789	-0.178703	0.131267	1.77704	-0.269291	0.761832	0.875833	-0.353466	-0.167838	-0.540551	-0.983455	-0.162839	-0.752038	0.396531	0.35435	-1.31301	-0.415272	0.0608083	0.124977	-0.405002	-0.770045	-0.770405	-0.523324	-0.597647	0.121413	0.174414
PC ae C42:0	0.926018	-0.900739	2.38047	0.618275	-0.0600893	0.703633	0.144098	2.29186	1.48963	1.60803	0.635224	1.44073	0.936967	-0.484733	1.01182	0.100061	0.982113	0.819387	1.17211	0.069521	-0.839374	1.61984	0.861342	1.47745	-0.389927	0.000299116	1.54056	-0.217944	0.762171	0.877887	-0.164351	0.132605	-0.550574	-1.07412	-0.142511	-0.502555	0.299153	0.188221	-1.10643	-0.30885	0.344891	0.388308	-0.226897	-0.636298	-0.518122	-0.301667	-0.761775	0.333633	0.223731
PC aa C42:6	0.736048	-0.713531	2.3061	0.595422	-0.271151	0.759195	0.536311	2.54309	1.46033	1.35505	0.509798	1.37924	1.04472	-0.306516	0.764719	0.00131593	0.664012	0.73188	0.850608	0.0923616	-0.675632	1.33178	0.716098	1.35953	-0.388814	-0.0895591	1.4079	-0.220747	0.560209	0.948586	-0.255203	0.117083	-0.377816	-0.943926	-0.557988	-0.585769	0.159623	0.266197	-0.992886	-0.59259	0.169227	-0.0613011	-0.197138	-0.59692	-0.886333	-0.561561	-0.175246	0.36739	0.0586115
PC aa C42:5	0.867627	-0.762678	2.38604	0.848466	-0.315326	1.01694	1.27266	3.0008	1.79462	0.98112	0.803467	1.69052	1.09501	-0.217702	0.820713	-0.381999	0.669752	1.077	0.871206	0.275873	-0.355031	1.6497	0.475133	1.85503	-0.674914	-0.177434	1.50611	-0.170826	0.512982	1.19905	-0.140749	-0.0677401	-0.22169	-1.5365	-0.533108	-0.367497	0.380288	0.0898111	-1.66767	-0.479271	0.193233	-0.245579	-0.160673	-0.422612	-0.957811	-0.623147	-0.538683	0.353882	0.0695812
PC aa C42:4	0.663383	-0.270356	3.31319	0.969685	0.224067	0.797278	1.31948	2.56477	1.72112	0.737649	0.828941	1.34587	0.996542	0.273622	0.632464	-0.0673952	0.369685	0.688874	1.14977	0.236165	-0.0827604	1.1954	0.13954	1.45442	-0.93324	-0.0789053	1.19588	-0.509687	0.296017	0.679865	-0.121943	-0.224551	-0.0839178	-0.944248	-0.257874	-0.783847	0.610321	-0.113735	-1.33998	-0.438676	0.178213	-0.14043	-0.248074	-0.370154	-0.754528	-0.758376	-0.0203045	-0.365606	0.520044
PC aa C42:2	-0.16511	-1.55521	4.26063	0.898072	0.139256	-0.321585	1.17736	3.20315	1.38223	0.455032	1.00054	0.759112	0.476331	-0.164352	0.465932	-0.682328	0.756921	0.159337	0.0470201	-1.23999	0.138909	1.75323	-0.645079	1.30915	-0.910683	-0.600331	0.291293	-0.878716	-0.541234	0.322254	-0.26347	-0.0632848	0.239681	-1.81172	-0.246078	-1.75581	-0.338459	-0.608618	-1.39662	-0.109501	0.330108	-0.370288	0.86758	-0.450327	-0.752787	0.0970092	0.132267	0.430407	0.686273
PC aa C42:1	0.0825917	-1.51821	5.33846	0.718701	0.0376546	0.234776	1.40753	2.71517	1.29852	0.608678	0.650703	0.897001	0.871269	0.436003	-0.382936	0.184466	0.663444	0.413314	0.359408	-0.123621	0.170599	0.829676	-0.898127	1.34337	-1.11363	0.384549	0.155407	-0.551132	-0.100272	-0.538425	-0.393985	0.163949	-0.667462	-1.38828	-0.0861213	-1.09368	-0.352516	-0.321516	-1.06672	-0.76259	0.500795	-1.03624	0.320279	-0.435121	-0.151199	0.553794	-0.551467	-0.0669789	0.494072
PC aa C42:0	0.107261	-1.00097	6.88387	0.634512	0.613308	0.344393	1.21188	2.52396	1.53722	0.535979	0.616342	0.761338	1.04103	0.222553	-0.428314	0.699978	0.560924	0.287177	0.125242	0.133214	0.502456	0.596527	-0.205221	1.35025	-0.746655	0.415278	0.130116	-0.562092	-0.719484	0.849358	-0.46142	0.088527	-0.0941752	-1.33088	0.111937	-0.711985	-0.520579	-0.518192	-0.629013	-1.04252	0.0604914	-0.50593	-0.0594117	-0.354403	-0.827335	-0.247108	-0.727427	0.075303	-0.163447
PC ae C44:6	0.276411	-0.595073	5.5474	1.10707	0.957448	0.586838	1.46113	2.95731	0.705402	0.520644	0.571869	0.969468	0.821435	-0.281481	-0.736815	-0.00671705	0.176144	-0.217394	0.305315	-0.0524436	0.446085	0.503378	-0.452036	0.931807	-1.0503	-0.343524	-0.181825	-0.781878	-0.768242	-0.752834	-0.272407	0.377547	-0.259983	-1.42922	0.501337	-0.937424	-0.32064	-0.657947	-0.667761	-0.691618	0.75837	-1.1493	-0.162487	-0.537881	-0.741848	0.630934	-0.481037	0.344809	0.388785
PC ae C44:5	0.428417	-0.644422	4.90556	1.47412	0.682165	0.928502	0.979001	3.63121	1.5612	0.921321	-0.279887	0.761152	0.657878	-0.333898	-0.192409	0.0117754	0.299284	0.594458	0.645411	-0.0433104	0.816181	0.796333	-0.740938	0.79327	-0.451643	0.284332	0.341941	0.202896	-0.516956	0.23565	-1.10943	-0.130641	-0.447113	-2.32447	-0.0807787	-2.57606	-0.489472	-0.623979	-0.843866	-1.09656	0.581972	-0.569218	-0.122028	-0.493791	-1.03873	-1.13083	-0.487872	0.236249	0.425723
PC ae C44:4	1.51255	-0.74978	3.5862	1.15871	0.339481	0.95868	0.386304	3.20757	1.66273	1.61653	1.4405	1.22751	0.421852	-0.0450562	0.401632	-0.228642	1.35108	0.00776035	0.598015	0.074147	-0.104674	1.23064	0.192567	1.736	-0.591849	-0.98498	1.59174	-0.433816	0.773617	-0.614805	-0.45275	-0.530868	-0.605694	-0.901693	-0.999818	-1.38114	0.106355	-0.304676	-1.38062	-0.694658	-0.276849	-0.484479	-0.207789	-0.928155	-0.952625	-0.262417	-0.739564	-1.32675	-0.446911
PC ae C44:3	1.03219	-0.741008	3.42704	0.876058	-0.0575038	0.266809	1.12233	3.08689	1.82023	2.04002	1.18449	1.74503	0.975425	0.145988	1.01641	-0.485657	0.797529	0.747361	1.1954	0.18459	-0.676248	0.871188	1.00389	1.56912	-0.168549	-0.270898	1.6656	-0.138684	1.27856	0.222728	-0.285071	-0.41534	-0.257516	-1.12839	-0.96001	-0.641812	0.0277814	-0.237941	-1.62664	-0.658285	-0.0577508	-0.402977	-1.01613	-0.90837	-1.11223	-0.662046	-0.24619	-0.15604	-0.417371
Cer(d16:1/20:0)	-0.279858	-0.279858	-0.279858	2.20187	0.99696	-0.279858	2.0804	2.43055	-0.279858	-0.279858	-0.279858	-0.279858	-0.279858	-0.279858	-0.279858	-0.279858	-0.279858	-0.279858	-0.279858	-0.279858	-0.279858	1.37998	-0.279858	-0.279858	-0.279858	-0.279858	-0.279858	-0.279858	-0.279858	-0.279858	-0.266003	-0.266003	-0.266003	-0.266003	-0.266003	-0.266003	-0.266003	-0.266003	-0.266003	-0.266003	-0.266003	-0.266003	-0.266003	-0.266003	-0.266003	-0.266003	-0.266003	-0.266003	-0.266003
Cer(d16:1/22:0)	-0.884572	1.47048	0.226478	0.418625	0.984215	-0.884572	-0.884572	1.73404	0.582623	-0.884572	0.409681	2.51675	-0.884572	-0.884572	-0.884572	-0.884572	-0.884572	0.647347	-0.884572	0.0939188	-0.884572	-0.884572	0.515164	-0.884572	0.00804027	-0.884572	-0.884572	-0.884572	0.515559	1.53057	0.998824	1.37466	0.74942	1.04697	-0.88468	0.463873	1.43005	1.42297	-0.88468	-0.88468	-0.88468	-0.88468	1.27829	1.13726	-0.88468	1.00732	-0.88468	0.658114	0.154302
Cer(d16:1/24:0)	-0.547271	1.9188	0.99014	-0.547271	-0.547271	-0.547271	-0.547271	0.895697	-0.547271	-0.547271	-0.547271	1.60445	-0.547271	-0.547271	1.39355	-0.547271	-0.547271	-0.547271	-0.547271	0.955285	-0.547271	-0.547271	-0.547271	-0.547271	-0.547271	-0.547271	-0.547271	0.790868	0.630697	-0.547271	0.769109	-0.544252	-0.544252	-0.544252	-0.544252	0.562926	-0.544252	1.13266	-0.544252	1.71494	1.03131	-0.544252	-0.544252	1.24135	-0.544252	-0.544252	-0.544252	-0.544252	-0.544252
Cer(d18:1/16:0)	0.380986	-0.982894	1.59225	1.19054	0.81395	0.108608	0.383559	2.98429	0.894776	0.750574	-0.261012	0.4912	0.318168	-0.552365	-0.315635	-0.761208	-1.03746	0.980619	-0.433868	-0.655494	0.957867	1.35705	-0.821058	0.533443	-0.672234	0.748062	-0.523591	-0.122325	-0.882892	0.446181	-0.937149	1.2166	0.0814274	-0.980185	2.15581	-0.635128	-0.55372	-1.01584	-2.01533	-1.1599	0.714389	-0.383047	-0.231449	-0.541252	-0.61761	0.826723	0.301722	0.964344	-0.391368
Cer(d18:1/18:0)	-0.30303	0.858028	1.28308	1.30196	0.622252	0.526215	1.38992	2.07416	0.816759	1.41726	-1.1146	1.69892	-1.93654	0.888541	-0.151787	-0.383709	-0.740079	-0.0381691	-1.11935	0.390778	1.1263	1.40778	-1.62611	-0.13058	-1.02416	0.131512	0.0199037	0.477627	-0.106201	0.249038	0.848835	0.669977	0.510519	0.466345	1.1632	-1.94798	-0.266463	0.334529	-0.378504	-1.41319	0.219091	-0.424698	0.165324	-0.794006	-1.35366	0.193425	-0.178496	0.924112	0.183497
Cer(d18:1/22:0)	0.0929035	-0.635068	1.47574	0.829474	0.115067	-0.0864329	0.770977	2.3768	0.856104	0.497869	-0.737643	0.496579	-0.413072	-0.656954	-0.356173	-2.08723	-0.880066	-0.157602	-0.809993	-0.103799	1.12079	0.893748	-0.382481	-0.646372	-1.40643	-0.446333	-0.391696	1.27028	-0.532793	0.0144404	-0.148478	1.16571	0.489682	-0.914744	-0.370077	-0.743264	-0.996079	-0.186363	-0.664644	-0.968392	1.0232	0.0787679	0.23458	-0.639699	-0.970366	-0.300514	1.12562	1.39728	-0.400938
Cer(d18:1/23:0)	0.269651	-1.21065	1.75483	0.973562	-0.0202319	-0.284968	1.01026	2.50286	1.36337	-0.374679	-0.357706	-0.158021	-0.484577	-0.0329688	0.383756	-1.37776	-1.06515	-0.45245	-0.243369	0.392335	0.613103	0.982903	-0.561007	0.278644	-0.827793	-0.712184	-0.0669919	0.136235	-0.82112	0.0820032	0.0272658	0.360184	0.0284634	-1.48914	-1.13751	-1.58666	-0.672259	-0.389697	-1.20908	-0.310067	0.108742	-0.519853	0.29389	-0.54377	-1.31447	-0.0745716	0.00190551	0.975022	-0.350997
Cer(d18:1/24:0)	-0.0527819	-0.910464	1.44022	0.774268	0.0207941	-0.555854	-0.0926026	2.29909	0.854332	0.208728	-0.035017	0.271705	-0.064569	-1.34189	-0.0885956	-1.0954	-0.816455	-0.514285	-0.909905	-0.505727	1.0161	0.842368	-0.0274669	0.0774489	-0.951837	-0.528826	-0.629888	0.448407	-0.745143	0.0493695	-0.0521862	1.1263	0.347121	-0.936771	-0.463883	-0.13761	-0.285533	-0.0739946	-0.695731	-0.566435	0.702758	0.246885	0.55229	0.0918835	-0.312275	0.117052	0.727826	1.17137	0.0609786
Cer(d18:1/24:1)	0.287127	-0.824177	1.64822	0.999998	0.812824	0.242449	1.16166	2.55372	0.947843	1.08122	-0.292607	0.720915	0.441526	-0.754906	0.404859	-1.10211	-0.304897	0.0550998	0.125766	0.118356	1.16222	2.02463	-0.236108	0.461841	-0.504095	-0.237434	0.26619	0.826694	-0.38207	0.710738	0.447016	1.2626	-0.608323	-0.467467	-0.382593	-0.989044	-0.493871	0.48695	-0.439538	-0.425683	1.07429	-0.522577	0.464777	0.0377651	-0.848044	0.0282108	0.744755	1.08089	-0.354876
Cer(d18:1/25:0)	0.714922	-1.26834	2.12812	0.449764	0.669386	-0.746644	1.27275	2.54128	1.3308	0.118991	-0.296793	0.490901	0.42218	-0.566614	-0.32371	-0.465366	-0.903604	-0.258202	0.26607	-0.349632	0.386839	1.95944	-0.528093	0.69599	-0.646161	0.287345	-0.082576	0.11696	-0.357893	1.0296	0.627902	0.966836	0.237064	-0.186818	0.359351	0.0848161	-0.0700196	0.413006	-0.582439	-0.170482	0.572262	0.00615508	0.255528	-0.616788	-0.230939	0.907922	0.463031	1.32315	-0.441765
Cer(d18:2/22:0)	1.07179	0.816229	0.216851	-0.266574	0.956313	0.187963	-1.78446	1.26752	0.230421	1.52097	0.323648	0.515732	0.831792	0.526816	0.754518	-0.0367812	0.217388	0.891806	0.535862	0.310542	0.599854	0.759367	-1.78446	1.3686	0.266635	-0.318356	0.133352	-0.696116	0.541672	0.140245	-0.74167	0.766287	0.716901	-1.78392	-1.78392	-1.78392	0.903865	-1.78392	-0.184526	-0.159918	-1.78392	0.248386	0.701351	-1.78392	-0.219566	0.385903	0.374347	0.846054	0.717593
Cer(d18:2/24:0)	0.636314	0.307244	1.56891	1.4534	-0.642081	0.900705	-1.52355	1.81899	0.993973	1.09684	1.52197	0.105362	0.0253512	-0.546966	0.0767515	-1.52355	-0.305375	-1.52355	1.16573	0.749471	-1.52355	0.570254	1.2193	-0.434992	0.462426	-0.125254	-0.179504	-1.52355	-0.0602025	0.706705	0.677237	0.414768	-0.46857	0.579814	-0.0252379	0.419831	-1.52989	-1.52989	-1.52989	0.0505946	0.516183	0.603406	-0.277332	-1.52989	-1.52989	-1.52989	0.572262	1.10906	0.35483
Cer(d18:2/24:1)	0.117605	0.117758	-0.449368	1.55252	1.01513	-0.228944	0.336277	1.26685	1.42948	1.3836	0.106572	1.3216	0.225464	0.0350776	-0.731586	-0.56993	0.596418	0.388393	0.591325	-0.764517	0.995031	1.25267	0.00300455	0.639662	0.29911	-0.379496	1.72923	0.721114	0.735892	1.19615	0.854118	0.86196	0.678773	-0.961	-0.415357	1.06526	-1.41895	1.06549	-0.569184	0.653769	-2.24285	-1.09632	0.141397	-0.347579	-1.69706	0.230284	-1.27102	-1.15805	-1.81722
Cer(d18:0/20:0)	-0.153232	-0.153232	-0.153232	-0.153232	-0.153232	-0.153232	-0.153232	-0.153232	-0.153232	-0.153232	-0.153232	-0.153232	-0.153232	-0.153232	-0.153232	-0.153232	-0.153232	-0.153232	-0.153232	-0.153232	-0.153232	-0.153232	-0.153232	-0.153232	-0.153232	1.98305	-0.153232	-0.153232	-0.153232	1.55647	-0.165176	-0.165176	1.87359	-0.165176	-0.165176	-0.165176	0.997555	-0.165176	-0.165176	-0.165176	-0.165176	-0.165176	-0.165176	-0.165176	-0.165176	-0.165176	-0.165176	-0.165176	-0.165176
Cer(d18:0/22:0)	-0.687545	0.129985	-0.0104977	-0.704317	0.0912387	-0.185985	-0.93264	2.35402	0.141994	0.766486	-0.569024	-0.0194891	-0.616108	-2.42417	0.0228278	-0.643087	-0.711214	-0.25756	-1.46422	-0.440963	-0.100746	-0.0384616	-1.10349	-2.08064	-0.714797	0.167503	-0.924051	0.0296033	0.318742	-1.07042	-0.118572	1.17456	1.41065	-0.985055	-1.27297	-1.71704	0.644516	-0.215626	-0.750368	-0.451363	1.10119	0.668084	0.850044	0.542166	1.2436	0.24994	1.99146	1.72665	-0.0613619
Cer(d18:0/24:0)	-0.210902	-1.0902	0.734548	0.271178	-0.534409	-0.800509	-0.644021	1.77691	0.276253	1.01277	0.772678	-0.358964	-0.582344	-2.51814	-0.115888	-1.39995	-0.245097	-1.1215	-1.88139	-0.448708	0.312629	0.0704481	-0.717774	-1.56611	-1.10516	0.550006	-0.154564	-0.636281	-0.445941	-1.0359	0.185106	1.53144	1.01556	-0.114513	-0.479958	-0.202724	-0.183757	-0.669489	-0.583414	-1.28544	1.20901	1.22768	0.122788	0.386337	0.258347	-0.417967	1.17153	1.58025	-0.0234277
Cer(d18:0/24:1)	-0.169737	-0.68152	-1.11505	0.080723	-0.24429	-0.6132	-0.279473	1.78805	-0.428355	1.48894	0.13469	-0.468218	0.0281251	-1.59613	-0.540268	-1.93794	-0.0569055	-0.650634	-1.06727	-0.23687	0.135164	0.454858	-0.777828	-1.47023	-0.466108	0.81302	-0.630812	0.271459	-0.0265256	-1.06335	0.418444	1.24062	0.640892	0.0957326	-0.799907	-0.991455	0.618934	-0.379415	-0.87702	-0.610041	0.696849	1.25311	-0.501778	0.794199	0.992053	0.345815	1.51583	1.77102	-0.654642
CE(14:0)	-0.782619	-0.817824	-0.519979	-0.796849	-1.11524	-0.491488	-0.294076	0.519457	-0.3794	-0.705226	-1.01474	-0.302512	-0.898031	-0.514905	-1.09254	-1.19967	-0.904983	-0.715851	-0.823151	-1.01624	-0.944991	-0.383328	-0.795139	-0.449967	-0.95013	-0.722337	-0.34593	-0.85015	-0.934663	-0.863371	0.382205	0.642969	0.201107	0.505927	0.303122	0.288855	0.5061	0.322812	-0.0675211	0.213598	0.241936	0.792871	0.973395	-0.0314609	0.236342	-0.0968636	-0.418033	0.181251	0.1516
CE(14:1)	-1.36249	-1.36249	-0.51912	-0.493023	-1.36249	-0.612981	-0.422324	0.542054	-0.298921	-1.36249	-0.669229	-0.0465058	-1.36249	-0.708178	-1.36249	-1.36249	-1.36249	-0.378497	-1.36249	-1.36249	-1.36249	-0.148423	-1.36249	-0.61031	-0.654377	-0.399855	-0.474723	-1.36249	-1.36249	-1.36249	0.312672	0.830634	0.273341	0.844829	0.469687	0.137237	0.333056	0.381069	0.191954	0.471409	0.677998	0.991108	1.09718	-0.0406235	0.578278	0.236966	-0.386433	0.374773	0.455857
CE(15:0)	-0.47289	-0.656494	-0.371196	-0.587457	-1.62051	-0.548633	-0.501889	0.374021	-0.112673	-0.66553	-0.795863	-0.183335	-1.62051	-0.59718	-1.62051	-1.62051	-0.535851	-0.749963	-0.646711	-0.751059	-0.843152	-0.271074	-1.62051	-0.320338	-1.62051	-0.596961	-0.391814	-0.668533	-0.813859	-0.649481	0.174567	0.428247	0.0605245	-0.0207858	0.354924	0.530009	0.610721	0.175117	-0.186376	0.259993	-0.109247	0.608309	0.762385	-0.216133	0.0800281	0.112651	-0.578863	0.117938	0.281815
CE(15:1)	-1.10995	-1.34708	-0.568672	-0.775612	-1.11393	-1.02934	-0.866429	0.445095	-0.543307	-0.708721	-0.655538	-0.48246	-2.3382	-1.18743	-1.31339	-1.0638	-1.11472	-0.878128	-0.573446	-1.41602	-2.3382	-0.907763	-1.29431	-0.678984	-1.01021	-0.665408	-0.788724	-1.32611	-1.18095	-1.16484	-0.217218	0.93878	0.757176	0.267882	1.08118	0.551622	0.662765	0.189738	-0.269328	0.671621	0.0582855	0.686491	1.25275	-0.616172	0.0264968	0.348355	-0.862151	0.18522	0.823797
CE(16:0)	-0.48795	-0.394636	-0.172734	-0.586394	-1.03781	-0.342129	-0.36124	1.07122	0.0729394	-0.891224	-0.692645	-0.262737	-0.610754	-0.654222	-1.30644	-1.25009	-0.717919	-0.836437	-0.619364	-0.717553	-0.192008	-0.101611	-1.20544	-0.389533	-1.20969	-0.429839	-0.395342	-0.619648	-0.777244	-0.994456	0.0381721	0.27416	-0.372774	-0.197031	-0.147309	-0.00145656	0.381016	-0.183901	0.0384893	-0.207755	-0.482487	0.510197	0.78984	-0.517886	-0.267708	-0.406706	-0.747194	-0.117454	0.105899
CE(16:1)	-0.811175	-0.944018	-0.572175	-0.591559	-0.788983	-0.705146	-0.346037	0.750584	-0.181064	-0.795726	-0.892433	-0.277702	-0.825121	-0.617699	-1.14418	-0.905898	-0.724043	-0.519507	-0.897466	-0.938584	-0.73895	-0.32878	-0.834509	-0.534726	-0.619369	-0.46127	-0.584908	-0.733651	-0.899201	-1.09483	0.045227	0.384974	-0.17438	0.550557	0.282131	-0.16529	0.166977	0.212531	0.0903832	0.157452	0.411875	0.814501	1.0507	0.0244877	0.226335	0.0900795	-0.374813	0.160065	0.316733
CE(17:0)	-0.96372	-0.993605	-0.471262	-0.639961	-1.14385	-0.705212	-0.612022	0.47638	-0.367632	-0.827762	-1.02239	-0.243662	-0.955209	-1.08733	-1.36628	-1.07185	-1.20856	-0.723262	-0.929613	-1.07226	-0.919325	-0.274479	-0.985342	-0.424121	-0.99795	-0.368029	-0.926144	-0.853644	-1.1649	-0.946594	0.017508	0.717662	0.311721	0.236028	0.746737	-0.00337962	0.240172	0.278812	-0.292041	0.238355	0.388306	0.705171	1.04187	-0.560463	-0.0882176	0.171735	-0.639573	-0.126142	0.544837
CE(17:1)	-0.563121	-0.849989	-0.251132	-0.592751	-1.02943	-0.37872	-0.29036	0.520202	-0.121572	-0.707982	-0.773706	-0.246768	-0.815887	-0.77265	-0.954804	-0.892201	-0.65515	-0.774467	-0.620394	-0.728528	-0.918436	-0.453493	-0.758533	-0.122848	-0.840444	-0.776611	-0.316579	-0.77401	-0.761887	-0.652925	0.154956	0.281242	0.130957	0.111658	0.271372	0.383722	0.411063	-0.012218	-0.238116	-0.161357	-0.356236	0.458287	0.782102	0.0149774	0.313818	-0.185834	-0.73645	0.124722	0.0514773
CE(18:0)	-0.888199	-0.680469	-0.350992	-0.754072	-1.13698	-0.421046	-0.528583	0.667727	-0.0938699	-0.777247	-0.893412	-0.282107	-0.733008	-0.843508	-1.22881	-1.03165	-0.653739	-0.800141	-0.663637	-0.916528	-0.543594	-0.20936	-0.954316	-0.324124	-1.13794	-0.723901	-0.338404	-0.907587	-0.570997	-1.09535	0.186235	0.400396	-0.149208	0.353201	0.048163	0.2325	0.673574	0.283531	0.443436	0.167642	-0.206098	0.684107	0.909618	-0.144934	0.306523	-0.160364	-0.344759	0.206209	0.407882
CE(18:1)	-1.00759	-0.804783	-0.51497	-0.796094	-1.03916	-0.532373	-0.619646	0.548077	-0.283973	-0.671294	-0.952371	-0.277258	-0.760727	-0.898032	-1.25611	-0.91095	-0.700511	-0.696997	-0.689331	-0.998008	-0.641969	-0.328679	-0.926297	-0.344772	-1.02098	-0.64073	-0.444903	-0.912267	-0.684146	-1.07216	0.213499	0.360727	-0.185176	0.519575	0.187787	0.182714	0.613582	0.321605	0.354519	0.286734	-0.00574532	0.690234	0.923581	0.0507052	0.355285	-0.0677194	-0.395792	0.284863	0.526283
CE(18:2)	-1.06015	-0.92163	-0.409252	-1.07104	-1.28455	-0.534338	-0.304776	0.88942	-0.263085	-0.868133	-1.17635	-0.299765	-1.06164	-0.846021	-1.45506	-1.12508	-0.905645	-0.869919	-0.918966	-1.21799	-1.00154	-0.434773	-1.08512	-0.223877	-1.23177	-0.677848	-0.471098	-1.0444	-0.905284	-1.13216	0.506053	0.661843	0.163379	-0.02158	0.257179	0.632671	0.923443	-0.0320354	-0.400815	0.100092	0.103818	0.804267	1.27622	-0.230657	0.212809	0.215501	-0.622548	0.167303	0.214072
CE(18:3)	-1.1209	-0.939938	-0.432187	-1.04888	-1.40616	-0.644024	0.0599233	1.02147	-0.335207	-0.905309	-1.20677	-0.213315	-1.31025	-0.994796	-1.79257	-1.44287	-1.20354	-0.945844	-1.06891	-1.24944	-0.968867	-0.609525	-1.20987	-0.163355	-1.14967	-0.793462	-0.779676	-0.746627	-1.14267	-0.650135	0.613356	0.872647	0.30335	0.203121	0.398714	0.763373	0.638612	0.251712	-0.517199	-0.121098	0.383446	1.10979	1.22922	-0.266252	0.407304	0.166887	-0.722043	0.383655	0.324685
CE(20:0)	-1.23529	-1.23529	1.14292	-1.23529	-1.23529	-1.23529	-1.23529	0.0602315	-0.0173401	-1.23529	-1.23529	-0.0688894	-1.23529	-1.23529	-1.23529	-1.23529	-1.23529	-1.23529	-1.23529	-1.23529	-1.23529	-1.23529	-1.23529	-1.23529	-1.23529	-0.432933	-1.23529	-1.23529	-1.23529	-1.23529	0.332866	0.696914	0.747444	0.580236	0.816014	0.605672	0.785829	0.449592	0.301512	0.670099	-0.0686843	0.846842	1.08279	0.00426742	0.370732	0.301561	-1.23696	0.384376	0.113162
CE(20:1)	-0.768699	-0.735394	0.0892897	-0.692276	-0.958514	-0.667337	-0.477768	0.22155	-0.335303	-0.726807	-0.821395	-0.320665	-0.665288	-0.618074	-1.05054	-0.788763	-0.716596	-0.818875	-0.685701	-0.773158	-0.905662	-0.446607	-0.83542	-0.474551	-0.78491	-0.587044	-0.469663	-0.845895	-0.745366	-0.741779	0.249658	0.514212	0.343754	0.223811	0.2351	0.395287	0.591313	0.0918582	0.187287	0.177605	0.171747	0.608592	0.826709	0.0379294	0.270619	-0.0728203	-0.346188	0.24958	0.161066
CE(20:3)	-0.983615	-0.829644	-0.211274	-0.909403	-1.91999	-0.250434	-0.751457	1.01115	-0.0962514	-0.526785	-1.19485	-0.0736576	-0.988519	-1.16863	-1.31101	-1.18582	-0.509539	-0.983866	-0.503955	-0.958509	-1.19003	-0.291254	-0.843695	-0.251135	-1.25299	-0.79638	-0.0105173	-1.06636	-0.764383	-1.17104	0.451501	0.512247	-0.00943872	0.171215	-0.124856	0.247285	0.689085	0.166237	-0.229815	0.128459	-0.0990689	0.878028	0.948569	-0.338219	-0.00158821	-0.005345	-0.718634	0.238764	0.0502212
CE(20:4)	-0.245867	-0.454638	-0.0967554	-0.864922	-1.5754	0.386304	-0.181724	1.15562	0.383497	-0.147042	-1.01268	0.484917	-0.915058	-0.560559	-1.00666	-0.898695	-0.242579	-0.723716	-0.227591	-0.548932	-1.18462	-0.307496	-0.602449	0.297274	-1.1326	-0.66714	0.153008	-0.820142	-0.643093	-0.129439	0.535761	0.47994	0.380817	0.185671	-0.128126	0.963566	0.946775	0.178665	-0.680751	-0.0377199	-0.218879	0.457104	0.699735	-0.295943	0.0459395	-0.0490059	-0.834273	0.401298	0.256374
CE(20:5)	-1.14784	-0.744818	-0.236845	-1.05045	-1.68157	-0.83046	-0.217879	1.14829	-0.174208	-1.1352	-1.25314	-0.101731	-1.45182	-0.539912	-1.87118	-1.07089	-1.34148	-1.09587	-0.911895	-1.20547	-0.877834	-0.599798	-1.13533	-0.249286	-1.45019	-0.918775	-1.03412	-1.02956	-1.36005	-1.32478	0.364884	0.811591	0.153959	0.307096	-0.307276	0.507532	0.456351	0.477003	-0.725386	-0.348708	0.41675	0.692119	1.2588	-0.730276	-0.0840838	0.362121	-1.08673	0.0718096	0.261533
CE(22:2)	-0.366693	-1.25265	0.421075	-1.25265	-1.25265	-1.25265	-1.25265	0.0934682	-1.25265	-1.25265	-0.378456	-1.25265	-1.25265	-1.25265	-1.25265	-1.25265	-0.509811	-1.25265	-1.25265	-1.25265	-1.25265	-1.25265	-1.25265	-1.25265	-1.25265	-1.25265	-1.25265	-1.25265	-1.25265	-1.25265	-0.000959995	0.777946	0.79461	0.598563	1.1216	0.810138	0.631004	0.568583	0.316515	0.732858	0.296053	0.656328	0.342143	-1.30154	0.806403	0.425708	-1.30154	0.565923	0.563876
CE(22:5)	-0.403944	-0.674246	-0.284291	-0.822665	-1.38759	0.244963	-0.371646	0.825858	0.330886	-0.195021	-0.985862	0.292832	-0.800909	-0.474784	-0.77498	-0.851741	-0.3394	-0.603112	-0.462782	-0.529267	-1.19164	-0.0637807	-0.488867	0.158854	-1.01944	-0.504675	0.159228	-0.869379	-0.618901	-0.0724217	0.268915	0.291751	0.504894	0.126956	-0.0480074	0.875965	1.01154	0.189188	-0.3945	-0.00313376	-0.53348	0.68336	0.755242	-0.368951	0.182849	-0.150931	-0.577799	0.265472	0.165313
CE(22:6)	-0.550749	-0.558397	-0.111951	-0.903222	-1.52133	0.0849973	-0.650429	1.22162	0.153027	-0.106994	-0.987807	0.142745	-1.02035	-0.750749	-0.812232	-0.866149	-0.296244	-0.890846	-0.321903	-0.692602	-1.31645	-0.203305	-0.505951	0.259686	-1.18799	-0.386869	0.0734584	-1.09602	-0.719316	-0.550366	0.295805	0.53413	0.506905	0.155298	-0.0684593	0.809711	0.925952	-0.0307453	-0.581996	-0.233315	-0.32254	0.522121	0.683377	-0.241061	0.291981	-0.27115	-1.0278	0.239919	0.50883
DG(14:0_18:1)	0.256737	0.655909	1.56683	1.06898	-0.815448	0.261033	0.497824	1.91844	-0.815448	0.60299	0.945449	0.624797	-0.815448	-0.815448	-0.815448	0.487454	0.265909	0.818148	-0.815448	0.630783	-0.815448	0.469005	-0.815448	-0.815448	-0.815448	-0.815448	0.893677	1.05815	0.26767	-0.815448	-0.816684	0.388126	-0.816684	-0.816684	-0.816684	-0.816684	0.541058	0.732762	-0.816684	-0.816684	-0.816684	-0.816684	-0.816684	-0.816684	0.280684	-0.816684	-0.816684	-0.816684	0.966765
DG(14:0_18:2)	-0.0205138	0.280084	0.628176	0.666194	-1.19012	0.718039	0.943053	0.929901	0.643037	0.560703	0.529968	0.763108	-1.19012	-1.19012	0.115603	-1.19012	-1.19012	0.0517935	-1.19012	0.243268	-1.19012	-0.00602931	-1.19012	0.0649832	-1.19012	-1.19012	-0.0143807	0.260046	-1.19012	0.124751	0.777489	-1.18768	0.548417	0.269623	-1.18768	0.426996	-1.18768	-1.18768	-1.18768	-1.18768	0.166549	0.691339	0.27078	0.530012	0.057732	-0.061251	-1.18768	0.260455	-0.0147906
DG(14:0_20:0)	1.02743	-0.967577	0.543818	-0.846756	-1.26536	-1.28266	-0.840818	0.532282	0.0146523	-1.40079	1.29468	-0.883644	-0.200982	-0.398582	-0.196295	-1.41921	0.0548176	-0.00953717	0.51725	-0.443087	-1.30824	-0.192306	0.0168399	-0.641302	0.342987	0.490349	-0.162406	-1.19277	0.959018	0.745974	-0.66411	-0.785464	0.153962	0.802711	0.282908	0.0586068	1.09099	0.108743	0.474064	0.140283	-0.873015	-0.529792	-1.05713	-1.04257	0.145784	0.535239	-0.686779	0.144155	0.28085
DG(16:0_16:0)	-1.0519	-0.647264	0.227858	0.707988	0.742813	-0.339403	-1.0258	1.1912	-0.958044	-0.994916	0.460217	0.786528	-0.325365	-2.08975	-0.920671	-1.44799	-1.57301	-0.90252	-0.6517	0.0694348	-0.546179	-0.393138	-1.76048	-1.47881	-1.0878	0.00640145	-0.540782	0.753183	0.171084	-0.889696	0.210301	0.501238	0.154511	0.362737	-0.189962	-0.443371	-0.571454	0.782537	-0.0451588	-0.698976	-0.403884	-0.310669	0.461442	-0.610143	-0.599054	0.5408	1.08901	0.408408	-0.162377
DG(16:0_16:1)	0.476628	-0.154968	0.933223	0.981667	-0.0309502	-0.231164	-0.595158	1.46538	0.0950458	0.100432	1.18025	0.337071	0.22392	-2.03312	-0.109628	-0.43186	-0.61194	0.574484	-0.0778755	-0.24204	-0.233283	-0.208055	-0.374478	-0.240212	0.39885	0.657931	0.0984278	0.0372396	0.180672	0.449451	-0.9839	0.135115	0.18006	-0.133073	-0.609502	-0.80741	-0.732421	-0.224662	-0.751589	-0.894845	-0.761764	-1.21069	-0.177331	-0.563182	-0.664	-0.42607	-0.609966	-0.614541	0.044208
DG(16:0_18:1)	0.215108	-0.477199	1.47698	0.696877	0.630744	0.0984163	0.101679	1.59261	0.165961	0.256933	1.24503	0.0029509	0.213163	-1.6835	0.103224	0.0260424	-0.424719	0.537302	0.0237511	0.454488	0.584087	0.247329	-0.327019	0.172565	0.113459	0.814201	0.496668	0.454368	0.891722	0.285197	-1.34932	-0.244096	-0.152917	-0.866335	-0.69516	-1.21743	-0.674814	-0.697678	-0.824378	-1.24705	-0.983336	-1.20809	-0.821955	-1.21299	-0.676963	-0.702309	-0.699779	-0.635104	-0.266925
DG(16:0_18:2)	-0.779576	-0.50602	2.01007	0.817417	1.04109	0.780783	0.824174	2.0535	0.125667	0.710791	1.141	-0.0220073	-0.232593	-1.48482	-0.410889	0.244092	-1.17173	0.359847	-0.469224	0.469308	1.05072	0.104299	-1.2531	-0.280397	-0.214795	0.818942	0.176762	0.816151	0.904189	-0.0125845	-0.812577	0.803401	-0.464419	-1.06954	-0.985792	-0.894816	-0.850458	-1.70366	-1.93256	-1.30513	-1.09895	-0.71272	-0.351213	-1.16996	-1.1027	-1.11923	0.0820894	-0.614798	0.148636
DG(16:0_20:0)	0.0474063	-0.428814	1.43747	0.831952	-0.752913	-0.0860544	0.684413	1.99402	0.10261	-0.823865	0.315332	1.21529	1.29704	-1.42047	-0.360314	1.04327	0.142754	0.116979	0.116934	0.211181	1.17072	0.672898	-2.14929	0.253712	-1.33319	-0.324846	0.387969	0.492345	0.83838	0.408365	-0.461013	0.32838	-1.48912	-0.116971	-0.459113	1.40856	0.375957	0.0619195	0.226736	-0.808257	-0.555116	-0.348775	0.0195455	-0.00761676	0.223906	-2.44231	-0.240233	-0.664965	-0.689143
DG(16:1_18:1)	1.3682	-1.08075	1.1783	-0.269653	-0.743015	-1.24924	-1.077	1.18101	0.198314	-0.740965	1.62668	-0.592425	0.0537798	-0.604536	-0.236243	-0.844836	-0.0794022	0.186105	0.785035	-0.168532	-0.846465	-0.144204	-0.164404	-0.561029	0.457339	0.681308	-0.128666	-0.933598	1.3945	0.926457	-1.07487	-1.25653	-0.379399	0.702084	0.324574	-0.240903	1.23501	-0.173856	0.34308	0.0109065	-1.35539	-0.703214	-1.43163	-1.58932	0.00162076	0.51865	-1.03323	-0.0911034	0.323372
DG(16:1_18:2)	-0.43599	-0.220648	1.70432	0.109163	0.588859	0.502347	0.24086	1.92101	-0.367455	0.922768	1.13768	0.103878	-0.835069	-1.84583	-0.581493	-0.0445136	-0.710014	0.424719	-0.141903	0.399616	-0.128614	0.167729	-1.66854	0.387986	0.0202229	0.930697	0.140047	0.479475	-0.0294059	0.595669	-0.826204	0.00788373	-0.0548465	-0.175258	-0.745228	-0.0248283	-0.723044	-0.433125	-1.58794	-1.5244	-1.20847	-0.780148	0.535025	-0.983065	-1.23405	-0.764301	0.0959365	0.48147	-0.847324
DG(16:1_20:0)	-0.557525	0.38548	0.422795	0.224821	-1.81296	-0.330743	0.566296	0.618348	0.708055	-0.534072	0.995156	-0.0040452	-0.49745	-0.338032	-0.667137	0.67731	-1.81296	-0.0757442	-0.235851	0.316352	-0.296404	-0.679577	-1.81296	-1.81296	-0.677027	0.285988	-0.460533	-1.81296	0.589151	-0.24953	0.235369	0.195677	0.528368	0.801846	0.420054	-0.00403528	-0.0248562	-1.83288	-1.83288	0.0884256	-0.406138	0.424693	-1.83288	0.577355	0.556431	0.64336	-0.112481	0.234449	1.2749
DG(17:0_17:1)	0.407397	-1.33949	1.06987	-0.578248	-0.551773	-1.06532	-0.24107	0.183668	0.706412	0.203812	0.714205	0.498995	-0.414013	-0.881918	0.605543	-1.23877	0.675425	-0.584344	0.620857	-0.346429	-1.58218	-0.590042	0.75834	-1.10329	0.589506	0.429597	-0.641967	-1.07065	0.573266	1.49734	-2.74776	-0.563815	1.13753	0.825545	-0.220107	0.119532	1.6849	0.439987	0.173449	-0.808966	0.675228	-0.249084	-0.739773	-0.783131	-0.27558	-1.55026	0.0443695	-0.183284	-1.53384
DG(17:0_18:1)	-0.703694	-0.315142	1.10306	0.337665	0.00367845	-0.690755	0.206429	1.63238	0.014198	0.14484	1.55572	-0.634718	-0.633027	-1.8842	-0.59246	-0.984788	-1.44232	0.750233	-0.702427	-0.0476356	-0.695936	-0.64487	-1.16598	-0.874939	-0.316073	-0.904747	-1.03485	-0.0861699	-0.761781	0.127488	-1.75512	0.268125	0.658773	-0.608772	1.28718	-2.55641	0.0811576	0.340142	0.856792	-0.911867	-0.66098	-0.135572	0.429493	-0.541369	-0.370143	1.47515	0.918617	0.753237	0.120162
DG(18:0_20:0)	0.744005	-1.25838	0.464165	-0.44177	-0.348807	-1.25838	-0.469201	0.194895	-0.0737128	-1.25838	0.936716	-0.622464	-0.0150912	-0.362454	-0.0723195	-1.25838	-0.139267	0.0634411	0.321657	-0.228769	-1.25838	-0.345608	-0.162827	-0.155516	0.376463	0.186316	-0.323168	-1.25838	0.654958	0.486753	-0.338613	-0.256767	-0.00193278	0.269275	0.0494319	0.408377	0.677513	0.267119	0.091242	0.183332	-0.385882	0.107624	-1.15312	-1.15312	0.134739	0.50039	-0.377931	0.304516	0.00897935
DG(18:1_18:1)	0.136569	-0.203095	1.54824	0.916165	0.925148	0.289433	0.0974721	1.84068	0.459698	0.868129	1.28685	0.37276	0.640331	-1.82775	-0.130669	0.359777	0.0385243	0.577958	0.273622	0.945428	0.777981	0.941355	-0.178638	0.550331	-0.0109114	0.764685	0.612658	0.472846	0.838501	0.255877	-1.20161	-0.276151	-0.355385	-1.49491	-1.32242	-1.12555	-1.31238	-0.918778	-1.43136	-0.882728	-1.15507	-1.5526	-0.841153	-1.30832	-0.868402	-1.05893	-0.668834	-0.856715	-0.719496
DG(18:1_18:2)	-0.558644	-0.213567	1.79541	0.459327	0.729546	0.479536	0.828156	1.73048	-0.387749	0.176208	0.962172	0.173407	-0.262785	-1.33932	-0.380823	-0.023064	-0.238235	0.0128765	-0.294912	0.72335	0.386157	0.434559	-0.913932	0.22753	-0.272818	0.961719	-0.234993	0.681973	0.864753	0.221365	-0.771766	0.538233	-0.158263	-1.13175	-1.13551	-1.2643	-0.994242	-1.26219	-1.89786	-1.36011	-1.13739	-1.03185	-0.398168	-1.28249	-0.859455	-0.660868	0.0962073	-0.654934	-0.708005
DG(18:1_18:3)	-0.76836	-0.531677	2.18417	0.803546	0.67457	-0.626461	-0.325987	0.500037	-0.240024	0.135841	0.436611	-0.798833	-0.858729	-1.57618	-1.02476	-0.363577	-0.39409	-0.224688	-0.0785308	0.16388	-0.595901	-0.499576	-1.16522	-0.292897	0.0523296	1.20994	-0.148333	0.374756	0.331604	-0.478543	-0.140111	0.58494	-1.25388	-0.0922788	-0.0176142	-0.40036	0.378795	-0.157984	-2.23402	-1.06588	-0.823024	0.50156	-0.491561	-0.783254	-0.953425	-0.907564	-0.480258	1.0207	-0.141298
DG(18:1_20:3)	-1.69566	-1.19479	0.719375	-0.895616	-0.41275	-0.442772	-1.21032	1.52994	0.808466	0.0308003	0.494601	0.557024	0.149666	-0.80841	-1.63887	0.131748	-1.33085	-0.939874	0.492146	-0.184066	0.250142	-1.06696	-1.76243	-0.340075	-1.91667	-0.08024	-1.08665	-1.34192	-0.0471951	0.0884929	-0.10117	0.612626	0.575443	-0.577898	0.769483	-1.52123	-0.527698	-0.780942	-1.58666	-1.05855	1.79338	-0.806105	-0.71276	-0.7551	-0.338369	-1.0034	-0.502806	0.243681	-0.501566
DG(18:1_20:4)	0.509807	0.335935	1.18178	-0.195288	-0.168727	0.496998	-0.240167	1.04191	-0.229647	-0.393554	0.601536	0.0244437	-1.2083	0.198837	-0.258694	-0.0501494	-0.781826	-0.193559	0.556792	0.172707	-2.20232	0.589228	-0.458409	-0.0735526	-0.501174	0.183005	-0.208398	-0.794911	-0.829124	1.28476	-0.318291	0.918352	-0.583454	0.769506	-0.337167	0.854383	0.0997822	0.439649	-1.44567	-1.21958	-0.0579055	-0.104001	1.0558	-0.428946	0.829368	1.24289	-2.33424	0.715467	-0.830619
DG(18:1_22:6)	1.2601	-1.15875	0.497659	-1.19845	-1.34497	-1.01184	-0.523191	0.865252	0.159364	-1.52162	1.51023	-0.613443	-0.0283652	-0.570693	-0.369636	-1.29758	0.0614192	0.102904	0.669898	-0.382191	-0.899361	0.103112	0.053564	-0.522015	0.392678	0.696239	-0.163464	-1.37034	1.13454	0.977884	-0.395436	-1.16972	-0.0921139	0.862341	0.274033	0.325967	0.994205	-0.179478	0.567005	0.0635688	-0.679533	-0.699281	-1.41281	-1.50611	0.379455	0.687825	-1.10728	0.592812	0.599
DG(18:2_18:2)	-0.869221	-0.159223	2.18918	0.977968	0.849988	0.853333	-0.139999	1.85032	-0.28381	0.686238	1.37712	0.0517217	-0.542132	-2.21404	-0.239665	0.0625076	-0.510531	0.558188	-0.368515	0.760789	0.417658	-0.571889	-1.45208	-0.380738	-0.120101	0.926588	-0.681226	0.607606	1.37969	-0.418757	-0.957496	0.911334	-0.0236346	-0.704883	-1.04037	-0.706643	-1.02868	-1.58378	-1.07292	-1.59836	-0.680827	-0.14396	0.00811471	-1.22209	-0.657365	-0.395289	0.253939	-0.841299	-0.165547
Hex2Cer(d18:1/14:0)	-0.110869	0.412321	1.3132	0.755435	-0.0720125	1.64301	0.391256	1.16563	0.0067046	-0.54251	0.791457	-0.212189	-0.586998	-1.64188	-0.730281	-0.683563	-0.137291	-1.41892	-0.0338047	-0.0961992	0.0290421	0.547551	-0.858578	-0.472113	-0.442061	0.202006	-0.365395	-0.868942	0.825574	0.383798	0.296453	0.50143	0.444132	0.447525	-0.543625	0.711594	-1.11551	0.384796	0.367565	-1.18502	-0.919272	0.0916299	0.731576	-0.543269	-0.442846	-0.496442	1.23789	-0.409944	0.37602
Hex2Cer(d18:1/16:0)	0.589376	-0.564468	1.21953	-0.0127146	-0.471539	-0.204253	-0.178406	2.575	1.21817	1.26359	0.331979	1.38126	-0.0066556	-0.292269	-1.25425	-0.50673	0.308279	0.712455	0.0944717	-0.809194	0.749698	0.66965	0.201555	1.10946	-0.549716	-0.590869	-0.117885	-0.0780361	0.375558	0.473214	-0.510981	0.875573	-0.412886	-1.18779	-0.175677	-0.678969	0.257329	1.41514	-1.70046	-0.886375	0.745112	-0.917006	-0.630726	0.0352286	-1.14046	0.700362	-0.203068	1.01204	-0.33887
Hex2Cer(d18:1/18:0)	-0.181917	0.577786	1.61359	0.251939	0.0965319	0.464778	1.16917	2.67893	1.1356	1.38443	0.220524	0.875028	0.284418	-0.626064	-2.15391	0.0486129	-1.89589	-0.362046	-0.734966	0.233061	-0.0800308	-0.0178996	-0.718763	-0.449314	-0.738388	-0.263578	-1.30316	0.872709	-0.196804	0.22271	0.302528	-0.97258	0.540102	-0.523674	0.547944	-0.476584	-0.3308	-0.421828	-1.469	-0.395646	0.543021	-0.193907	0.519954	0.860757	-1.37924	-0.0994444	0.528608	1.62	0.478462
Hex2Cer(d18:1/20:0)	0.864042	1.30813	1.29498	0.333368	0.415768	0.966709	-0.154348	2.71708	-0.648216	1.73152	-0.496272	2.2225	-1.49131	0.14167	-0.462004	0.466897	0.063569	-0.872756	0.234451	0.265726	-0.0917165	0.219346	-0.605018	-0.323782	0.272501	0.0845977	0.52584	0.25928	-0.509329	-0.263068	-0.00849265	0.11126	-0.465869	0.237733	0.241422	-0.791529	1.46339	0.0547011	-2.43343	0.129662	-0.226304	-1.9198	0.597704	0.719466	-0.859196	-0.512904	-2.30854	0.178456	-0.109751
Hex2Cer(d18:1/22:0)	0.596861	-0.572823	0.483188	0.947947	1.65894	0.873883	0.0215705	1.86413	0.171969	1.02739	0.382341	2.0398	0.0955756	-2.00041	0.841757	-0.148325	-0.106693	-0.21203	-0.282677	-0.244575	-0.367534	0.676187	0.127723	-0.729426	-3.13882	0.19844	0.291766	-0.682137	0.028598	0.063655	0.693689	0.32278	0.0846614	-1.37373	-0.171631	0.875314	0.249906	-0.850743	-1.01519	-0.561904	0.259892	0.799596	0.512374	0.193778	-0.0814566	0.300354	0.915304	1.13302	0.81392
Hex2Cer(d18:1/24:0)	1.34368	0.410221	-1.61195	0.59572	0.170598	1.0028	1.01568	1.30339	0.0685933	0.638044	-0.0351845	1.35333	0.409584	-1.61195	0.0864401	-1.61195	0.309928	-1.61195	0.525676	-0.0798248	0.103488	0.111026	0.230505	-0.172727	0.115378	0.441311	-0.188622	-0.104584	0.643687	-1.61195	-1.60431	-0.15905	0.587501	-0.193797	-1.60431	0.363731	0.098822	0.842665	-1.60431	0.56255	0.457927	-1.60431	0.636953	1.43389	-1.60431	0.501052	-1.60431	0.723719	0.491707
Hex2Cer(d18:1/24:1)	0.413889	-0.888829	1.60501	0.613421	-0.343014	0.973517	-1.08778	2.08126	0.802738	0.754677	0.215481	0.995869	0.94684	-1.97371	0.397016	-0.79368	1.16297	0.335235	0.060948	-0.449863	0.0767332	1.76048	1.28387	0.277404	-1.25581	-0.280263	1.70351	-1.72048	0.058185	0.589228	-0.775544	0.0773948	0.338454	-0.776769	-0.030117	-0.606455	0.437262	0.86646	-0.383295	-1.18956	0.158085	-0.392012	-1.34532	0.278411	-0.804709	-0.0714168	-0.550763	0.865959	-0.522709
Hex3Cer(d18:1/16:0)	-0.267998	-0.327424	-0.121495	0.539417	1.10607	-0.065772	0.34422	0.560907	0.497957	0.152537	1.11521	0.271534	-0.59186	-2.10714	-0.689034	0.491264	-2.10714	-0.215997	0.871835	0.590919	-1.05205	1.09665	-2.10714	0.159015	-2.10714	0.136382	-0.615285	0.283247	0.212594	0.00709175	-2.10601	-0.0718863	-0.451759	-0.526381	0.475431	-0.274412	-0.103232	0.758417	-2.10601	0.941756	0.745603	0.442888	0.27662	-0.44254	1.61792	-0.253695	0.0764929	1.12309	0.692877
Hex3Cer(d18:1/18:0)	0.901694	-0.843792	1.10122	0.271134	-1.65522	-0.922147	0.371091	0.455923	0.942818	0.471376	-0.552985	1.68111	0.38009	-0.703406	-0.0411989	1.21925	-0.709639	-0.14017	-0.890643	-0.662055	-0.355865	-0.0119619	-0.825595	-0.369112	0.527778	0.224671	0.0910934	0.748098	-0.848449	0.245512	-0.0772506	0.81589	-0.458894	-0.589155	0.411327	2.49788	-0.162164	0.0263537	-0.714222	0.782911	0.229413	1.03325	0.301373	-0.541007	0.393212	-0.11418	0.459365	-0.166134	-0.634744
Hex3Cer(d18:1/24:1)	-0.696585	-0.260853	-0.0228175	-1.29462	-0.0303633	0.499696	0.418892	1.33994	0.97361	0.538228	1.17798	-0.673997	-0.732806	-0.857861	-0.247825	-1.6746	0.0739824	0.404	-1.04899	-0.385289	-1.41875	-1.30474	-0.407195	-0.516693	-0.308016	-1.51017	-0.654899	0.0238982	-1.49332	0.630238	-0.627928	0.685753	-0.0544773	-0.0674814	-1.80743	1.51684	-0.691114	-0.142439	-1.87084	0.578429	0.0674425	1.22688	-0.530181	0.203814	-0.814085	-0.559631	-0.379784	-0.351131	0.540457
Hex3Cer(d18:1_22:0)	0.010175	-0.264617	1.22585	-1.05065	-0.515078	-0.20482	-1.07476	1.7164	-1.0856	-0.085785	0.434049	-0.519369	0.360724	-0.501389	-1.12123	-1.00824	-1.05855	0.452123	-0.47878	-0.30617	1.04195	-0.618367	0.0281128	0.349281	-0.189847	-0.184339	1.02865	0.732555	-0.26715	-0.351096	0.276915	1.02563	0.277066	0.824222	-0.0235152	0.946965	0.763903	0.781425	0.250239	0.713014	-0.791743	-0.116387	0.1192	-0.128746	0.863877	0.329566	0.807008	0.682595	0.0365078
HexCer(d16:1/22:0)	-1.34679	0.991012	0.210032	-0.128911	1.85473	-0.184498	0.799821	0.105651	0.231986	-1.07578	0.924874	0.169121	-0.504087	-0.157664	-1.09766	-0.969211	-0.533241	0.0168915	0.108799	0.063209	0.154933	0.227829	0.423615	-0.74735	-0.377217	-0.161963	-0.321867	0.557541	-0.694016	0.414755	0.378326	0.785014	0.315237	-0.676996	0.00775046	0.316719	-1.41484	-0.215359	-0.541768	-2.82143	-0.0168639	-1.72198	-0.287332	0.811034	-0.12942	-0.625268	-1.24358	-0.0880683	0.601394
HexCer(d18:1/16:0)	-0.898347	0.00837623	0.488707	0.0718373	-0.0296091	0.720416	0.0857739	1.83417	-0.451503	0.0799249	-0.539753	0.76784	-0.0119139	1.17384	-1.40462	-0.996833	-1.6712	0.380732	-1.08595	-0.516147	0.005793	0.23009	-2.05751	-0.736846	-2.07147	-2.11983	-0.855257	0.632501	-0.954346	0.204888	-0.00292247	0.612988	0.193393	-0.809183	-0.245443	0.151829	0.115258	-0.393629	0.592456	-1.44007	-0.647087	0.222914	-0.635018	0.343845	-0.90123	1.08455	1.0812	1.5336	-0.510092
HexCer(d18:1/18:0)	-0.792	-1.00321	-0.865647	-0.424124	-1.33176	-0.730613	-0.204158	-0.516618	-0.856733	-0.791535	-1.14811	-0.736341	-1.37396	-0.373733	-2.00388	-1.40485	-1.34428	-1.30344	-1.72125	-0.931067	-1.2029	-1.02502	-1.26741	-0.7647	-1.3926	-1.27718	-1.20334	-0.596957	-1.26131	-0.504882	0.993627	1.58755	0.668828	0.356824	0.626249	0.648908	0.0976912	0.744112	0.683183	0.737564	1.59135	0.976675	1.05995	0.814141	0.0210522	0.0435106	1.39506	1.55544	0.857604
HexCer(d18:1/18:1)	-0.0439145	-1.3606	0.647614	0.0830532	-0.560302	-0.441419	-1.94098	0.348929	-0.117017	0.214719	-0.79683	-0.151011	-0.956985	-1.20198	-1.23321	-1.04252	-1.19368	-0.668119	-1.85924	-0.957243	-0.958944	-0.233472	-1.49792	-0.510834	-0.55772	-0.245652	-0.810523	-1.20048	-0.833577	-1.75714	0.36131	1.96491	0.158081	1.1202	1.24469	0.881085	0.761861	0.126826	0.318916	0.0711081	0.997182	0.807431	0.422437	0.611691	0.151978	0.235952	0.427347	1.98256	0.086666
HexCer(d18:1/20:0)	-0.627717	0.350855	0.329424	-0.478851	0.430258	1.32291	1.35152	2.05524	-0.199302	0.668596	-1.09864	2.01857	0.579479	-0.516001	-2.22512	-1.18952	-0.500663	-0.930557	-0.143972	-1.07385	0.0211022	1.00935	-1.14731	-0.0971872	-0.943259	0.471192	0.0981025	0.258019	-0.867906	0.00142424	0.456973	1.08015	-0.017385	-0.739563	-0.42623	-0.12037	-0.20659	-0.92264	-1.3826	-0.259493	-0.55716	0.0364783	0.290591	0.740541	-0.00151157	0.528982	1.40127	0.826258	1.54569
HexCer(d18:1/22:0)	-0.177345	0.814232	1.05906	0.127488	1.01927	0.916011	-0.00905472	1.96842	-0.37539	0.826419	-0.398156	1.93548	-0.677102	0.95698	-0.810323	-0.205503	-0.245561	-0.382182	-1.58577	-0.611972	0.7299	-0.262394	-1.40434	0.246326	-1.44788	-1.06309	-0.984487	0.858818	-0.781593	0.200586	-0.272796	0.222205	1.14208	-0.435305	-0.852443	0.857297	-1.14323	-0.563084	0.382184	-1.20613	0.345023	0.702713	-0.336999	0.895064	-0.315389	-0.48972	1.467	2.05946	-1.25598
HexCer(d18:1/23:0)	-0.57523	-0.92377	1.20195	0.518481	0.842886	1.61168	0.958251	2.93382	0.979815	-0.0898085	0.161318	1.2358	-0.377227	1.41251	0.416333	0.178431	-0.293466	-0.0384516	-0.946241	-0.659992	1.36363	-0.630448	-2.02872	0.703223	0.316279	-0.692606	-1.01906	0.382023	0.0280827	0.482473	-0.413433	0.333591	0.705997	-0.160488	0.06766	-0.836065	-0.174914	-1.10415	-0.61726	-1.00618	-0.622677	0.878614	-1.36314	1.71859	-2.07358	-0.770098	0.0892775	1.88181	-0.316947
HexCer(d18:1/24:0)	0.323262	0.918522	0.525516	0.56298	0.399574	0.874322	-0.583836	1.75162	-0.0120068	0.218583	0.506059	1.08496	0.210868	-0.921476	-1.01741	0.442008	0.442111	0.560258	-0.616356	-0.458516	1.61171	0.31678	-0.599897	-0.117363	-0.961352	0.0836688	-1.0913	0.578672	0.0928378	0.0676922	-0.279438	0.7981	0.317313	-0.013645	-0.737306	0.814955	0.0927049	-0.69189	-0.795106	-0.841385	-0.15018	0.585137	-0.391603	0.42344	0.142083	0.355614	0.701891	1.0382	0.487005
HexCer(d18:1/24:1)	-0.117274	0.545575	1.59424	0.620481	1.36525	1.81274	0.520927	2.44697	0.291026	0.996536	0.553972	1.4218	0.0417724	0.570646	-0.267805	0.232789	0.235012	0.251061	-0.846663	-0.329452	0.941353	1.24419	-0.774712	0.550675	-0.834333	-1.01334	-0.832774	0.174096	1.41279	0.466713	-0.083777	0.687857	0.251836	0.306714	-0.63604	-0.422425	-0.107274	0.0287609	0.168101	-0.775926	-0.120723	0.67931	-0.504856	0.526598	-0.657718	0.773665	1.30478	1.96044	-0.218676
HexCer(d18:1/26:0)	0.328294	0.211949	1.62897	1.63068	-0.192826	0.125603	0.601349	2.15774	0.86144	0.296216	0.682275	0.325581	-0.115213	-0.0739823	-0.199071	0.232642	-0.215571	0.101531	-0.321649	0.199915	0.428951	0.411537	0.0584022	0.339936	0.124558	-0.0905066	0.0771752	0.0228973	-0.133328	1.57906	1.36533	0.911109	0.593035	0.217901	0.187303	-0.729271	0.320963	0.43691	-0.3697	-0.885751	-0.246004	0.0321771	-0.435772	0.202352	-0.761833	0.238639	-0.037859	0.658159	-0.474972
HexCer(d18:1/26:1)	0.420163	0.20424	2.62381	0.0431836	0.667711	0.019509	-0.432661	2.78541	-0.377436	1.07215	1.38873	0.720489	-0.734985	-1.14872	-1.20224	1.01588	-2.10291	-1.66094	0.377134	-0.0381807	0.00295021	0.765744	-0.431192	0.538071	-0.42028	0.644506	-0.430566	-0.0398641	-0.00423884	1.1698	1.23484	1.04265	1.78693	0.127211	-0.180727	0.431479	-0.328292	0.173797	-0.742212	-0.870092	-0.651614	-0.849127	0.251387	-0.780661	0.370416	0.377942	0.0986355	0.942629	0.63382
HexCer(d18:2/16:0)	1.37405	-0.111784	0.0655193	-1.74885	0.377333	0.436813	0.635504	-0.339067	0.802215	0.119695	0.481058	-0.438614	-0.652994	-1.74885	0.255486	-0.629177	0.318671	-0.688523	0.183176	0.34335	0.897768	0.0529823	-0.241197	1.06514	0.27569	-1.74885	1.71723	0.616528	-0.305813	-0.189496	0.128175	0.120429	0.512774	0.216659	0.617375	0.170919	-0.100644	-0.803714	0.104683	-1.73572	-1.73572	0.732783	-0.272874	-1.73572	-0.738135	-1.73572	0.320093	1.53864	-0.745059
HexCer(d18:2/18:0)	0.0630548	0.468939	0.450328	1.48041	-1.79809	0.675449	1.45304	0.357388	1.31685	-0.316146	0.577267	-1.79809	0.572762	-1.79809	0.11669	1.03248	-0.270136	0.360081	-0.825114	0.728545	-0.787332	0.877341	-1.79809	0.561772	-1.79809	0.333119	-0.0239465	0.316336	1.16732	-0.704671	-0.312428	0.723153	0.141328	0.0692827	1.02504	0.77986	-0.616673	1.1588	0.19355	0.427179	-1.78951	0.994312	-1.78951	-0.139173	-1.78951	-0.127212	0.429325	0.607649	-0.19035
HexCer(d18:2/20:0)	1.44323	0.190022	0.982275	0.720924	0.284956	-0.296456	-1.99543	-0.657823	1.21835	0.601721	0.577379	0.0749209	0.800759	-0.836624	-0.248536	0.0705926	-0.544016	0.185778	-0.943952	0.918184	-0.585195	-0.0215884	-1.99543	-0.988963	0.317883	-0.548624	-0.67986	-0.887098	-0.122124	0.473394	0.589278	0.308806	0.198044	0.518616	0.489621	1.21431	-0.433948	0.479549	-0.494942	-2.0028	-2.0028	0.609901	-0.00333126	1.30024	-0.347259	0.638721	0.236409	0.615801	-0.683906
HexCer(d18:2/22:0)	0.829041	0.376327	0.350847	0.661332	0.945987	-0.34442	0.047547	-0.448652	0.0387916	0.81423	0.535174	-0.529508	-0.417097	-0.437246	-0.770317	-0.397298	-0.5715	-0.213622	-0.0512748	-0.295104	-0.124133	0.210183	-0.0322372	0.0939767	0.0476088	-0.618552	-0.891447	-0.0039718	-0.389103	0.597631	-0.266762	-0.197357	0.620088	0.329922	0.5426	0.165957	0.944121	-0.225445	-0.422193	0.412818	0.10629	-0.420987	-0.586408	0.101275	0.441117	0.414375	-0.113892	0.360725	-0.175009
HexCer(d18:2/23:0)	-0.598979	-0.267376	0.435042	0.20274	-0.272621	0.0577165	-0.0705525	0.335407	-0.699093	-0.975597	0.813635	0.601223	-0.0496274	-0.482167	-0.632742	-0.650028	0.304994	0.289454	-0.793478	-1.63818	-0.45022	-0.00557407	-0.588852	-0.170934	-0.35301	0.282162	0.309156	-0.291443	-0.493994	0.761823	0.281485	0.874415	-0.282168	0.280934	-0.106964	1.6568	1.0696	0.62567	0.352766	0.875787	-1.15062	-0.789535	-0.0958455	-0.272853	-0.172448	0.171283	-1.23284	0.480756	-0.0446945
HexCer(d18:2/24:0)	0.502647	-1.67709	1.11289	0.311531	-0.067923	-0.344171	0.0206901	-1.08249	0.0697375	0.421783	0.282884	-0.507147	-0.1109	-1.2202	-1.12688	0.303506	0.225749	-0.347553	0.0588898	-1.25989	-0.371616	-0.215991	-0.865907	-1.01528	-0.791521	-0.678232	-0.950851	-0.779902	0.647009	0.297247	0.0722471	0.872981	0.431836	0.327741	-0.640742	0.496956	-0.0575056	-0.236421	-0.351349	0.39794	0.36601	1.0756	1.23173	0.769742	0.601646	0.602659	0.489292	1.5404	0.397889
TG(14:0_32:2)	-1.31348	-1.31348	-1.31348	-0.537092	-1.31348	-1.31348	-0.665565	-0.331953	-1.31348	-1.31348	-0.56585	-0.733736	-1.31348	-1.31348	-1.31348	-1.31348	-1.31348	-1.31348	-1.31348	-1.31348	-1.31348	-1.31348	-1.31348	-1.31348	-1.31348	-0.633021	-1.31348	-0.185387	-1.31348	-1.31348	-0.0430079	0.418478	0.749736	0.683756	0.735884	0.827663	-0.0732487	0.355547	-0.656282	0.0320413	0.570928	0.743038	1.1956	0.359845	-0.059088	0.118335	-0.0765658	-0.12723	-0.0901469
TG(14:0_34:0)	-0.879689	-0.442241	-0.599251	-0.308533	-0.906459	-0.298503	0.264684	0.668487	-0.736958	-0.899175	-0.0762457	-0.823059	-1.39675	-2.10117	-0.494715	-1.24274	-1.62569	-0.750829	-1.10826	-0.562409	-0.596391	-1.01135	-1.37092	-1.33918	-0.0453955	0.264654	-0.462886	0.53667	-1.42104	-1.08029	-0.187445	0.831298	0.14551	0.402041	-0.111303	0.0759779	-0.594859	0.281594	-0.607031	-0.566738	0.0248456	0.808951	0.505912	0.267394	-0.159581	-0.346932	0.029512	-0.0931758	0.186289
TG(14:0_34:1)	-0.83466	-0.98487	-0.643794	-0.251302	-0.874322	-0.308319	0.100188	0.879816	-0.744107	-0.882691	-0.0896411	-0.798838	-1.1687	-2.1254	-0.557806	-1.28339	-1.38097	-0.578352	-1.22317	-0.485914	-0.736825	-0.835421	-1.53142	-1.22499	-0.334229	0.237142	-0.545784	0.371281	-1.59848	-1.22803	-0.315906	0.953301	0.214521	0.307379	0.0150819	-0.266405	-0.796517	0.203028	-0.978609	-0.634777	-0.0753729	0.365065	0.614148	0.46964	-0.149203	-0.587663	0.122853	-0.0890873	0.386163
TG(14:0_34:2)	-0.830809	-1.14403	-0.713218	-0.365643	-0.722926	-0.294719	0.473104	0.824171	-0.906994	-0.652066	-0.133334	-0.793857	-1.05019	-1.69018	-0.568708	-1.13981	-1.17108	-0.635611	-1.69018	-0.334849	-0.752191	-0.614829	-1.69018	-1.69018	-0.555309	0.00535913	-0.98268	0.261994	-1.69018	-0.975715	0.0671624	0.923634	0.379466	-0.377204	0.110408	0.272375	-0.25812	0.131414	-0.989671	-0.736096	-0.33013	0.37315	0.492725	0.24921	0.0184932	-0.351207	0.176863	0.0325344	0.29088
TG(14:0_34:3)	-1.2951	-1.2951	-1.2951	-0.52526	-1.2951	-0.400284	-0.0993002	0.512487	-1.2951	-1.2951	-0.367586	-1.2951	-1.2951	-1.2951	-1.2951	-1.2951	-1.2951	-1.2951	-1.2951	-1.2951	-1.2951	-1.2951	-1.2951	-1.2951	-1.2951	-0.252269	-1.2951	-0.120713	-1.2951	-1.2951	0.423513	1.08026	0.148064	0.40892	0.105505	0.842524	0.0487217	0.223449	-1.28322	-0.0165021	-0.236442	0.439819	0.811848	0.629567	0.207445	-0.10234	-0.196723	0.189632	0.205011
TG(14:0_35:1)	-0.830595	-0.830595	-0.830595	-0.830595	-0.830595	-0.830595	-0.830595	-0.830595	-0.830595	-0.830595	-0.830595	-0.830595	-0.830595	-0.830595	-0.830595	-0.830595	-0.830595	-0.830595	-0.830595	-0.830595	-0.830595	-0.830595	-0.830595	-0.830595	-0.830595	-0.830595	-0.830595	0.164091	-0.830595	-0.830595	-0.811866	1.09405	-0.811866	0.919872	0.440505	-0.811866	-0.811866	0.990436	-0.811866	-0.811866	-0.811866	0.817364	1.62539	-0.811866	0.734119	-0.811866	-0.811866	0.34334	-0.811866
TG(14:0_35:2)	-0.542671	-0.542671	-0.542671	-0.542671	-0.542671	-0.542671	-0.542671	-0.542671	-0.542671	-0.542671	-0.542671	-0.542671	-0.542671	-0.542671	-0.542671	-0.542671	-0.542671	-0.542671	-0.542671	-0.542671	-0.542671	-0.542671	-0.542671	-0.542671	-0.542671	-0.542671	-0.542671	-0.542671	-0.542671	-0.542671	-0.542671	-0.542671	0.791884	-0.542671	0.860552	0.911005	-0.542671	-0.542671	-0.542671	-0.542671	-0.542671	-0.542671	2.10951	1.07539	-0.542671	-0.542671	-0.542671	1.71856	-0.542671
TG(14:0_36:1)	-1.0304	-0.806894	-0.579239	-0.208587	-0.997833	-0.364132	0.274828	0.689565	-0.838001	-0.850796	-0.131209	-1.01249	-1.35672	-2.40551	-0.69891	-1.13541	-1.68043	-0.815795	-1.4642	-0.424098	-0.719876	-0.973461	-1.74995	-1.44661	-0.555046	0.307507	-0.679668	0.0776659	-1.70801	-1.33687	-0.408276	0.940545	0.540996	0.269054	-0.120526	-0.224264	-0.817522	0.0144533	-0.624674	-0.620993	-0.2876	0.385551	0.578686	0.559778	-0.187304	-0.692023	0.276299	0.112865	0.390328
TG(14:0_36:2)	-0.841712	-1.19023	-0.646964	-0.219516	-0.723165	-0.155439	0.356727	1.01426	-0.752987	-0.425354	0.055656	-0.733248	-0.940649	-2.47241	-0.655314	-0.983238	-0.951742	-0.56506	-0.992137	-0.208997	-0.570337	-0.296397	-1.35575	-1.01518	-0.662889	0.106013	-0.579597	0.0484899	-1.97599	-1.13784	-0.271916	0.802741	0.566889	-0.00464018	-0.609841	0.0942845	-0.845832	-0.335448	-1.0443	-0.357378	-0.269944	-0.395255	0.102641	0.110469	-0.263626	-0.459694	-0.41986	-0.685954	-0.373598
TG(14:0_36:3)	-0.87386	-1.10904	-0.745074	-0.527334	-0.71613	-0.380039	0.239943	0.702694	-0.883947	-0.571818	-0.215437	-0.959649	-1.12129	-1.68058	-0.762732	-1.01167	-1.29235	-0.6242	-1.0727	-0.295104	-0.651603	-0.526748	-1.41132	-1.02405	-0.918953	0.0367068	-1.01744	-0.173515	-1.54989	-1.06194	-0.129342	0.986979	0.5779	-0.0279155	0.157627	0.0831115	-0.494373	-0.408823	-0.571111	-0.440315	-0.315614	0.260235	0.312543	0.185333	-0.00371922	-0.578079	-0.190601	0.111729	0.236093
TG(14:0_36:4)	-0.936822	-1.0917	-0.440629	-0.4424	-0.900431	-0.119228	-0.341259	0.61618	-0.865158	-0.708164	-0.295177	-0.990547	-1.52681	-1.85338	-0.643068	-1.03542	-1.53108	-0.617094	-1.18626	-0.606453	-0.912662	-0.935161	-1.46054	-1.23129	-0.73573	0.100426	-1.36263	-0.0944353	-1.5005	-1.35799	-0.593183	1.32917	0.415193	0.311109	0.269311	0.210092	-0.331599	-0.275916	-0.826571	-0.446874	-0.219212	0.457979	0.667611	0.141394	0.0152556	-0.309335	0.325679	0.51224	0.519125
TG(14:0_38:4)	-1.11222	-1.11222	-0.465725	-1.11222	-1.11222	-1.11222	0.019658	0.119402	-1.11222	-1.11222	-1.11222	-1.11222	-1.11222	-1.11222	-1.11222	-1.11222	-1.11222	-1.11222	-1.11222	-1.11222	-1.11222	-1.11222	-1.11222	-1.11222	-1.11222	-1.11222	-1.11222	-0.129186	-1.11222	-1.11222	0.868328	1.3396	0.459471	0.155962	0.76549	0.919323	-0.425635	0.367548	-1.05966	-0.0460601	1.21296	0.802178	0.18297	0.5774	-0.0386563	0.393876	-0.29805	0.68339	0.518403
TG(14:0_38:5)	-1.09112	-1.09112	-1.09112	-1.09112	-1.09112	-0.244325	-0.00258437	-0.286173	-1.09112	-1.09112	-1.09112	-1.09112	-1.09112	-1.09112	-1.09112	-1.09112	-1.09112	-1.09112	-1.09112	-1.09112	-1.09112	-1.09112	-1.09112	-1.09112	-1.09112	-1.09112	-1.09112	0.353863	-1.09112	-1.09112	-1.03887	1.33489	0.28921	1.36124	0.603435	0.291096	0.255914	-0.00656814	-0.109821	-1.03887	0.477893	0.873825	1.29325	-0.102901	-0.358433	0.296849	0.179226	0.0210207	0.229536
TG(16:0_28:1)	-1.30687	-1.30687	-1.30687	-0.15415	-1.30687	-0.651934	-0.319329	0.260143	-1.30687	-1.30687	-0.21425	-1.30687	-1.30687	-1.30687	-1.30687	-1.30687	-1.30687	-1.30687	-1.30687	-0.640928	-1.30687	-1.30687	-1.30687	-1.30687	-1.30687	0.0719885	-1.30687	0.191099	-1.30687	-1.30687	-0.0819021	0.781687	0.92546	0.935444	0.73259	0.410114	0.174969	0.781814	-0.601588	-0.0653498	-0.443088	0.629768	0.764002	0.234747	-0.105402	-0.146124	-0.208796	0.603746	0.229131
TG(16:0_28:2)	-0.96278	-0.96278	-0.96278	-0.96278	-0.96278	-0.96278	-0.96278	-0.96278	-0.96278	-0.96278	-0.96278	-0.96278	-0.96278	-0.96278	-0.96278	-0.96278	-0.96278	-0.96278	-0.96278	-0.96278	-0.96278	-0.96278	-0.96278	-0.96278	-0.96278	-0.96278	-0.96278	-0.96278	-0.96278	-0.96278	-0.961851	1.05882	0.67225	-0.047858	0.972583	0.411051	-0.961851	-0.961851	-0.961851	-0.961851	-0.961851	-0.961851	1.13443	0.484508	0.477723	0.902556	-0.961851	1.00123	0.822541
TG(16:0_30:2)	-0.820636	-1.66633	-0.635247	-0.443952	-1.66633	-1.00712	-0.736106	0.480347	-1.0369	-0.819511	-0.111128	-0.9767	-1.66633	-1.66633	-1.06336	-1.09978	-1.66633	-0.795875	-0.943528	-0.528468	-1.66633	-0.61644	-1.66633	-1.66633	-0.961783	-0.247966	-0.956839	-0.0734702	-1.66633	-1.66633	-0.236599	1.07136	0.280472	0.832437	0.720776	0.545577	-0.230469	0.321708	-0.4954	-0.144973	0.00405465	-0.146183	0.5669	0.275359	0.243272	-0.0119474	-0.561096	0.187576	0.172842
TG(16:0_32:0)	-0.728894	-0.562978	-0.4548	-0.00319769	-0.692805	-0.277735	0.0048283	0.88533	-0.624352	-0.941124	0.0708977	-0.616796	-1.33212	-2.29833	-0.117533	-1.1089	-1.41417	-0.302492	-1.23819	-0.611254	-0.418033	-1.08794	-1.35839	-1.12272	-0.0266902	0.47669	-0.457346	0.692404	-1.26046	-1.08389	-0.346171	0.693545	0.14227	0.385308	0.0289614	-0.225026	-0.652723	0.363989	-0.556693	-0.591728	-0.16887	0.692975	0.565302	0.525916	-0.142202	-0.230393	-0.0964329	-0.144784	0.165991
TG(16:0_32:1)	-0.785503	-1.03243	-0.6551	-0.172977	-0.814322	-0.554865	-0.287983	0.886386	-0.759984	-0.806557	-0.0479471	-0.771344	-1.11635	-2.19122	-0.384596	-1.13258	-1.23786	-0.33663	-1.21461	-0.607705	-0.668829	-0.973291	-1.3958	-1.17187	-0.223019	0.372673	-0.612633	0.438759	-1.54333	-1.28955	-0.658253	0.968649	0.344114	0.379659	0.115502	-0.312113	-0.886649	0.0479762	-0.887238	-0.61599	-0.0364772	0.533008	0.600771	0.422268	-0.084141	-0.459588	0.0780307	-0.127105	0.392819
TG(16:0_32:2)	-0.624254	-1.13485	-0.922422	-0.228817	-0.940805	-0.513531	-0.107029	0.833952	-0.781235	-0.612596	-0.109231	-0.881343	-0.927842	-2.35704	-0.574182	-1.07514	-1.15223	-0.378767	-1.15924	-0.492008	-0.867567	-0.764196	-1.444	-1.10874	-0.623367	0.152911	-0.889513	0.235334	-1.88615	-1.30389	-0.320273	0.79543	0.4625	0.313568	-0.0039908	0.0614817	-0.724193	-0.113996	-0.955891	-0.377056	-0.076169	0.295184	0.607908	0.344124	-0.222987	-0.617475	-0.285031	-0.0948879	0.14097
TG(16:0_32:3)	-0.811639	-1.05184	-0.968286	-0.668825	-1.30646	-0.546413	-0.0566394	0.456679	-0.750687	-0.729813	-0.425542	-0.872387	-1.30577	-1.82774	-0.875103	-1.82774	-1.20487	-0.76556	-1.3249	-0.607855	-1.16665	-1.00581	-1.26326	-1.22357	-0.675465	-0.240379	-1.09208	0.114697	-1.82774	-0.99654	0.0356178	0.706876	0.679974	0.497814	0.407292	0.960916	-0.114523	0.0547245	-0.653261	-0.256965	0.300782	0.428333	0.688915	0.11312	0.0577504	-0.0325846	-0.107003	0.466926	0.158918
TG(16:0_33:1)	-0.560802	-0.726943	-0.428395	-0.136297	-1.03926	-0.451415	-0.26266	0.287348	-0.631879	-0.843866	-0.168205	-0.403421	-1.2054	-1.80651	-0.579147	-0.960366	-0.918636	-0.667785	-0.87325	-0.549295	-0.896412	-0.745903	-1.0987	-1.00728	-0.377084	-0.00988108	-0.6024	0.0469241	-1.27895	-0.904881	-0.216454	0.740454	0.328078	0.451553	0.0954719	0.30887	0.0122886	0.369526	-0.762691	-0.34479	-0.293483	0.417968	0.478573	0.347051	0.100606	-0.132444	-0.0574282	0.198802	0.20599
TG(16:0_33:2)	-0.916562	-0.791789	-0.755538	-0.463309	-0.990166	-0.428183	-0.404667	0.107109	-0.935424	-0.765792	-0.403827	-0.909712	-1.57626	-1.57626	-0.790684	-1.57626	-0.971908	-0.89793	-1.09227	-0.729163	-1.04091	-0.928861	-1.57626	-1.57626	-0.652331	-0.06813	-1.16088	-0.137858	-1.57626	-1.02265	-0.0702657	0.750411	0.627076	0.690467	0.410395	0.476643	-0.0718202	0.172593	-0.227987	-0.0257821	0.274578	0.7568	0.658525	0.258239	0.170891	-0.0163574	-0.0515599	0.492245	0.405349
TG(16:0_34:0)	-0.915878	-0.572783	-0.400555	-0.133299	-0.676705	-0.374832	0.114167	0.914929	-0.754243	-1.14623	0.0093021	-0.822146	-1.42036	-2.39591	-0.340831	-1.21041	-1.60004	-0.515511	-1.41398	-0.641506	-0.475548	-1.09589	-1.55115	-1.15393	-0.0505822	0.489189	-0.550732	0.618686	-1.44557	-1.23819	-0.516638	0.935139	0.338375	0.352791	-0.0132423	-0.282155	-0.90984	0.14874	-0.574249	-0.906459	-0.158653	0.636659	0.617798	0.479064	-0.225656	-0.459722	0.183078	0.0210109	0.262865
TG(16:0_34:1)	-0.865851	-0.943879	-0.512234	-0.250594	-0.788854	-0.435403	-0.234368	0.839597	-0.738754	-0.915792	-0.0927222	-0.884103	-1.16143	-2.34796	-0.532276	-1.13285	-1.37678	-0.406396	-1.25412	-0.620519	-0.636234	-0.984046	-1.49677	-1.11304	-0.239515	0.396592	-0.663202	0.346317	-1.54962	-1.29141	-0.628846	0.961787	0.433541	0.272896	0.129795	-0.319467	-0.943892	0.130025	-0.699333	-0.743562	-0.092611	0.542739	0.590276	0.416254	-0.061881	-0.408526	0.235167	-0.113196	0.404105
TG(16:0_34:2)	-0.754565	-1.25348	-0.623725	-0.292629	-0.730438	-0.253272	0.00266322	0.997772	-0.783161	-0.572375	-0.0447635	-0.87392	-0.99582	-2.13423	-0.65384	-0.950812	-1.11081	-0.376086	-1.09621	-0.380036	-0.691975	-0.752427	-1.53923	-1.01433	-0.574592	0.303939	-0.859854	0.220041	-1.65226	-1.21906	-0.468157	1.08433	0.531035	-0.0616651	-0.0211763	-0.183725	-0.738655	-0.36194	-1.19402	-0.775863	-0.36046	0.272975	0.453161	0.0894943	-0.288323	-0.589105	-0.081752	-0.180603	0.10336
TG(16:0_34:3)	-0.854091	-1.19282	-0.692797	-0.451503	-0.756967	-0.313829	0.0726573	0.840189	-0.755524	-0.57298	-0.1299	-0.863241	-0.9672	-1.50637	-0.75916	-1.0495	-1.09409	-0.439984	-0.996055	-0.338324	-0.808614	-0.701335	-1.34807	-0.980921	-0.675616	0.0710346	-0.951078	0.231878	-1.56939	-0.97845	-0.262479	1.06667	0.434965	0.0290711	-0.0866494	0.118485	-0.463249	-0.33607	-1.10163	-0.725304	-0.274955	0.141008	0.330256	0.132972	-0.0989911	-0.531176	-0.0651978	-0.130523	0.071784
TG(16:0_34:4)	-0.925071	-0.962567	-0.836351	-0.6605	-0.960835	-0.494214	-0.15166	0.570156	-1.08467	-0.822238	-0.305607	-0.864871	-1.38392	-1.92923	-0.85779	-1.25585	-1.29657	-0.772902	-1.01796	-0.561555	-0.929883	-0.96645	-1.45153	-1.26381	-0.760117	-0.105272	-1.11362	0.0231876	-1.92698	-1.15109	-0.10351	1.08137	0.377059	0.653793	0.196995	0.401218	-0.260395	0.0557131	-0.408263	-0.142946	-0.0533039	0.107062	0.658922	0.15116	0.0814089	-0.34354	0.130324	0.398191	0.118723
TG(16:0_35:1)	-0.794455	-0.775452	-0.343294	-0.249264	-0.65731	-0.43417	0.0285383	0.493305	-0.814359	-0.818305	-0.207098	-0.51372	-1.18794	-1.65151	-0.616077	-0.891191	-1.08122	-0.517026	-0.886896	-0.500915	-0.663889	-0.744503	-1.22875	-1.00702	-0.342306	0.120944	-0.650357	0.130118	-1.34584	-0.913903	-0.310505	0.769834	0.316858	0.184266	0.244647	0.0884793	-0.473034	0.0415668	-0.386223	-0.625222	-0.0216002	0.138256	0.548385	0.191513	-0.0496146	-0.388018	0.0824927	-0.0805441	0.432627
TG(16:0_35:2)	-0.673393	-1.15723	-0.501757	-0.363922	-0.759883	-0.210661	-0.166766	0.639559	-0.633751	-0.665908	-0.136467	-0.627353	-0.900082	-1.88493	-0.610519	-0.873409	-0.983736	-0.659064	-0.812706	-0.244618	-0.758971	-0.508786	-1.27041	-0.749647	-0.659069	0.0866033	-0.862407	0.0914084	-1.41298	-1.05895	-0.235145	0.796361	0.369201	0.118517	0.247293	0.0956867	-0.259874	-0.284999	-0.81626	-0.351881	-0.216441	0.172551	0.454979	0.0329922	-0.154451	-0.266579	-0.220635	-0.256667	-0.0433267
TG(16:0_35:3)	-1.00167	-0.608062	-0.562899	-0.327758	-1.56853	-0.224228	0.0282312	0.359702	-0.959087	-0.824794	-0.0738881	-0.613977	-1.56853	-1.56853	-0.77056	-1.05021	-0.879885	-0.764609	-1.12352	-0.167371	-0.920386	-0.643356	-1.56853	-1.56853	-0.59208	-0.321733	-1.56853	-0.00132394	-1.56853	-1.02409	0.117861	1.11045	0.656167	0.242068	-0.048668	0.358819	-0.315882	-0.12616	-0.823194	-0.672495	-0.199422	0.38631	0.687463	0.507779	0.174906	-0.168934	0.0188558	0.201065	0.551369
TG(16:0_36:2)	-0.69967	-1.28296	-0.587893	-0.310828	-0.65097	-0.315243	0.093279	1.10278	-0.598208	-0.479901	0.0098118	-0.974777	-0.713098	-2.41701	-0.779137	-0.80457	-0.930576	-0.432506	-0.897259	-0.236079	-0.567464	-0.352484	-1.47107	-0.778282	-0.571716	0.324581	-0.675623	0.136078	-1.70639	-1.34496	-0.52902	0.573294	0.535753	-0.523588	-0.427881	-0.158615	-0.924961	-0.477897	-1.22224	-0.827635	-0.596965	-0.420019	-0.0702419	-0.238815	-0.305732	-0.741858	-0.694778	-0.570111	-0.262001
TG(16:0_36:3)	-0.973082	-1.32637	-0.612768	-0.596194	-0.773228	-0.164694	0.32676	0.846955	-0.802893	-0.597505	-0.174678	-0.966911	-1.08734	-1.55106	-0.823075	-0.980871	-1.19078	-0.642571	-0.95625	-0.308575	-0.840149	-0.635803	-1.4639	-0.939806	-0.73872	0.0912672	-1.00328	0.0285529	-1.70355	-1.13818	-0.0872102	1.08642	0.519723	-0.170256	-0.122804	0.175372	-0.47552	-0.569211	-1.31756	-0.770736	-0.434495	0.0219195	0.197653	-0.137182	-0.209061	-0.612104	-0.216201	-0.225937	0.0104338
TG(16:0_36:4)	-1.08894	-1.12681	-0.597962	-0.485657	-0.741687	-0.103796	-0.194331	0.827547	-0.939316	-0.506119	-0.110026	-0.882698	-1.29407	-1.93504	-0.68289	-0.90515	-1.18105	-0.46232	-1.09642	-0.341158	-0.844098	-0.950898	-1.69729	-1.08303	-0.624115	0.189832	-1.14048	-0.0779083	-1.46242	-1.27448	-0.343531	1.39055	0.539923	0.188316	0.10714	0.0156357	-0.540744	-0.52852	-0.787464	-0.825524	-0.0423107	0.455961	0.586289	-0.00947874	-0.0618286	-0.367395	0.28175	0.0453548	0.483575
TG(16:0_36:5)	-1.03026	-1.03087	-0.539631	-0.355305	-0.712664	-0.0934006	-0.306816	0.737087	-0.882612	-0.462401	-0.0810548	-0.87631	-1.31179	-2.00485	-0.694758	-0.804318	-1.13771	-0.445657	-0.988778	-0.30119	-0.847647	-0.895826	-1.60792	-1.08878	-0.563682	0.251002	-1.06624	0.0286343	-1.36956	-1.13092	-0.409653	1.35997	0.565651	0.376244	0.200016	-0.0195853	-0.572948	-0.52577	-0.763981	-0.618016	-0.00475377	0.314551	0.497586	0.148115	0.0186668	-0.209263	0.310018	0.211079	0.614921
TG(16:0_36:6)	-1.60094	-0.83909	-0.501027	-0.604777	-1.60094	-0.588053	-0.302713	0.196639	-1.07152	-0.666221	-0.444311	-0.977334	-1.60094	-1.60094	-1.60094	-1.04832	-1.1287	-0.889925	-1.60094	-0.506264	-1.60094	-1.1694	-1.60094	-1.60094	-0.655206	0.118862	-1.60094	-0.011899	-1.60094	-1.212	-0.11018	1.14953	0.555329	0.55662	0.428213	0.476473	0.0684282	0.163018	-0.616705	-0.296531	0.29193	0.907479	0.879686	0.358349	0.225759	-0.0113623	-0.0884407	0.257795	0.344624
TG(16:0_37:3)	-1.21896	-1.05427	-0.487438	-0.558515	-0.819511	-0.0945516	-0.13776	0.676814	-0.777892	-0.632848	-0.183487	-0.994037	-1.92308	-1.92308	-0.818563	-1.04917	-1.29992	-0.580067	-0.951522	-0.454918	-1.14507	-0.984642	-1.92308	-0.85051	-0.867517	0.177486	-1.28125	-0.195069	-1.92308	-1.2616	-0.21344	1.37879	0.546168	0.186605	0.307875	-0.0912927	-0.657477	-0.187692	-1.25078	-0.288781	-0.146198	0.497434	0.660666	-0.00551556	0.0658885	-0.371699	0.303648	-0.190148	0.745715
TG(16:0_38:1)	-1.00137	-0.920289	-0.437715	-0.334669	-0.910771	-0.450593	0.00709185	0.545308	-0.753288	-1.08675	-0.277964	-0.908574	-0.929026	-2.13817	-0.686048	-0.92211	-1.09212	-0.593435	-1.06072	-0.763592	-0.622483	-0.649339	-1.46592	-0.994706	-0.547265	0.379501	-0.796576	0.277412	-1.57986	-1.20662	-0.36206	0.658184	0.190519	0.083465	0.318855	-0.0279069	-0.870298	0.168577	-0.432972	-0.912763	-0.532657	0.349421	0.616574	0.374856	-0.407759	-0.466983	0.135682	-0.104618	0.256532
TG(16:0_38:2)	-0.899547	-1.32062	-0.504796	-0.441755	-0.999376	-0.383146	-0.00921291	0.605961	-0.75097	-0.618019	-0.144086	-1.03714	-0.73206	-2.66668	-0.648282	-0.765984	-0.862682	-0.624124	-0.737161	-0.555911	-0.850945	-0.332517	-1.34039	-0.871847	-0.699094	0.340418	-0.71655	0.00427627	-1.87399	-1.25002	-0.562439	0.527679	0.241128	-0.25564	-0.239331	0.0188335	-0.656772	-0.436029	-0.76511	-0.148538	-0.249722	-0.129296	0.301499	-0.392725	-0.324018	-0.409896	-0.350103	-0.223094	-0.319146
TG(16:0_38:3)	-0.88857	-1.31071	-0.495166	-0.725491	-0.992172	-0.28666	0.178563	0.574288	-0.708727	-0.610253	-0.408938	-0.873215	-0.980166	-1.53893	-0.930808	-0.913719	-1.15395	-0.597843	-0.897746	-0.505141	-1.05036	-0.527896	-1.3705	-0.908206	-0.761219	0.135491	-0.686265	0.0472107	-1.68511	-0.83203	-0.0280464	1.03403	0.413835	-0.0478861	-0.216462	0.290186	-0.235352	-0.275023	-1.22865	-0.241906	-0.352208	-0.0794973	0.419376	0.118035	-0.0109762	-0.418019	-0.396212	0.216799	-0.194631
TG(16:0_38:4)	-0.811675	-1.03099	-0.546691	-0.578242	-1.12425	0.0046846	0.483631	0.634902	-0.573922	-0.695914	-0.368916	-0.662444	-1.03061	-1.7912	-1.02988	-1.12264	-1.18821	-0.607077	-0.958971	-0.208927	-1.09726	-0.735677	-1.41511	-0.920289	-0.805154	-0.0800341	-0.667112	0.523195	-1.64252	-0.735179	0.0643879	1.14985	0.459783	0.168592	-0.0703916	0.0551883	-0.226148	0.0462203	-1.00453	-0.575465	-0.162835	0.231307	0.638804	0.511437	-0.0273541	-0.362883	-0.3012	0.279907	-0.186321
TG(16:0_38:5)	-0.579179	-1.23163	-0.595026	-0.568796	-1.20381	0.0115286	0.48047	0.804028	-0.537581	-0.70482	-0.138315	-0.644997	-1.28082	-1.57518	-0.980158	-1.01519	-1.0732	-0.820285	-0.964773	-0.27549	-1.01439	-0.747771	-1.27516	-0.673164	-0.662008	-0.137654	-0.571832	0.410626	-1.42986	-0.477922	0.067418	1.11951	0.317262	0.351066	0.124492	0.784436	-0.193804	-0.21778	-1.14801	-0.560591	-0.197226	0.22441	0.856749	0.31139	-0.105493	-0.585784	-0.172723	0.507627	-0.0586012
TG(16:0_38:6)	-0.732931	-1.10327	-0.664653	-0.636255	-1.09941	0.251643	0.111885	0.769407	-0.404183	-0.500033	-0.30149	-0.474189	-1.11507	-1.7417	-0.710473	-0.868871	-1.04195	-0.512476	-1.09103	-0.246333	-0.831837	-0.821183	-1.17505	-0.688278	-0.717945	-0.00919439	-0.749497	0.290355	-1.16625	-0.432512	0.0781983	1.18548	0.28796	0.301969	-0.0241764	0.590335	-0.101886	0.129601	-0.540318	-0.455032	-0.111635	0.413958	0.794157	0.157587	0.120344	-0.34376	-0.0902904	0.53946	0.252458
TG(16:0_38:7)	-0.860792	-0.672599	-0.619138	-0.396973	-1.1234	-0.336358	-0.197655	0.510097	-1.20015	-0.888651	-0.4267	-0.654652	-1.84307	-1.84307	-0.629426	-1.28685	-1.11164	-0.772438	-1.30613	-0.613482	-0.927882	-1.0033	-1.23657	-1.03913	-0.342132	0.180889	-0.862454	0.188973	-1.84307	-0.962602	-0.194979	1.01126	0.575856	0.745732	0.337057	0.339603	-0.458557	0.400233	-0.158663	-0.647449	0.213536	0.162124	0.693545	0.519719	-0.461771	-0.0313974	0.185141	0.410153	0.175123
TG(16:0_40:6)	-0.546871	-1.19616	-0.685874	-0.91693	-1.22551	0.123006	0.617051	0.847771	-0.763803	-0.748398	-0.238021	-0.850028	-1.07049	-0.789682	-0.831867	-1.19409	-0.921999	-0.954872	-0.622343	-0.25603	-1.2166	-0.372099	-1.14991	-0.812182	-0.871608	-0.326412	-0.480836	0.182085	-1.4547	-0.368392	0.470424	0.823427	0.230591	-0.00610904	-0.409052	0.843147	0.0526066	-0.203375	-0.994378	-0.180859	-0.118126	-0.279173	0.0232565	0.0622711	-0.351946	-0.226876	-0.987716	0.472489	-0.275797
TG(16:0_40:7)	-0.53793	-0.688122	-0.625428	-0.504811	-1.09167	0.0505057	0.0557578	0.65953	-0.59141	-0.922721	-0.445349	-0.759968	-1.16439	-1.1391	-0.556246	-1.05109	-0.534464	-0.998586	-0.626186	-0.228311	-0.931064	-0.516879	-0.931513	-0.542914	-0.648481	0.0960355	-0.638717	-0.0117755	-1.61119	-0.581633	0.0604276	0.6317	0.606501	0.136058	-0.246555	0.384439	-0.085304	0.0310478	-0.280785	-0.174891	-0.534106	0.381085	0.586333	-0.0759215	-0.207645	-0.330985	-0.64025	0.299275	-0.203232
TG(16:0_40:8)	-1.38504	-1.38504	-0.779459	-0.582184	-0.796285	0.231045	-0.385701	0.747244	-0.553317	-0.546827	-0.333218	-0.796037	-1.38504	-1.38504	-0.671886	-1.38504	-0.777462	-0.729227	-1.38504	-0.436804	-1.38504	-1.38504	-1.38504	-0.734645	-1.38504	0.228456	-1.38504	-0.144083	-1.38504	-1.38504	0.00110944	0.974706	0.662501	0.435503	0.553817	0.619091	-0.353018	0.302957	-0.498018	-0.182656	0.327596	0.214215	1.05216	0.212234	-0.27765	-0.375945	0.295962	0.804203	0.320391
TG(16:1_28:0)	-0.509801	-0.60831	-0.446616	0.201156	-1.49588	-1.49588	-0.575211	-0.651547	-1.49588	-0.580121	-0.430038	-0.0639425	-1.49588	-1.49588	-0.831424	-1.49588	-0.929136	-0.901028	-0.632235	-0.727135	-1.49588	-1.49588	-1.05419	-1.05699	-0.442824	0.0331899	-0.573693	0.114963	-1.49588	-0.923925	-0.398657	0.670441	0.637214	0.810483	0.512982	0.801011	0.222809	0.475934	-0.303374	-0.0818734	-0.146082	0.458656	0.712097	-0.265469	-6.48702e-05	-0.213892	-0.805243	0.364704	0.282761
TG(16:1_30:1)	-0.596203	-0.715861	-0.508123	0.128996	-1.54994	-0.943065	-1.17774	0.388107	-0.988903	-0.727142	-0.139609	-0.125358	-1.33529	-1.91545	-0.835118	-1.25092	-0.858368	-0.565144	-0.795333	-0.489987	-1.0832	-0.993584	-1.32221	-1.08095	-0.627141	0.134432	-0.674656	0.327348	-1.51206	-1.08756	-0.163226	0.568441	0.53195	0.466812	0.321906	0.645977	0.224485	0.44494	-0.576866	-0.133981	0.341407	0.305384	0.419564	0.312797	0.0844405	0.0869148	-0.564777	-0.147857	-0.160742
TG(16:1_32:0)	-0.685398	-0.803219	-0.641215	-0.0526997	-0.721466	-0.510955	-0.55157	0.79021	-0.669605	-0.770797	-0.0415251	-0.598555	-1.00912	-2.06345	-0.383913	-1.04379	-1.14978	-0.220261	-1.09226	-0.575817	-0.590911	-0.884369	-1.26259	-0.986876	-0.19488	0.404156	-0.597915	0.471577	-1.46205	-1.16543	-0.672263	0.836262	0.397948	0.304473	-0.0366421	-0.113094	-0.774753	0.116967	-0.775935	-0.428555	-0.154442	0.490072	0.591041	0.348954	-0.0704637	-0.332383	0.0826858	0.0288725	0.236873
TG(16:1_32:1)	-0.34328	-1.06792	-0.782108	-0.00492794	-0.843382	-0.535678	-0.636837	1.05031	-0.624599	-0.42981	0.0891089	-0.544805	-0.784272	-1.98292	-0.406117	-0.903787	-0.812298	-0.0888505	-0.952286	-0.321753	-0.609939	-0.592965	-1.19405	-0.981004	-0.505855	0.318761	-0.703146	0.367532	-1.80145	-1.21725	-0.685677	0.384969	0.591962	0.145749	-0.0813982	-0.0476391	-0.796687	0.0426853	-1.15773	-0.372569	-0.241416	-0.069257	0.303715	-0.0644769	-0.112453	-0.53552	-0.941215	-0.280589	-0.185554
TG(16:1_32:2)	-0.390161	-0.276339	-0.8712	-0.404699	-1.73144	-0.428592	-0.174935	0.0172155	-0.314188	-0.692531	-0.110957	-0.922471	-1.73144	-1.73144	-0.546262	-1.14362	-0.796477	-0.723079	-0.775556	-1.20546	-1.73144	-1.13375	-1.30175	-1.73144	-0.541095	-0.11685	-1.28482	-0.159363	-1.73144	-1.73144	0.0705746	0.667242	0.590236	0.691753	0.449648	0.500021	0.0388734	0.25526	-0.241007	0.0670155	0.393778	0.781248	0.724895	0.50424	0.362588	0.0714625	-0.212957	0.4276	0.30705
TG(16:1_33:1)	-0.476873	-0.878472	-0.343828	0.0397509	-1.54577	-1.06637	-0.746061	-0.0723516	-0.79006	-0.648848	-0.044064	-0.204901	-1.39802	-1.48957	-0.698748	-1.02296	-0.820367	-0.740361	-0.383473	-0.472331	-1.12207	-1.16672	-0.998143	-0.68176	-0.289671	-0.00917913	-0.474306	0.0433433	-1.11101	-0.685745	-0.203241	0.114323	0.341137	0.598995	0.298365	0.574864	0.287245	0.607861	-0.314287	0.0588569	0.00164129	0.330514	0.513041	-0.109382	0.135747	0.137632	-0.184763	0.0623134	0.0327219
TG(16:1_34:0)	-0.755093	-0.922612	-0.675126	-0.110912	-0.744475	-0.553937	-0.234554	0.921493	-0.722898	-0.874078	-0.0652683	-0.905668	-1.05855	-2.52621	-0.546059	-1.01151	-1.21805	-0.366074	-1.22897	-0.48741	-0.606766	-0.959784	-1.46256	-1.03073	-0.197001	0.454256	-0.783391	0.503568	-1.71975	-1.29275	-0.779308	0.756278	0.470652	0.258559	-0.104775	-0.496659	-1.00699	-0.134205	-0.867983	-0.692814	-0.156685	0.213688	0.438202	0.301659	-0.0838614	-0.472728	0.177747	-0.243185	0.288924
TG(16:1_34:1)	-0.340995	-1.23318	-0.670568	0.0213486	-0.54265	-0.324649	-0.461786	1.3004	-0.486954	-0.274364	0.257384	-0.727607	-0.498616	-2.35544	-0.454821	-0.68241	-0.641405	-0.0106151	-0.790011	-0.10733	-0.430116	-0.339766	-1.21577	-0.71674	-0.417702	0.447328	-0.576661	0.381075	-1.64816	-1.17107	-0.873208	0.490989	0.745231	-0.4692	-0.504059	-0.389964	-1.23679	-0.546388	-1.17222	-0.556677	-0.57113	-0.699862	-0.132297	-0.391632	-0.305886	-0.70012	-1.07486	-0.625824	-0.270508
TG(16:1_34:2)	-0.524859	-1.30752	-0.76878	-0.238508	-0.635456	-0.34396	-0.0523369	1.1637	-0.638705	-0.310447	0.0296809	-0.782673	-0.555213	-1.66086	-0.584848	-0.805362	-0.674437	-0.201089	-0.713247	-0.0620146	-0.554293	-0.300858	-1.21872	-0.804054	-0.790198	0.166357	-0.794913	0.285844	-1.79076	-1.00425	-0.491632	0.659184	0.552686	-0.16786	-0.4033	-0.256047	-0.805239	-0.48832	-1.39496	-0.482934	-0.544475	-0.381941	0.192298	-0.181245	-0.281849	-0.725577	-0.793433	-0.376214	-0.292652
TG(16:1_34:3)	-0.484848	-1.12305	-0.695381	-0.32552	-0.714958	-0.328541	-0.192263	0.694938	-0.602385	-0.392957	-0.229159	-0.725537	-0.501002	-1.23679	-0.584236	-0.593821	-0.772584	-0.298784	-0.709537	-0.190654	-0.564672	-0.332336	-1.03198	-0.70384	-0.464859	-0.101256	-0.981154	0.345416	-1.27615	-0.673007	-0.307596	0.550483	0.381257	-0.151482	-0.0994492	0.119936	-0.270997	-0.0811183	-0.900953	-0.244409	-0.20248	-0.175601	0.152988	-0.0886629	-0.112648	-0.627266	-0.365127	-0.0374904	-0.146563
TG(16:1_36:1)	-0.71745	-0.938319	-0.565207	-0.156028	-0.612082	-0.27835	-0.17205	1.22373	-0.674641	-0.371195	0.131305	-0.857657	-0.786929	-2.29406	-0.568603	-0.682471	-0.899456	-0.305887	-0.91757	-0.0298686	-0.281205	-0.341473	-1.38845	-0.797106	-0.539316	0.298917	-0.65785	0.343971	-1.73679	-1.08753	-0.814046	0.68352	0.519729	-0.453524	-0.373752	-0.302583	-0.980242	-0.374254	-1.04355	-0.513058	-0.474927	-0.706063	-0.121093	-0.154289	-0.17398	-0.530164	-0.584923	-0.751785	-0.165329
TG(16:1_36:2)	-0.420159	-1.33984	-0.795367	-0.112796	-0.635091	-0.297079	-0.140407	1.35813	-0.593775	0.203342	0.172151	-0.878961	-0.252992	-2.1903	-0.536851	-0.414326	-0.288405	-0.155407	-0.547611	0.147698	-0.327962	0.154623	-1.20893	-0.592428	-0.842429	0.156885	-0.765119	0.0921204	-1.81519	-0.998271	-0.750206	0.52601	0.427023	-0.45062	-0.578323	-0.231043	-1.17946	-0.622652	-1.19731	-0.485202	-0.733097	-0.874831	-0.357992	-0.43256	-0.407933	-0.797873	-1.24669	-0.603526	-0.649111
TG(16:1_36:3)	-0.819472	-1.25593	-0.921621	-0.498074	-0.842742	-0.396563	-0.107621	0.84133	-0.848031	-0.347495	-0.103268	-0.952163	-0.774811	-1.53471	-0.835864	-0.876365	-0.834176	-0.588563	-0.895632	-0.209824	-0.740001	-0.396722	-1.25035	-0.984889	-0.805575	0.00745014	-1.07656	0.096956	-1.91366	-0.973315	-0.228513	1.06734	0.453992	0.139392	-0.202572	0.298748	-0.634647	-0.450043	-1.01821	-0.602747	-0.215424	0.196211	0.262143	-0.0729533	-0.0948285	-0.550886	-0.243612	-0.0152305	-0.0334735
TG(16:1_36:4)	-0.964426	-1.07226	-0.762857	-0.457172	-0.863337	-0.327105	-0.321101	0.682008	-1.00152	-0.333938	-0.232228	-0.863374	-1.19887	-1.69563	-0.89771	-0.936315	-1.00763	-0.526289	-0.956568	-0.346288	-0.782247	-0.837958	-1.54696	-1.0811	-0.750975	0.104331	-1.10539	0.00756009	-1.42756	-1.0983	-0.391197	1.13416	0.608437	0.23061	0.255958	0.0117748	-0.630169	-0.382741	-0.643292	-0.536867	0.0895195	0.468272	0.544887	0.206471	0.148079	-0.38973	0.179077	0.367493	0.488869
TG(16:1_36:5)	-0.745887	-1.02485	-1.5148	-0.573838	-0.733043	-0.152667	-0.51017	0.722941	-1.05457	-0.326377	-0.193124	-0.940629	-1.02412	-1.5148	-0.758818	-0.968061	-0.984628	-0.590074	-1.06126	-0.40885	-0.836763	-0.87432	-1.5148	-1.05308	-0.553243	0.00733185	-1.0387	0.0755849	-1.5148	-0.99144	-0.49554	1.32387	0.527272	0.355145	0.0973367	0.457968	-0.531805	0.160469	-0.241896	-0.395815	-0.284896	0.425625	0.229473	0.0291921	0.0466683	-0.210538	0.311519	0.324349	0.323944
TG(16:1_38:3)	-0.8429	-1.10128	-0.891204	-0.411893	-0.843922	-0.239211	-0.122157	0.539648	-0.70293	-0.238374	-0.0991036	-0.870045	-0.784595	-1.91948	-0.781087	-0.857618	-0.95522	-0.76407	-1.00606	-0.451456	-1.08945	-0.208035	-1.17369	-0.872748	-0.357278	0.100399	-0.725833	-0.111142	-1.91948	-0.994433	-0.0441652	0.952087	0.519561	0.452882	-0.0616725	0.530932	-0.834661	-0.138973	-0.591223	-0.265575	-0.612936	0.309434	0.477882	0.179955	-0.0452868	-0.0912166	-0.0731155	0.557552	-0.0353296
TG(16:1_38:4)	-0.877741	-1.45759	-0.507073	-0.635084	-0.799221	-0.495255	0.130503	0.704487	-0.656458	-0.49088	-0.578515	-0.509495	-1.45759	-1.45759	-1.45759	-1.45759	-1.45759	-0.438922	-0.625574	-0.268117	-1.45759	-0.501237	-1.45759	-0.865191	-0.687564	0.126847	-0.681738	0.283729	-1.45759	-0.780157	0.214277	1.20389	0.273533	0.00302826	-0.043753	0.377615	-0.138589	0.215907	-0.312058	-0.316722	0.26124	-0.209542	1.00464	0.368372	0.276398	-0.405923	-0.0931154	0.541681	-0.67638
TG(16:1_38:5)	-0.785278	-0.984224	-0.556088	-0.472532	-1.09205	-0.508003	-0.0339867	0.423418	-0.398634	-0.859376	-0.431502	-0.83124	-1.27733	-1.69954	-1.08194	-1.40375	-0.798397	-0.65775	-1.09267	-0.420968	-1.36721	-0.602082	-1.19722	-0.704414	-1.08921	-0.174032	-0.626329	0.220083	-2.10045	-0.510939	0.496558	0.833775	0.890957	0.615716	0.349134	0.667643	-0.164029	0.358205	-0.976418	-0.0900841	-0.0921384	0.859705	0.599962	0.379594	0.310906	-0.0292561	-0.069897	0.326955	-0.0123219
TG(17:0_32:1)	-0.78521	-0.542239	-0.638116	-0.269836	-1.54731	-0.773261	-0.314395	-0.165675	-0.611448	-1.54731	-0.293724	-0.331871	-1.54731	-1.54731	-0.80575	-1.1588	-0.870996	-0.836585	-0.838384	-0.485056	-1.06721	-1.54731	-1.54731	-1.54731	-0.387415	-0.250354	-0.879063	0.194118	-1.54731	-0.885718	-0.411209	0.586414	0.770803	0.625541	0.49695	0.355353	0.184402	0.599523	-0.142198	-0.112529	0.32397	0.477084	0.62644	0.106029	0.261886	0.04752	-0.645955	0.121324	0.210375
TG(17:0_34:1)	-0.603777	-0.980775	-0.520266	-0.371823	-0.878538	-0.358552	-0.0121291	0.492589	-0.883596	-1.09742	-0.414741	-0.787567	-1.11178	-1.71066	-0.699887	-1.16482	-1.27416	-0.641643	-0.99916	-0.463917	-0.839792	-0.831404	-1.25135	-1.13516	-0.41705	0.154958	-0.901519	0.0884907	-1.40798	-0.990498	-0.0745019	0.937322	0.470605	0.581894	0.362477	-0.0204098	-0.411685	0.148286	-0.681616	-0.427936	-0.127918	0.268352	0.541834	-0.0483004	0.0261166	-0.322398	0.187391	0.273244	0.561613
TG(17:0_34:2)	-0.839213	-0.922444	-0.359692	-0.489689	-0.669333	-0.275321	0.184828	0.498061	-0.858108	-0.670389	-0.133011	-0.662767	-1.61102	-1.61102	-0.85329	-0.849237	-0.978296	-0.6346	-0.840539	-0.382318	-0.609711	-0.723399	-1.61102	-1.00177	-0.555409	0.130527	-0.660348	0.165711	-1.61102	-0.69916	-0.0540244	0.646972	0.206511	0.0325772	0.282097	0.31678	-0.161798	-0.185592	-0.546307	-0.419396	0.0988345	-0.253218	0.445048	-0.0533505	-0.177361	-0.378709	-0.212909	0.166	0.404434
TG(17:0_34:3)	-1.14183	-1.14183	-1.14183	-1.14183	-1.14183	-1.14183	-1.14183	0.233828	-1.14183	-1.14183	-1.14183	-1.14183	-1.14183	-1.14183	-1.14183	-1.14183	-1.14183	-1.14183	-1.14183	-1.14183	-1.14183	-1.14183	-1.14183	-1.14183	-1.14183	-1.14183	-1.14183	-0.350074	-1.14183	-1.14183	0.166143	1.14226	1.04567	1.1187	0.807915	0.918226	0.0564019	0.515756	-1.10231	0.0897118	0.503119	-0.243832	0.97529	0.15034	0.295784	0.433515	-0.0238736	1.14844	0.0288291
TG(17:0_36:3)	-0.759396	-0.965913	-0.65515	-0.761325	-0.741901	-0.346339	0.0925037	0.414652	-0.596548	-0.541476	-0.06141	-0.996608	-1.37442	-1.89475	-0.827128	-1.23052	-0.833954	-0.670002	-0.967667	-0.398878	-0.800277	-0.50703	-1.44661	-1.1908	-0.515547	-0.155002	-0.955991	-0.313019	-1.37827	-0.932385	0.14211	0.901826	0.592963	0.10267	0.0811949	0.115817	-0.529988	-0.0599763	-0.389277	-0.822713	-0.0719195	0.223062	0.662206	0.242676	-0.0914038	-0.0785877	-0.146206	0.150144	0.0598894
TG(17:0_36:4)	-0.7634	-1.08262	-0.768375	-0.442012	-0.952067	-0.326621	-0.502868	0.368636	-1.08297	-0.545331	-0.142207	-0.812389	-1.27566	-2.15259	-0.727966	-1.10139	-0.95018	-0.399687	-0.913956	-0.462829	-0.838671	-0.875457	-2.15259	-1.2317	-0.595063	0.0695011	-1.17115	-0.329179	-1.30492	-1.19138	-0.0687282	1.10816	0.658943	0.0814999	0.41346	0.437786	-0.370964	-0.796077	-0.174461	-0.605978	-0.031284	0.282938	0.610629	0.143742	0.316842	-0.601194	0.239638	0.47287	0.398534
TG(17:1_32:1)	-0.561419	-1.49598	-0.651097	-0.117881	-1.49598	-1.02411	-1.01236	0.0506789	-0.780401	-0.536568	-0.230739	-0.3406	-1.49598	-1.49598	-0.639673	-1.49598	-0.961955	-0.991747	-0.403758	-1.49598	-1.49598	-0.731015	-1.0286	-1.49598	-0.47742	0.0293792	-0.837003	-0.0799822	-1.49598	-0.933796	-0.0563069	0.618714	0.531813	1.01839	0.47284	0.743216	0.268118	0.646766	-1.00843	-0.359235	0.443398	0.197305	0.334231	0.165	-0.487737	0.250329	-0.451922	0.354509	-0.0682221
TG(17:1_34:1)	-0.34982	-0.853122	-0.295538	-0.274407	-0.707026	-0.283185	-0.0836712	0.384074	-0.482931	-0.572265	0.0727593	-0.677282	-0.807623	-1.63736	-0.580815	-0.713964	-0.719809	-0.436986	-0.692027	-0.21532	-0.604232	-0.486849	-1.07147	-0.683704	-0.534239	0.10932	-0.440404	0.00629081	-1.12647	-0.810054	-0.211292	0.423137	0.458211	-0.1356	0.345361	0.0887763	-0.0544093	-0.0901981	-0.238301	-0.491455	-0.152175	0.183647	0.31481	0.044296	-0.470578	-0.18094	-0.356732	-0.544046	-0.0453819
TG(17:1_34:2)	-0.905202	-0.772999	-0.776536	-0.258863	-1.45698	-0.358066	-0.0849756	0.356322	-0.821608	-0.515304	-0.255391	-0.849956	-1.45698	-1.45698	-0.720412	-1.45698	-1.45698	-0.664891	-0.948534	-0.511295	-1.45698	-0.494482	-1.45698	-1.45698	-0.92412	0.00851257	-0.829961	-0.277687	-1.45698	-1.45698	-0.475173	1.32298	0.749155	0.413995	0.220684	0.539208	0.0811964	-0.0266001	-0.391244	-0.648204	-0.533188	0.246617	0.129713	0.402072	0.0638488	-0.183224	0.0208301	-0.00481576	0.298481
TG(17:1_34:3)	-0.953519	-0.953519	-0.953519	-0.953519	-0.953519	-0.953519	-0.953519	-0.0614775	-0.953519	-0.953519	-0.953519	-0.953519	-0.953519	-0.953519	-0.953519	-0.953519	-0.953519	-0.953519	-0.953519	-0.953519	-0.953519	-0.953519	-0.953519	-0.953519	-0.953519	-0.953519	-0.953519	-0.953519	-0.953519	-0.953519	0.244751	1.89093	0.915481	1.0703	0.685122	0.112292	-0.886894	-0.886894	-0.886894	0.484805	0.202999	0.2868	1.69513	-0.886894	0.0658895	0.365182	-0.886894	0.120157	0.395646
TG(17:1_36:3)	-1.09305	-0.925299	-0.474201	-0.445844	-0.652464	-0.0519003	-0.200736	0.494487	-0.615834	-0.67695	-0.233563	-0.860831	-0.859551	-1.81685	-1.04318	-0.963075	-1.12858	-0.725598	-0.937801	-0.698585	-0.918209	-0.841301	-1.3262	-1.20045	-0.840836	-0.0744494	-0.80655	-0.158822	-1.81685	-1.15922	0.107242	0.958025	0.338212	0.412582	0.0596056	0.459138	-0.349181	-0.0609225	-0.200408	-0.250114	0.14444	0.164028	0.3985	0.135657	0.21757	-0.318354	-0.0881048	-0.00997076	0.131158
TG(17:1_36:4)	-0.947603	-0.964367	-0.673106	-0.490104	-0.935169	-0.209351	-0.180167	0.484613	-0.898277	-0.668562	-0.618364	-1.00006	-1.58354	-1.58354	-1.58354	-0.870961	-0.8357	-0.454978	-0.970603	-0.779756	-1.58354	-1.02357	-1.58354	-1.02717	-0.643707	0.11481	-1.08246	-0.095487	-1.58354	-1.58354	-0.43089	1.19057	0.817229	0.441132	0.688805	0.210641	-0.214898	0.336157	-0.646954	-0.929127	0.194831	0.452183	0.714446	0.596029	0.150468	-0.216077	0.197824	0.0578304	0.404707
TG(18:0_30:0)	-0.727436	-0.263847	-0.519156	-0.308616	-0.73302	-0.291032	0.2824	0.422278	-0.848213	-0.684476	-0.245663	-0.45833	-1.18483	-1.73645	-0.253834	-1.0271	-1.30731	-0.69136	-1.23105	-0.634864	-0.605433	-0.955786	-1.73645	-1.18858	-0.242799	0.253853	-0.453133	0.306487	-1.73645	-1.00749	-0.0339765	0.60484	0.338087	0.330221	-0.00874209	0.178337	-0.314898	0.264406	-0.532575	-0.439343	0.176832	0.665427	0.77572	0.435392	-0.0346164	-0.19495	0.204859	0.00680842	0.0661856
TG(18:0_30:1)	-0.949375	-0.969699	-0.489709	-0.1439	-0.724075	-0.426029	-0.162549	0.397601	-0.96334	-0.550215	-0.243356	-0.701145	-1.50253	-1.50253	-0.579072	-1.00204	-1.10247	-0.510742	-0.979234	-0.532246	-0.533379	-0.700743	-1.50253	-1.50253	-0.266227	0.0774307	-0.73622	0.231838	-1.50253	-1.07004	-0.270544	0.578684	0.46087	0.58121	-0.0427221	0.294081	-0.453842	0.0396282	-0.593091	-0.267995	-0.0472531	0.608328	0.469666	0.424947	0.185081	-0.0534246	0.115093	0.361901	0.215188
TG(18:0_32:0)	-0.774237	-0.304695	-0.370218	-0.021388	-0.573492	-0.269319	0.3819	0.942628	-0.565528	-1.17229	-0.0259637	-0.703305	-1.38105	-2.23894	-0.218307	-1.19718	-1.57173	-0.53142	-1.29374	-0.575867	-0.31189	-1.02962	-1.51552	-1.1336	-0.0263794	0.600482	-0.564952	0.70475	-1.28577	-1.05736	-0.366406	0.683166	0.188215	0.353695	-0.0138029	-0.214564	-0.889298	0.113048	-0.457473	-0.929375	-0.219468	0.536832	0.481365	0.375724	-0.317643	-0.437258	0.0612058	0.0504892	0.153992
TG(18:0_32:1)	-0.913661	-0.883204	-0.608902	-0.191834	-0.796883	-0.541757	-0.143384	0.814282	-0.764252	-1.01498	-0.143695	-0.929652	-1.3088	-2.47109	-0.574345	-1.21651	-1.4746	-0.549672	-1.36616	-0.545752	-0.630465	-1.03858	-1.50641	-1.16995	-0.195201	0.463194	-0.727787	0.470586	-1.65993	-1.30389	-0.582128	0.918239	0.360501	0.402308	-0.028657	-0.293205	-1.06451	-0.0160811	-0.68292	-0.744936	-0.153289	0.279826	0.438684	0.430843	-0.0885783	-0.353824	0.29256	-0.154338	0.342714
TG(18:0_32:2)	-0.780321	-0.967215	-0.76076	-0.457702	-0.915208	-0.406985	0.169321	0.481368	-0.801958	-0.709646	-0.210195	-0.792743	-1.18461	-1.71628	-0.644001	-0.931176	-1.38505	-0.567496	-1.13061	-0.425904	-0.706615	-0.732894	-1.29072	-1.28398	-0.652771	0.0650883	-0.817304	0.104797	-1.66863	-0.999375	-0.34235	0.753158	0.402071	0.339717	-0.0388976	0.423945	-0.207636	0.0656494	-0.631928	-0.231486	0.057738	0.190239	0.537937	0.0997523	-0.0268097	-0.28832	-0.169784	0.13662	0.230682
TG(18:0_34:2)	-1.15185	-0.959844	-0.644327	-0.575931	-0.772747	-0.305855	0.741294	0.627128	-0.89391	-0.961534	-0.352603	-0.994646	-1.3351	-1.71389	-0.823617	-1.16442	-1.50876	-0.810256	-1.22878	-0.532632	-0.772353	-0.884948	-1.70971	-1.13637	-0.594824	0.0834906	-0.923163	0.209287	-1.74183	-1.10754	-0.00148175	0.976801	0.435398	0.142693	0.0590568	0.223791	-0.416343	-0.0988975	-0.895196	-0.968846	-0.410893	0.443223	0.482649	0.315494	-0.198217	-0.444015	0.287103	0.0878876	-0.0942354
TG(18:0_34:3)	-1.07292	-1.01858	-0.686029	-0.603555	-0.890357	-0.389405	0.525349	0.647757	-0.901646	-0.955223	-0.400443	-1.05446	-1.26403	-1.61859	-0.838723	-1.07041	-1.40963	-0.769174	-1.14831	-0.431593	-0.811837	-0.891289	-1.56579	-1.10733	-0.657068	-0.0244602	-1.0251	0.206059	-1.74365	-1.07722	0.00771197	1.00013	0.527462	0.142935	-0.0645268	0.315835	-0.255288	-0.142938	-0.911547	-0.917082	-0.392639	0.402763	0.542708	0.228495	-0.0938324	-0.282026	0.260609	0.142292	-0.040023
TG(18:0_36:1)	-0.936938	-0.404656	-0.355843	-0.307461	-0.675457	-0.263641	0.321632	0.469112	-0.633681	-0.71843	-0.278832	-0.908362	-1.12054	-1.77807	-0.572087	-0.733243	-1.21235	-0.708527	-1.09923	-0.384865	-0.269152	-0.710061	-1.23572	-0.908446	-0.303327	0.404719	-0.573388	0.114688	-1.27402	-0.952488	-0.479377	0.423886	0.33969	0.109217	0.0398171	-0.222221	-0.487017	0.0421577	-0.23829	-0.610454	-0.280208	-0.058429	0.123969	0.0193513	-0.169852	-0.274147	0.292525	-0.170002	0.0407715
TG(18:0_36:2)	-1.04938	-0.815452	-0.590649	-0.45206	-0.880297	-0.237697	0.404756	0.767051	-0.828439	-0.625463	-0.268266	-1.1459	-1.11332	-2.08494	-0.772879	-0.793227	-1.18856	-0.755598	-1.19396	-0.311761	-0.441132	-0.444372	-1.57586	-1.06742	-0.682614	0.263663	-0.828169	0.0486089	-1.75258	-1.24266	-0.597249	0.530964	0.337909	-0.27326	-0.129429	-0.0453417	-0.68747	-0.187496	-0.668959	-0.506807	-0.423678	-0.231426	-0.07584	-0.0145861	-0.155317	-0.452939	-0.249049	-0.150216	-0.288203
TG(18:0_36:3)	-1.02562	-0.860356	-0.592587	-0.598259	-0.817893	-0.0726522	0.341828	0.70009	-0.822687	-0.679246	-0.211034	-1.00066	-1.16058	-1.61319	-0.783006	-0.819249	-1.07761	-0.773564	-1.06631	-0.396284	-0.694912	-0.634962	-1.58052	-1.03912	-0.804687	0.0537215	-0.858133	-0.0603457	-1.5073	-1.06371	-0.110688	0.975345	0.469203	0.154442	-0.0482566	0.146215	-0.448243	-0.297622	-0.703306	-0.704568	-0.298061	0.122382	0.226603	0.0712926	0.00231563	-0.339413	0.0210303	0.156793	-0.0349584
TG(18:0_36:4)	-1.06014	-0.961118	-0.662039	-0.521822	-0.849871	-0.026276	-0.0857527	0.684698	-0.893963	-0.583697	-0.0993814	-0.889133	-1.19865	-1.85347	-0.651214	-0.853416	-1.0636	-0.563533	-0.977444	-0.411723	-0.690811	-0.937753	-1.68098	-0.977078	-0.618597	0.0588038	-1.01121	-0.0935961	-1.31805	-1.17002	-0.300945	1.13963	0.55548	0.36422	0.093257	-0.0880033	-0.460103	-0.271438	-0.449219	-0.846122	-0.123053	0.569249	0.422768	0.213022	0.132994	-0.279634	0.266443	0.26667	0.15296
TG(18:0_36:5)	-0.823899	-0.816493	-0.535967	-0.529347	-0.641754	-0.0395201	0.0304821	0.563166	-0.681827	-0.416434	-0.150967	-0.777909	-0.983507	-1.44321	-0.57137	-0.711	-0.800096	-0.436722	-0.940007	-0.309602	-0.63799	-0.576882	-1.26109	-0.803791	-0.547054	0.0658137	-0.68609	0.00667397	-1.17884	-0.817545	-0.291814	0.8928	0.232143	0.436246	0.321918	0.0870599	-0.448389	-0.26852	-0.27418	-0.339136	0.000890881	0.433059	0.539601	0.286204	0.207783	-0.221594	0.231962	0.20294	0.23657
TG(18:0_38:6)	-0.650013	-0.801578	-0.482363	-0.771355	-1.57051	0.060023	0.291417	0.690055	-0.767164	-0.497005	-0.224818	-1.57051	-0.922362	-1.57051	-0.684567	-0.9801	-0.837108	-0.855863	-0.836726	-0.22909	-1.08764	-0.939518	-1.57051	-0.621602	-0.549944	-0.267763	-0.595186	-0.277735	-1.57051	-0.722231	-0.103869	0.902899	0.61385	0.690159	-0.212675	0.696353	-0.204482	0.138168	-0.391473	0.0826054	0.0837624	0.541927	0.556099	0.443168	0.288734	-0.521712	-0.144664	0.710303	0.214104
TG(18:0_38:7)	-1.27319	-1.27319	-1.27319	-1.27319	-1.27319	-0.27956	0.0104949	0.342214	-1.27319	-0.670022	-0.59567	-1.27319	-1.27319	-1.27319	-1.27319	-1.27319	-1.27319	-1.27319	-1.27319	-1.27319	-1.27319	-1.27319	-1.27319	-1.27319	-1.27319	-0.126751	-1.27319	0.215674	-1.27319	-1.27319	0.322734	1.14652	0.847788	0.207413	0.0569884	0.603212	0.124227	0.0527358	0.246502	-1.25598	-0.524052	0.67903	0.564775	0.273825	0.419792	0.802127	-0.0925772	0.829019	0.109201
TG(18:1_26:0)	-0.48754	-0.568388	-0.676082	-0.503817	-1.68493	-0.376023	-0.44955	0.0792674	-0.782914	-1.68493	-0.0869282	-0.59715	-1.68493	-1.68493	-0.763483	-1.18547	-1.21149	-0.871126	-1.21092	-0.794587	-1.68493	-1.68493	-1.68493	-1.22735	-0.384023	0.140577	-1.29914	0.0913277	-1.68493	-1.68493	0.139707	0.893402	0.334065	0.355919	0.63049	-0.21964	-0.192984	0.410865	-0.138061	0.0131132	0.393113	0.332082	0.597363	0.0561682	0.428092	-0.273083	-0.584491	0.500303	0.34491
TG(18:1_28:1)	-0.852136	-0.8423	-1.40773	-0.339454	-1.40773	-1.40773	-0.85778	0.268342	-1.40773	-0.674702	-0.525961	-0.633946	-1.40773	-1.40773	-1.40773	-1.40773	-1.40773	-1.40773	-1.40773	-0.428648	-1.40773	-0.926164	-1.40773	-1.40773	-0.759814	0.103362	-0.874641	0.0915736	-1.40773	-1.40773	0.170404	0.879299	0.603427	1.00575	0.648068	1.07514	-0.211767	0.386709	-1.40704	-0.396161	0.313965	0.662464	0.887142	0.440883	0.407586	-0.140437	-0.233445	0.334559	0.284567
TG(18:1_30:0)	-0.732554	-0.948189	-0.542735	-0.218324	-0.766843	-0.262715	0.0302894	0.696357	-0.587918	-0.687707	-0.0304817	-0.67528	-1.03885	-1.87175	-0.433006	-1.08015	-1.14905	-0.589224	-0.918068	-0.40558	-0.551431	-0.822951	-1.27561	-1.17935	-0.302808	0.236405	-0.504245	0.366544	-1.44482	-1.01827	-0.256424	0.777237	0.144338	0.0399641	0.0509873	-0.108389	-0.705775	0.21234	-0.869324	-0.445375	-0.0435726	0.491502	0.40603	0.320492	-0.131012	-0.327143	0.0835656	-0.11806	0.195115
TG(18:1_30:1)	-0.448188	-1.21179	-0.698214	0.00219726	-0.74107	-0.327249	-0.356763	1.06323	-0.623026	-0.278173	0.199018	-0.536255	-0.671288	-2.24262	-0.484863	-0.816378	-0.652341	-0.243679	-0.705203	-0.122992	-0.437536	-0.19007	-1.06201	-0.977767	-0.417491	0.229197	-0.57502	0.329197	-1.50602	-1.2504	-0.740087	0.296019	0.34557	0.259184	-0.457681	-0.277716	-0.514358	-0.147004	-1.08709	-0.409792	-0.515833	-0.381697	0.0208745	-0.134745	-0.268061	-0.77327	-0.923543	-0.625866	-0.013655
TG(18:1_30:2)	-0.586033	-0.955337	-1.14921	-0.424831	-0.844052	-0.299401	-0.779829	0.48934	-1.00711	-0.447446	-0.41116	-1.07152	-0.707964	-2.14594	-0.752125	-0.752525	-0.503949	-0.893392	-0.870145	-0.127459	-0.485378	-0.839936	-1.31904	-1.47774	-0.532874	0.190239	-0.818724	0.0206017	-2.14594	-1.36908	-0.156496	0.727852	0.563228	0.429725	0.369705	0.564761	0.0654974	0.22719	-0.537189	-0.412342	-0.0752722	0.20805	0.408727	-0.289961	0.199899	0.0601509	-0.38636	0.0993843	-0.530685
TG(18:1_31:0)	-0.653382	-0.923539	-0.446332	-0.0744049	-1.24382	-0.428818	-0.545934	0.297104	-0.863827	-0.568472	-0.157625	-0.31212	-1.65489	-1.65489	-0.591463	-1.20232	-0.907843	-0.728679	-0.629609	-0.44665	-0.74405	-0.918178	-1.20694	-0.853074	-0.643017	-0.00976349	-0.564757	0.0821298	-1.65489	-1.03433	-0.0739087	0.674733	0.594995	0.42644	0.22589	0.451948	-0.0840123	0.470054	-0.679158	-0.157748	0.063544	0.556668	0.631828	0.463966	0.0536981	-0.311691	-0.0183461	0.0653337	0.0528768
TG(18:1_32:0)	-0.911892	-0.975208	-0.556215	-0.287287	-0.807072	-0.465893	-0.225688	0.829143	-0.769957	-0.924386	-0.113055	-0.922691	-1.17558	-2.34097	-0.5475	-1.16536	-1.39753	-0.408516	-1.26655	-0.633704	-0.686939	-0.992407	-1.51721	-1.07614	-0.275231	0.384183	-0.692761	0.386309	-1.60844	-1.32699	-0.654783	0.915518	0.431734	0.232766	0.142326	-0.294243	-0.970206	0.0931781	-0.814235	-0.732382	-0.163967	0.507524	0.565249	0.359911	-0.0916395	-0.4395	0.178584	-0.13287	0.377587
TG(18:1_32:1)	-0.418605	-1.16879	-0.650511	-0.0132113	-0.596237	-0.33932	-0.448352	1.32922	-0.49092	-0.217813	0.273834	-0.734437	-0.504774	-2.37596	-0.394555	-0.699449	-0.676062	-0.0428863	-0.76224	-0.078232	-0.401888	-0.307347	-1.22345	-0.702494	-0.427822	0.463313	-0.546709	0.356159	-1.679	-1.11869	-0.946239	0.427804	0.636061	-0.451414	-0.551739	-0.434661	-1.23677	-0.55542	-1.17881	-0.524361	-0.597607	-0.691312	-0.194642	-0.399395	-0.32156	-0.733497	-1.06772	-0.759296	-0.22793
TG(18:1_32:2)	-0.584976	-1.21447	-0.778559	-0.311431	-0.820012	-0.415168	-0.273113	1.04998	-0.755022	-0.198927	-0.0969375	-0.941555	-0.718222	-2.09202	-0.689174	-0.811734	-0.712648	-0.342363	-0.899021	-0.0742019	-0.594123	-0.346082	-1.28875	-0.90943	-0.879035	0.0427778	-0.914567	0.0289027	-2.00023	-1.18039	-0.391604	0.69786	0.679955	0.0875195	-0.193303	0.140992	-0.735281	-0.384227	-1.13979	-0.435791	-0.302212	-0.367971	0.395901	0.131952	-0.0903413	-0.760277	-0.409236	-0.0215743	-0.266478
TG(18:1_32:3)	-0.888538	-1.22644	-0.772229	-0.741236	-1.00311	-0.444673	0.0805078	0.638842	-1.51611	-0.457949	-0.204742	-0.848619	-1.06155	-2.4576	-0.97473	-1.21262	-1.30203	-0.621719	-1.09916	-0.334933	-1.08121	-0.7695	-1.67212	-1.37124	-0.903348	-0.157994	-1.00223	0.0848307	-1.78261	-1.06895	-0.0586739	1.15102	0.723061	0.574132	0.343787	0.406119	-0.391253	0.272616	-0.383718	-0.744231	0.356712	0.319956	0.692811	0.229864	0.267346	0.046049	0.210722	0.294972	-0.198976
TG(18:1_33:0)	-0.837417	-0.559828	-0.310148	-0.313908	-0.747664	-0.349598	-0.0369596	0.389245	-0.643239	-0.723854	-0.197157	-0.518424	-0.793421	-1.57801	-0.668301	-0.966619	-1.04058	-0.448166	-0.753833	-0.330514	-0.528311	-0.560743	-1.03697	-0.828616	-0.457634	-0.00410016	-0.615789	0.0864003	-1.20682	-0.837836	-0.179701	0.591092	0.432517	0.251226	-0.108425	0.182134	-0.346405	-0.017405	-0.582985	-0.454513	-0.0586182	0.0658656	0.270324	0.171296	0.1575	0.0217052	0.057833	-0.0524261	0.232359
TG(18:1_33:1)	-0.481193	-0.924287	-0.274308	-0.0734624	-0.699997	-0.374352	-0.181043	0.439388	-0.337242	-0.479637	-0.0110245	-0.513919	-0.756056	-1.38659	-0.537568	-0.664769	-0.640613	-0.535913	-0.698251	-0.174485	-0.528167	-0.407719	-0.85481	-0.702566	-0.420667	0.068143	-0.56387	-0.159937	-1.02659	-0.824229	-0.188374	0.326356	0.245902	0.14306	-0.0530106	0.289965	-0.270597	0.0292096	-0.407135	-0.377506	-0.0498119	-0.0681761	0.386061	0.0484134	-0.0973326	-0.316415	-0.245994	-0.120164	-0.129174
TG(18:1_33:2)	-0.793324	-1.00167	-0.474685	-0.524834	-0.541399	-0.305913	-0.109349	0.422835	-1.10359	-0.514677	-0.130443	-0.70121	-1.06569	-1.72512	-0.753937	-0.868654	-0.763197	-0.528982	-0.852518	-0.420828	-0.708054	-0.76226	-1.32268	-1.10179	-0.646857	-0.0522595	-0.913195	0.0252187	-1.72512	-0.982415	-0.0117092	0.873834	0.307952	0.184748	-0.225247	-0.0395357	-0.381447	-0.0786016	-0.313136	-0.431861	-0.0492809	0.305863	0.368757	0.19055	0.129655	-0.225411	0.157637	0.129675	0.0592468
TG(18:1_34:1)	-0.57311	-1.24894	-0.515469	-0.181443	-0.589305	-0.276868	-0.140282	1.21301	-0.523009	-0.324447	0.132244	-0.89809	-0.591617	-2.49446	-0.642184	-0.686254	-0.778805	-0.338675	-0.774124	-0.145839	-0.493188	-0.228788	-1.35019	-0.655922	-0.519434	0.393537	-0.623527	0.145497	-1.64282	-1.27623	-0.722853	0.387245	0.578867	-0.679182	-0.516854	-0.316583	-1.08654	-0.577421	-1.18991	-0.71354	-0.53907	-0.733035	-0.287783	-0.460448	-0.298055	-0.819238	-1.16207	-0.724458	-0.306016
TG(18:1_34:2)	-0.775687	-1.2652	-0.673017	-0.542566	-0.726535	-0.23446	0.264264	0.94135	-0.748752	-0.395459	-0.126701	-0.922459	-0.828021	-1.65234	-0.771299	-0.794906	-0.951959	-0.526306	-0.847654	-0.194725	-0.699687	-0.315676	-1.43939	-0.822069	-0.78634	0.0979473	-0.903677	-0.00474632	-1.70226	-1.13761	-0.197861	0.891083	0.538004	-0.312807	-0.305958	0.077593	-0.565401	-0.593056	-1.32399	-0.683237	-0.381628	-0.112366	0.071061	-0.26201	-0.321495	-0.659768	-0.410711	-0.329643	-0.146202
TG(18:1_34:3)	-0.890568	-1.1411	-0.669904	-0.620624	-0.753231	-0.244164	0.0643128	0.805069	-0.907761	-0.460955	-0.114475	-0.963255	-0.960592	-1.66319	-0.764973	-0.944473	-1.06499	-0.631604	-0.920227	-0.298462	-0.738194	-0.483072	-1.47706	-0.986139	-0.799436	0.0523058	-1.08302	0.0274972	-1.75488	-1.03758	-0.124804	1.18465	0.496834	-0.0473744	-0.165297	0.113016	-0.478888	-0.504831	-1.0563	-0.535813	-0.275968	0.120403	0.265907	-0.165307	-0.0554043	-0.788269	-0.138118	0.0284713	0.117863
TG(18:1_34:4)	-1.0068	-1.21575	-0.77054	-0.847454	-0.92619	-0.608751	-0.451219	0.512647	-0.895046	-0.720413	-0.474974	-1.02171	-1.24339	-1.70804	-0.941998	-1.04437	-1.39527	-0.691658	-1.06466	-0.512704	-0.954516	-0.835598	-1.59816	-1.16264	-0.899591	-0.215855	-0.898348	-0.0141013	-1.62461	-0.972973	-0.122047	1.1904	0.584572	0.645447	0.22834	0.0779428	-0.483419	-0.134166	-0.383689	-0.486916	-0.0204626	0.364353	0.329006	0.38894	0.133458	-0.228401	0.424014	0.414237	0.349481
TG(18:1_35:2)	-0.75746	-1.1633	-0.531684	-0.575805	-1.01635	-0.159292	-0.0992931	0.695094	-0.562646	-0.521013	-0.210571	-0.913257	-1.07986	-1.70914	-0.775931	-0.8709	-1.11497	-0.728922	-0.579459	-0.353575	-0.665682	-0.463573	-1.42178	-0.828914	-0.857011	0.0293757	-0.914321	-0.148283	-1.6833	-1.10066	-0.304192	0.889585	0.324101	0.0660218	-0.0511358	0.420217	-0.653571	-0.700579	-0.675585	-0.190184	-0.164365	0.154616	0.0664856	-0.0746241	0.103657	-0.314184	-0.157582	-0.167841	-0.425754
TG(18:1_35:3)	-0.758157	-1.12056	-0.73178	-0.724902	-1.20555	-0.117647	-0.0842543	0.32814	-0.85204	-0.442511	-0.279763	-0.647121	-1.22968	-1.81086	-0.791595	-1.15931	-0.905591	-0.619573	-1.32089	-0.280686	-0.891156	-0.725766	-1.29522	-0.973387	-0.675902	-0.108688	-0.745581	-0.0214296	-1.81086	-0.88775	-0.253161	0.968342	0.734488	0.469617	0.344025	0.161814	-1.1874	-0.521628	-0.17441	-0.241649	0.345763	0.44453	0.680228	0.322316	-0.301851	-0.455272	0.149017	0.38642	0.202589
TG(18:1_36:0)	-1.16174	-0.465959	-0.482819	-0.327487	-0.785027	-0.293842	0.188921	0.651127	-0.79428	-0.747303	-0.205455	-1.03442	-1.20662	-2.27475	-0.787948	-0.851081	-1.47625	-0.802391	-1.23284	-0.325975	-0.252314	-0.678186	-1.38173	-1.03558	-0.453721	0.390796	-0.660219	0.146662	-1.54912	-1.07887	-0.577199	0.567518	0.476917	0.0297809	-0.197485	-0.183103	-0.817205	-0.0446184	-0.342579	-0.496067	-0.383954	-0.249508	0.0959088	0.127271	-0.0796903	-0.378045	0.103781	-0.0890707	-0.0873486
TG(18:1_36:1)	-0.943393	-0.910119	-0.596463	-0.354165	-0.831912	-0.303176	-0.0383761	0.895856	-0.7411	-0.393089	-0.137622	-1.14888	-0.989029	-2.28612	-0.651064	-0.63926	-1.07559	-0.693436	-0.940409	-0.243593	-0.297795	-0.310463	-1.46917	-0.969829	-0.633586	0.245903	-0.773516	-0.0144873	-1.76978	-1.21414	-0.678263	0.400503	0.445731	-0.291764	-0.453872	-0.180716	-0.928605	-0.388576	-0.757948	-0.321592	-0.492752	-0.603337	-0.0979224	-0.204024	-0.0873934	-0.565167	-0.597812	-0.331035	-0.393744
TG(18:1_36:2)	-0.874637	-1.11298	-0.754513	-0.429474	-0.82403	-0.251841	-0.15259	0.860227	-0.770896	-0.169383	-0.146805	-1.1172	-0.775278	-2.20897	-0.740884	-0.64386	-0.654784	-0.658361	-0.835593	-0.153433	-0.522414	-0.016505	-1.44558	-0.907702	-0.882492	0.0372554	-0.898414	-0.164318	-1.8569	-1.15165	-0.50166	0.607749	0.468379	-0.219198	-0.343432	-0.077393	-0.797698	-0.475783	-0.953236	-0.377139	-0.255822	-0.443069	0.0625568	-0.287785	-0.20837	-0.600944	-0.625219	-0.248187	-0.429772
TG(18:1_36:3)	-1.06032	-1.04234	-0.61392	-0.521017	-0.750693	-0.12913	-0.166605	0.733422	-0.789106	-0.426807	-0.13944	-0.90088	-1.03558	-1.79212	-0.702491	-0.783422	-0.975285	-0.508022	-0.900577	-0.275496	-0.77871	-0.57884	-1.45363	-0.974718	-0.626323	0.208522	-1.01101	-0.135607	-1.46118	-1.04268	-0.298195	1.14755	0.434133	-0.00771321	-0.0440132	-0.140659	-0.588897	-0.413752	-0.768952	-0.611191	-0.160601	0.164369	0.358701	-0.0894369	-0.0630355	-0.33534	0.108561	0.0537159	0.178842
TG(18:1_36:4)	-1.11246	-1.03101	-0.558204	-0.421564	-0.74064	-0.0374086	-0.37532	0.726404	-0.881817	-0.363731	-0.0860825	-0.823029	-1.18627	-2.09118	-0.676804	-0.832571	-1.09295	-0.416854	-0.983717	-0.277347	-0.838703	-0.83781	-1.60113	-1.04224	-0.553205	0.260309	-1.0382	-0.064898	-1.34742	-1.19669	-0.418747	1.32857	0.519858	0.209203	0.117679	-0.247108	-0.74028	-0.381952	-0.690344	-0.708257	-0.0296038	0.427685	0.567158	0.0062974	-0.0228843	-0.32113	0.296764	0.116074	0.50405
TG(18:1_36:5)	-1.05681	-0.975763	-0.630166	-0.466217	-0.716795	-0.0975705	-0.353405	0.684267	-0.888998	-0.407199	-0.0601794	-0.808362	-1.22932	-2.08307	-0.629913	-0.807507	-1.05429	-0.374189	-0.984069	-0.332209	-0.915662	-0.910876	-1.6047	-1.17387	-0.551362	0.27448	-1.14199	-0.0272607	-1.35676	-1.23263	-0.359299	1.3359	0.523706	0.257051	0.258702	-0.213788	-0.607211	-0.402408	-0.67409	-0.599482	0.170304	0.430153	0.538717	0.0969732	-0.00971616	-0.397931	0.3383	0.165113	0.573731
TG(18:1_36:6)	-1.00234	-0.878922	-0.363168	-0.333511	-0.55775	-0.130929	-0.340429	0.396234	-0.77573	-0.557131	-0.142843	-0.495245	-1.67484	-1.67484	-0.405109	-0.736067	-0.878421	-0.406628	-0.957504	-0.239772	-0.984883	-1.00083	-1.67484	-1.04702	-0.375524	0.244557	-0.900907	0.0637373	-1.67484	-1.26211	-0.136537	1.0709	0.577663	0.526286	0.144082	0.430855	-0.542977	-0.0860815	-0.254228	-0.207661	-0.0750802	0.143319	0.698306	0.303204	-0.152607	-0.100815	0.0748557	-0.165775	0.50261
TG(18:1_38:5)	-0.912303	-1.34052	-0.786838	-0.960957	-1.33546	-0.138088	0.294774	0.69042	-0.652195	-0.848448	-0.580196	-0.833885	-1.19526	-1.38342	-1.22944	-1.28978	-1.20625	-0.935061	-1.06521	-0.447842	-1.29009	-0.481639	-1.68581	-1.01188	-1.08183	-0.140513	-0.781759	0.05585	-1.88171	-0.625086	0.56056	1.36091	0.774056	0.250087	-0.156332	0.837199	-0.218141	-0.254629	-1.02225	-0.458533	-0.164086	0.122595	0.892736	0.267769	0.00293318	-0.368203	-0.396933	0.675111	-0.363589
TG(18:1_38:6)	-0.656278	-0.813292	-0.556991	-0.726348	-1.14905	-0.0811341	0.153824	0.636295	-0.79743	-0.558348	-0.280521	-0.547189	-1.2095	-1.35847	-0.77023	-0.991657	-0.816609	-0.629965	-0.877525	-0.34924	-1.12235	-0.663967	-1.39296	-0.6244	-0.776334	-0.171519	-0.859673	0.0721161	-1.55579	-0.691031	0.212315	1.14728	0.0821568	0.544966	-0.0850786	0.44205	0.0544279	-0.208743	-0.998993	-0.380584	-0.23494	0.40668	0.550539	0.322677	0.057494	-0.178123	0.030099	0.678792	-0.0741171
TG(18:1_38:7)	-1.0942	-0.728305	-0.541454	-0.769892	-0.920328	-0.0709676	-0.051933	0.516387	-0.652849	-0.79562	-0.466532	-0.865076	-1.23726	-1.58129	-0.816187	-1.06888	-0.854044	-0.678394	-1.45858	-0.631661	-1.01792	-0.864164	-1.462	-0.913868	-0.662319	-0.196202	-0.785401	-0.147943	-1.92037	-1.09851	-0.107439	0.991138	0.51876	0.383717	-0.0328604	0.407947	-0.426822	0.21601	-0.729979	-0.403372	0.275244	0.449127	1.03796	-0.00124784	0.145887	0.0929802	-0.199681	0.563319	0.310763
TG(18:2_28:0)	-1.46025	-0.763436	-0.781164	-0.207429	-1.07627	-0.78845	0.0150434	0.343283	-0.884662	-1.46025	-0.644069	-0.466544	-1.46025	-1.46025	-1.46025	-1.46025	-1.46025	-1.08408	-1.06405	-0.521631	-1.46025	-1.46025	-1.46025	-1.46025	-0.814785	-0.108339	-1.46025	0.0107327	-1.46025	-1.46025	-0.367276	1.01622	0.483221	0.61936	0.539635	0.371931	-0.412699	0.562934	0.0564268	0.336458	0.20598	0.492713	0.956871	0.620508	0.311096	-0.0486889	0.04535	0.312823	0.429257
TG(18:2_30:0)	-0.816058	-0.818825	-0.521344	-0.377699	-0.745323	-0.230925	0.340155	0.464692	-0.812527	-0.662367	-0.266205	-0.513469	-1.21462	-1.40713	-0.647331	-0.966503	-1.11805	-0.66004	-0.961068	-0.461737	-0.776839	-0.765307	-1.22187	-0.937	-0.423164	-0.0545406	-0.655635	0.137694	-1.30884	-0.763687	-0.155929	0.849803	0.286571	0.440754	0.092761	0.261376	-0.263041	0.0369675	-0.626719	-0.349252	-0.110451	0.395779	0.43281	0.193163	-0.0265606	-0.240591	0.15202	0.0623825	0.167408
TG(18:2_30:1)	-1.3061	-1.3061	-0.712475	-0.371281	-1.3061	-1.3061	-0.268343	0.673907	-1.3061	-0.594914	-0.115803	-1.3061	-1.3061	-1.3061	-1.3061	-1.3061	-1.3061	-0.583668	-1.3061	-0.480971	-1.3061	-1.3061	-1.3061	-1.3061	-1.3061	-0.268827	-1.3061	0.157069	-1.3061	-1.3061	-0.383031	1.04886	0.697468	0.345003	0.340732	0.447808	-0.268798	0.0440103	-0.573467	-0.476386	-0.148496	0.167132	0.222959	-0.022471	0.286751	-0.282849	-0.263585	0.325205	0.218118
TG(18:2_31:0)	-0.586106	-0.685007	-0.457525	-0.452025	-0.768198	-0.167138	-0.277937	0.281748	-0.647542	-0.411188	-0.10397	-0.67538	-1.14123	-1.25081	-0.672861	-0.617001	-0.85996	-0.384387	-0.659315	-0.469938	-0.70721	-0.590141	-1.23843	-0.784525	-0.448499	0.123985	-0.675024	-0.0949865	-1.06449	-0.643164	-0.234076	0.891738	0.262762	0.0444258	0.38982	0.0856402	-0.346087	0.158544	-0.440226	-0.211875	-0.122459	0.358028	0.397273	0.369621	0.329919	-0.32005	0.0748988	0.0704391	0.230406
TG(18:2_32:0)	-1.05164	-1.02059	-0.551398	-0.468649	-0.750291	-0.121888	0.211543	0.71793	-0.792043	-0.669314	-0.174821	-0.837788	-1.28137	-1.72169	-0.698895	-1.03789	-1.26902	-0.539984	-1.15881	-0.43243	-0.808257	-0.987754	-1.60384	-1.05259	-0.501021	0.123104	-0.914785	0.19018	-1.47111	-1.09352	-0.242587	1.16276	0.45393	0.063907	0.120695	0.0647189	-0.468231	-0.156987	-0.97985	-0.693927	-0.120144	0.554758	0.573729	0.238677	-0.128642	-0.429155	0.292478	0.0725168	0.294757
TG(18:2_32:1)	-0.670776	-1.1938	-0.726413	-0.397036	-0.857229	-0.269285	0.0301216	0.93008	-0.761353	-0.588706	-0.119138	-0.774937	-0.906013	-1.56444	-0.752289	-0.92892	-1.05863	-0.474718	-0.931238	-0.321425	-0.738979	-0.675928	-1.36026	-1.01225	-0.719568	0.1324	-0.831084	0.387656	-1.722	-0.883388	-0.217492	0.965551	0.580632	0.0555932	-0.267625	0.0999431	-0.564513	-0.519141	-1.30265	-0.392194	-0.367319	0.0955945	0.263415	0.0276127	-0.257386	-0.549616	-0.342918	-0.0858092	-0.246922
TG(18:2_32:2)	-0.772149	-1.12419	-0.612203	-0.412901	-0.579164	-0.241396	-0.248474	0.505214	-0.793103	-0.404104	-0.0435381	-0.595347	-1.0334	-1.55193	-0.621427	-0.729134	-0.767247	-0.437209	-0.811188	-0.307136	-0.667281	-0.572143	-1.19898	-0.870452	-0.596649	0.0188022	-0.924342	0.0262045	-1.32082	-0.933043	-0.317517	0.897364	0.35808	0.427928	0.135891	0.244904	-0.385835	-0.057773	-0.641106	-0.401858	0.00203615	0.468845	0.371732	-0.0322434	0.152829	-0.513763	0.238563	0.250326	0.265363
TG(18:2_33:0)	-1.0764	-0.944475	-0.559008	-0.279847	-0.88892	-0.186866	0.117633	0.385729	-0.763906	-0.617993	-0.0187187	-0.675921	-1.59896	-1.59896	-0.559463	-0.787412	-1.14762	-0.521209	-0.997042	-0.429048	-0.899887	-0.789032	-1.59896	-0.999823	-0.684712	0.00123541	-0.498985	-0.101923	-1.59896	-0.961605	-0.265909	0.859096	0.427933	0.354075	0.414932	0.186398	-0.327285	0.0184587	-0.235794	-0.488023	-0.0810592	0.382018	0.347921	0.158064	-0.0115721	-0.401636	0.265668	0.194531	0.0846536
TG(18:2_33:1)	-0.831094	-0.997641	-0.581534	-0.307782	-0.722295	-0.298046	-0.242712	0.440443	-0.753376	-0.462751	-0.00456592	-0.682493	-1.1217	-1.88352	-0.507858	-0.864623	-0.933134	-0.424377	-0.84354	-0.447451	-0.614384	-0.733536	-1.43201	-1.02035	-0.528421	0.13245	-0.917609	-0.175384	-1.36921	-0.945904	-0.144128	0.93192	0.504157	0.0611862	0.102345	0.0173147	-0.295382	-0.439462	-0.337246	-0.365959	-0.214505	0.220554	0.526938	0.048789	-0.0749921	-0.308024	0.0871436	0.0322699	0.0157416
TG(18:2_33:2)	-0.831748	-0.952333	-0.501166	-0.485845	-0.542171	-0.305027	-0.386269	0.471384	-0.828381	-0.465597	-0.180161	-0.767321	-0.991729	-1.78028	-0.632572	-0.870913	-1.09227	-0.420756	-0.911712	-0.416655	-0.712616	-0.87947	-1.38463	-1.04747	-0.548325	0.0989485	-1.08596	-0.12727	-1.24909	-1.01012	-0.264438	0.913217	0.515829	0.231146	0.266305	0.0178074	-0.453687	-0.0308742	-0.48342	-0.542389	0.239733	0.393893	0.54337	-0.0344126	0.115808	-0.367527	0.315152	0.202408	0.344115
TG(18:2_34:0)	-1.10566	-1.00081	-0.596692	-0.637183	-0.790643	-0.275635	0.729417	0.548363	-0.88773	-1.00749	-0.37673	-0.94328	-1.32443	-1.63933	-0.883353	-1.15232	-1.50933	-0.820756	-1.22062	-0.549509	-0.81625	-0.958317	-1.58	-1.07082	-0.585511	0.0341541	-0.904532	0.172046	-1.60859	-1.03973	0.0156905	1.02886	0.417043	0.103563	0.106053	0.355621	-0.349885	-0.0487051	-0.93517	-0.879804	-0.398036	0.414767	0.436354	0.288977	-0.190252	-0.423493	0.361001	0.0688981	0.0767063
TG(18:2_34:1)	-0.950151	-1.23256	-0.609227	-0.508852	-0.755612	-0.139853	0.265264	0.815451	-0.796614	-0.580656	-0.156922	-0.902628	-1.02232	-1.54399	-0.760625	-0.923638	-1.11752	-0.585179	-0.930595	-0.304238	-0.770649	-0.581072	-1.45228	-0.923468	-0.695442	0.153755	-0.938725	0.0226482	-1.59781	-1.09982	-0.113245	1.05622	0.5339	-0.109684	-0.183308	0.135607	-0.430981	-0.506473	-1.16988	-0.673671	-0.297417	0.0987681	0.253997	-0.159364	-0.262904	-0.499167	-0.126628	-0.219061	0.0337776
TG(18:2_34:2)	-1.055	-1.0541	-0.569645	-0.476675	-0.71163	-0.0780124	-0.194099	0.767982	-0.90146	-0.435637	-0.0659993	-0.860555	-1.17496	-1.8478	-0.678286	-0.82651	-1.03364	-0.432461	-1.01672	-0.325116	-0.743223	-0.87579	-1.63951	-0.994478	-0.562436	0.183422	-1.09189	-0.0839998	-1.32016	-1.23212	-0.361286	1.32076	0.539308	0.166398	0.175438	-0.07368	-0.584771	-0.48348	-0.796698	-0.712722	0.0321637	0.457733	0.545771	0.0302951	-0.0452085	-0.385396	0.290538	0.0569026	0.457308
TG(18:2_34:3)	-0.916181	-0.899728	-0.593639	-0.406356	-0.710277	-0.120416	-0.312044	0.665266	-0.871251	-0.376039	-0.107453	-0.762109	-1.09758	-1.78773	-0.662619	-0.789847	-1.03329	-0.460966	-0.918304	-0.34452	-0.716827	-0.817959	-1.48219	-1.00464	-0.562115	0.101434	-1.11745	-0.0178289	-1.28053	-1.06983	-0.425112	1.17312	0.567582	0.302301	0.0568835	-0.0373579	-0.567573	-0.449839	-0.594805	-0.56841	0.0340828	0.389541	0.440128	0.108679	0.0302952	-0.366827	0.29373	0.141467	0.498274
TG(18:2_34:4)	-0.918456	-0.712628	-0.677449	-0.380447	-0.560627	-0.300622	-0.420791	0.429858	-0.91509	-0.388406	-0.153078	-0.821056	-0.91389	-1.6228	-0.534319	-0.654467	-0.812358	-0.492883	-0.786667	-0.390525	-0.599339	-0.673418	-1.12116	-1.04526	-0.483164	0.0550749	-1.15078	0.00816276	-1.16517	-0.947569	-0.209962	0.776638	0.43194	0.598327	0.181311	0.0264199	-0.369663	-0.192335	-0.159533	-0.478526	0.0122135	0.510147	0.38045	0.280827	0.342373	-0.196703	0.443906	0.333037	0.343675
TG(18:2_35:1)	-1.09511	-1.04496	-0.487917	-0.433909	-0.789464	-0.072739	-0.0302204	0.568166	-0.997211	-0.504781	-0.192216	-0.847762	-1.29306	-1.69576	-0.680984	-0.968022	-1.00386	-0.550014	-1.00807	-0.357807	-0.821948	-0.587108	-1.60937	-0.825652	-0.733481	0.143986	-0.97505	-0.136993	-1.3457	-1.22748	-0.0455051	1.17736	0.839316	0.269784	0.0845288	-0.433214	-0.0972868	-0.0558131	-0.639481	-0.376157	-0.204039	0.605628	0.606294	-0.0689223	-0.483835	-0.494646	0.1925	0.174048	0.237177
TG(18:2_35:2)	-1.13797	-0.994719	-0.561302	-0.338941	-0.686136	-0.197849	-0.307722	0.558732	-0.912895	-0.477532	-0.0983836	-1.03771	-1.00424	-1.76679	-0.659911	-0.793129	-1.02452	-0.523151	-0.818367	-0.322698	-0.795036	-0.677074	-1.76679	-0.899393	-0.66813	0.197737	-0.917264	-0.123618	-1.30723	-1.18851	-0.4334	1.09081	0.682618	0.323695	0.260511	-0.0666567	-0.454756	-0.294888	-0.548209	-0.575895	0.180486	0.55011	0.458275	0.0522995	-0.0106666	-0.232142	0.305442	-0.107093	0.246253
TG(18:2_35:3)	-1.19505	-1.19505	-0.494606	-0.516782	-1.19505	-0.278258	-0.572405	0.721998	-1.19505	-1.19505	-0.600826	-1.19505	-1.19505	-1.19505	-1.19505	-1.19505	-1.19505	-1.19505	-1.19505	-1.19505	-1.19505	-1.19505	-1.19505	-1.19505	-1.19505	0.281188	-1.19505	-0.413144	-1.19505	-1.19505	-1.13639	1.37813	0.785068	0.72872	0.390662	0.0793562	-0.457588	-0.179687	-0.134323	-1.13639	0.229986	0.425155	0.753272	0.200658	0.349922	-0.0267203	0.381972	-0.0515998	0.490271
TG(18:2_36:0)	-1.14008	-0.755179	-0.697943	-0.516122	-0.764458	-0.285134	0.697115	0.437083	-0.89312	-0.89522	-0.387221	-1.02286	-1.45823	-1.5996	-0.75982	-0.947414	-1.34434	-0.914217	-1.19504	-0.485301	-0.715439	-0.880551	-1.54386	-0.993068	-0.660328	0.0795424	-0.850866	0.00432517	-1.57361	-0.964149	-0.118168	0.840533	0.438908	0.123059	0.0436848	0.233628	-0.371876	-0.0458752	-0.566591	-0.616424	-0.505544	0.451433	0.512561	0.203339	0.0208993	-0.585607	0.381588	0.302751	0.0392388
TG(18:2_36:1)	-1.00844	-0.862891	-0.651814	-0.487635	-0.798902	-0.103613	0.192313	0.642709	-0.794018	-0.601625	-0.256004	-0.945115	-1.20226	-1.63764	-0.755136	-0.889681	-1.11121	-0.675096	-0.948778	-0.328779	-0.693499	-0.699501	-1.52961	-1.01401	-0.742646	0.138684	-0.955297	-0.0731093	-1.5182	-1.09041	-0.237603	0.958566	0.365892	0.0246007	0.0354441	0.157649	-0.410291	-0.288977	-0.662172	-0.673123	-0.248397	0.26717	0.293777	-0.0353213	-0.0549815	-0.298071	-0.0449786	0.116831	-0.0588956
TG(18:2_36:2)	-1.04263	-1.02087	-0.627906	-0.46365	-0.795182	-0.0527899	-0.188332	0.705642	-0.843084	-0.420979	-0.118347	-0.876811	-1.15002	-1.8681	-0.678042	-0.81837	-1.01406	-0.51864	-0.981664	-0.326326	-0.731405	-0.696214	-1.61119	-1.03245	-0.634443	0.169887	-1.09634	-0.0767323	-1.40768	-1.16186	-0.335024	1.15806	0.481888	0.155527	0.0977456	-0.0654512	-0.623216	-0.413652	-0.640188	-0.684437	-0.214073	0.434606	0.439975	0.0253185	-0.023321	-0.301078	0.212769	0.133585	0.256116
TG(18:2_36:3)	-1.11107	-1.00685	-0.510925	-0.39885	-0.691291	-0.0764813	-0.391014	0.702984	-0.876216	-0.394377	-0.0493731	-0.83501	-1.19816	-2.15798	-0.630825	-0.828456	-1.1	-0.404692	-1.01344	-0.302083	-0.815707	-0.906396	-1.67059	-1.08258	-0.532613	0.269959	-1.09012	-0.100879	-1.29308	-1.25473	-0.547843	1.30284	0.543192	0.27757	0.190253	-0.129327	-0.656921	-0.406663	-0.668415	-0.686858	0.0639335	0.439467	0.601616	0.103603	-0.0141906	-0.32836	0.339148	0.0282548	0.532158
TG(18:2_36:4)	-1.10368	-1.02423	-0.582092	-0.365003	-0.676212	-0.09545	-0.381138	0.730399	-0.920619	-0.404052	-0.0277119	-0.814078	-1.25562	-2.23848	-0.630926	-0.812028	-1.1319	-0.356916	-0.965914	-0.303278	-0.824652	-0.959333	-1.6446	-1.05923	-0.498539	0.313783	-1.09085	-0.0340671	-1.2935	-1.31821	-0.50143	1.36204	0.516928	0.367271	0.224258	-0.196868	-0.706765	-0.456648	-0.637987	-0.659546	0.157625	0.462223	0.593414	0.0918925	-0.025035	-0.307202	0.419292	0.0702964	0.599991
TG(18:2_36:5)	-1.08167	-1.10305	-0.564558	-0.363732	-0.676448	-0.0742209	-0.38115	0.724605	-0.957807	-0.436577	-0.0890093	-0.737001	-1.24924	-2.34744	-0.633132	-0.845513	-1.19534	-0.371782	-0.971861	-0.314695	-0.794097	-0.928452	-1.56876	-1.11875	-0.479079	0.298676	-1.16659	-0.0280368	-1.26437	-1.3281	-0.490649	1.38042	0.501	0.510557	0.21419	-0.169439	-0.642152	-0.450458	-0.652627	-0.695866	0.128673	0.415934	0.596323	0.150897	-0.0632892	-0.297919	0.494749	0.0427081	0.681347
TG(18:2_38:4)	-0.891861	-1.07496	-0.586535	-0.481114	-0.922443	0.00787419	0.0313229	0.543257	-0.786546	-0.49162	-0.192609	-0.704032	-1.17113	-1.64003	-0.667775	-0.961628	-0.797683	-0.479603	-0.968045	-0.480925	-1.03962	-0.831104	-1.39088	-0.826399	-0.763702	0.172915	-1.01905	-0.0382879	-1.4683	-0.855467	-0.152692	0.885582	0.489286	0.551979	-0.0349093	0.286226	-0.265868	-0.374669	-0.432813	-0.392633	0.28054	0.455977	0.838925	0.205745	0.140572	-0.354113	-0.0780366	0.179089	0.0679229
TG(18:2_38:5)	-0.704813	-0.843868	-0.480543	-0.681588	-0.943564	0.124337	-0.0677339	0.814995	-0.695317	-0.580546	-0.317952	-0.580985	-1.03026	-1.44985	-0.668126	-1.02894	-0.88075	-0.604667	-0.946069	-0.145822	-0.79308	-0.847523	-1.8955	-1.02201	-0.755759	0.0315157	-0.831626	0.192828	-1.36608	-0.595585	0.00842012	1.1601	0.518758	0.462277	-0.161495	0.520259	-0.165951	-0.614854	-0.662141	-0.254824	0.12488	-0.0490215	0.73484	0.287806	-0.122274	-0.245327	-0.119636	0.338624	0.143776
TG(18:2_38:6)	-0.621421	-0.793584	-0.527868	-0.729313	-0.987272	0.45107	-0.722724	0.798121	-0.459605	-0.115411	-0.199135	-0.51446	-0.78655	-1.43603	-0.679014	-0.771496	-0.62708	-0.579335	-0.814828	-0.244714	-0.965381	-0.989234	-1.52836	-0.687132	-0.591024	-0.0339239	-0.761775	-0.303317	-1.21808	-0.651159	-0.129493	1.19096	0.521213	0.425324	-0.416171	0.674654	-0.117537	0.103276	-0.269867	-0.616873	-0.173605	0.433579	0.180995	-0.0344257	0.0803734	-0.269867	-0.108228	0.713728	0.15975
TG(18:3_30:0)	-1.25982	-1.25982	-1.25982	-1.25982	-1.25982	-1.25982	0.438279	0.0846805	-1.25982	-1.25982	-0.44023	-1.25982	-1.25982	-1.25982	-1.25982	-1.25982	-1.25982	-1.25982	-1.25982	-1.25982	-1.25982	-1.25982	-1.25982	-1.25982	-1.25982	-0.325241	-1.25982	-0.192525	-1.25982	-1.25982	0.302162	0.533747	0.646684	0.925878	0.710805	0.266783	-0.295819	0.0449693	-0.485528	-0.0744965	0.384303	0.791927	1.16943	-0.251908	0.0721426	-0.116404	0.671062	0.13445	0.436418
TG(18:3_32:0)	-0.876284	-0.848205	-0.396026	-0.256175	-0.584131	-0.210714	0.182677	0.559533	-0.767655	-0.520596	-0.111831	-0.738151	-1.14273	-1.51401	-0.560523	-0.777763	-1.21664	-0.395746	-0.889006	-0.30141	-0.649814	-0.838853	-1.25983	-0.857656	-0.332054	0.130939	-0.871657	0.324794	-1.1258	-0.817596	-0.211253	1.03949	0.34803	0.37308	-0.00546193	0.0325631	-0.383185	0.0298597	-0.914372	-0.571982	-0.0640069	0.360966	0.631729	0.40496	-0.181409	-0.210059	0.342335	0.0316777	0.335046
TG(18:3_32:1)	-0.619493	-0.705515	-0.661406	-0.466014	-0.715444	-0.447893	0.0162252	0.505153	-0.632965	-0.722409	-0.14536	-0.791571	-0.842729	-1.54469	-0.508621	-0.899122	-0.874967	-0.342919	-1.00633	-0.302027	-0.668904	-0.904439	-1.54469	-0.896304	-0.612661	0.00718768	-0.66273	0.283382	-1.54469	-0.707396	-0.227265	0.95366	0.341168	0.17493	-0.228145	0.444834	-0.412208	0.0641254	-0.79767	-0.437406	-0.0407694	0.214054	0.144987	0.13688	-0.0746747	-0.0667999	-0.0680357	0.118922	0.288912
TG(18:3_34:0)	-1.13558	-0.848583	-0.551155	-0.696119	-0.682555	-0.311487	0.650909	0.374012	-0.915329	-0.837809	-0.379554	-0.921712	-1.24693	-1.73838	-0.863266	-1.25761	-1.77366	-0.729316	-1.11583	-0.487566	-0.83382	-1.02691	-1.72168	-1.17432	-0.438396	0.072787	-1.07783	0.219298	-1.41368	-0.938307	0.0884789	1.19233	0.64674	0.319284	0.179508	0.1181	-0.533	0.133601	-0.807404	-1.36582	0.0323579	0.405602	0.43316	0.280367	-0.0797124	-0.456398	0.467636	0.270576	-0.0251917
TG(18:3_34:1)	-0.94182	-1.14135	-0.647214	-0.606255	-0.834143	-0.219107	0.13548	0.716073	-0.785683	-0.668587	-0.170132	-0.91936	-1.18466	-1.7395	-0.863188	-0.921408	-1.26088	-0.539329	-1.0817	-0.310236	-0.764106	-0.834283	-1.62352	-1.07453	-0.57224	0.205521	-1.09713	0.0658301	-1.48109	-1.04693	-0.266629	1.30126	0.45991	0.0424677	0.0863006	-0.00716747	-0.510141	-0.586692	-1.07588	-0.68459	-0.115391	0.354111	0.438546	-0.132914	-0.0860602	-0.558025	0.0263849	-0.148782	0.360092
TG(18:3_34:2)	-1.0968	-1.05494	-0.595103	-0.458616	-0.691756	-0.111105	-0.297633	0.688391	-0.911226	-0.460768	-0.0923663	-0.888883	-1.21262	-1.93495	-0.689291	-0.849416	-1.19815	-0.398274	-0.96137	-0.304797	-0.770505	-0.884219	-1.6129	-0.985968	-0.565323	0.187473	-1.0758	-0.00497674	-1.33125	-1.09829	-0.404374	1.33942	0.587608	0.3275	0.121859	-0.00294574	-0.677791	-0.397844	-0.741096	-0.637589	0.0323493	0.443268	0.529012	0.0807123	0.0418739	-0.273206	0.274037	-0.0297264	0.530598
TG(18:3_34:3)	-0.951994	-0.885062	-0.548768	-0.390574	-0.622476	-0.224353	-0.271126	0.537968	-0.949084	-0.312021	-0.307212	-0.642155	-1.00965	-1.54442	-0.624071	-0.833729	-0.875129	-0.373698	-0.827838	-0.335418	-0.809689	-0.703904	-1.54442	-0.902319	-0.553002	0.0485421	-0.89442	0.023742	-1.54442	-1.01331	-0.360336	1.02933	0.466302	0.555918	0.030081	-0.0547716	-0.297123	-0.137451	-0.36003	-0.732194	0.210972	0.265019	0.574452	-0.0304138	0.122691	-0.247673	0.39045	0.187252	0.130744
TG(18:3_36:1)	-1.11258	-1.0853	-0.656034	-0.394815	-0.852571	-0.0910121	0.15487	0.724848	-0.878711	-0.614768	-0.0695124	-0.783847	-1.17322	-1.90439	-0.770686	-1.01638	-1.1498	-0.720859	-1.19815	-0.378975	-0.68913	-1.08728	-1.6622	-0.978032	-0.630053	0.149471	-0.883397	0.030596	-1.53304	-0.991523	-0.384323	1.15157	0.518172	-0.0320233	-0.0116288	0.124136	-0.42931	-0.471421	-0.459363	-0.55798	-0.106372	0.464744	0.154248	-0.191275	-0.0213353	-0.408387	0.228872	0.127371	0.23282
TG(18:3_36:2)	-0.953338	-1.01871	-0.605394	-0.498178	-0.751109	-0.0739814	-0.0784056	0.749034	-0.90775	-0.45065	-0.0822953	-0.852529	-1.03223	-1.93612	-0.715742	-0.899363	-1.10308	-0.526298	-0.862427	-0.355745	-0.719267	-0.730918	-1.58682	-1.01995	-0.598426	0.245456	-1.16659	-0.0342553	-1.3183	-1.0882	-0.239568	1.14085	0.386317	0.462383	0.207219	-0.267768	-0.600773	-0.42894	-0.695571	-0.83285	0.117042	0.522178	0.502143	-0.174839	-0.129663	-0.35194	0.238798	0.112326	0.385417
TG(18:3_36:3)	-1.10717	-0.960333	-0.553492	-0.424862	-0.681805	-0.0995206	-0.385904	0.658905	-0.873951	-0.433462	-0.0748803	-0.85442	-1.20581	-2.09324	-0.693836	-0.833415	-1.11487	-0.404629	-1.03993	-0.324533	-0.851186	-0.87288	-1.63602	-1.10378	-0.567622	0.326814	-1.00311	-0.0222158	-1.3333	-1.29083	-0.438764	1.3467	0.46976	0.330796	0.238308	-0.330637	-0.619395	-0.387338	-0.576303	-0.660588	0.119685	0.493657	0.559582	0.0566428	0.031257	-0.27486	0.371055	0.0391855	0.592342
TG(18:3_36:4)	-1.05146	-1.00708	-0.575748	-0.377738	-0.58556	-0.133907	-0.348789	0.670794	-0.88594	-0.363086	-0.0714032	-0.792616	-1.17015	-2.3749	-0.604729	-0.750527	-1.07428	-0.362574	-0.882247	-0.360338	-0.853498	-0.876063	-1.60225	-1.04292	-0.41426	0.259764	-1.10984	-0.0510147	-1.24764	-1.26768	-0.625555	1.31956	0.545423	0.486314	0.164118	-0.339116	-0.670422	-0.343537	-0.55057	-0.621833	0.11205	0.30251	0.556182	0.107269	0.114127	-0.250564	0.396552	0.111526	0.648473
TG(18:3_38:5)	-1.21507	-0.611989	-0.418882	-0.49915	-1.21507	-0.48789	-0.0346673	0.75252	-1.21507	-0.590843	-0.227124	-1.21507	-1.21507	-1.21507	-1.21507	-1.21507	-1.21507	-1.21507	-1.21507	-1.21507	-1.21507	-1.21507	-1.21507	-1.21507	-1.21507	-1.21507	-1.21507	-0.205429	-1.21507	-0.612793	0.225313	1.24309	0.157558	0.157636	0.390442	0.315959	-0.182311	0.437071	-1.15838	-0.265608	0.00549023	-1.15838	1.06596	0.134204	0.428784	0.164226	-1.15838	0.553944	-0.115015
TG(18:3_38:6)	-1.20305	-1.20305	-1.20305	-1.20305	-1.20305	-0.117188	-0.323361	0.890948	-1.20305	-1.20305	-0.437886	-1.20305	-1.20305	-1.20305	-1.20305	-1.20305	-1.20305	-1.20305	-1.20305	-1.20305	-1.20305	-1.20305	-1.20305	-1.20305	-1.20305	-1.20305	-1.20305	-0.118256	-1.20305	-1.20305	-0.242724	1.71956	-0.148247	0.844908	0.540975	1.23662	-0.0792665	0.109986	-0.0988383	0.334522	0.305553	0.703515	0.501946	0.447554	0.571182	0.138427	0.32415	0.562005	0.364687
TG(20:0_32:3)	-1.19898	-1.19898	-1.19898	-1.19898	-1.19898	-0.237735	-0.166905	0.0217077	-1.19898	-1.19898	-0.442371	-1.19898	-1.19898	-1.19898	-1.19898	-1.19898	-1.19898	-1.19898	-1.19898	-1.19898	-1.19898	-1.19898	-1.19898	-1.19898	-0.42886	0.198986	-0.54303	-0.177082	-1.19898	-1.19898	-0.214373	1.04684	0.573398	0.186063	0.831212	0.450338	-1.16526	-1.16526	-0.493306	-0.146138	-0.244514	0.262108	0.847924	-0.48652	0.161239	-0.127285	-0.412049	0.761783	0.116821
TG(20:0_32:4)	-0.623329	-0.623329	-0.623329	-0.623329	-0.623329	0.408464	-0.623329	0.875202	-0.623329	-0.623329	-0.623329	-0.623329	-0.623329	-0.623329	-0.623329	-0.623329	-0.623329	-0.623329	-0.623329	-0.623329	-0.623329	-0.623329	-0.623329	-0.623329	-0.623329	0.231755	-0.623329	-0.623329	-0.623329	-0.623329	0.466398	2.39653	0.947718	0.65368	1.05098	0.746438	-0.623329	0.251494	-0.623329	-0.623329	-0.623329	-0.623329	0.388313	0.384225	0.297067	-0.623329	-0.623329	0.285068	0.332116
TG(20:0_34:1)	-0.321716	-1.98935	-0.436949	-1.10624	-1.69043	-1.392	-0.965054	0.35836	-0.847047	-1.57436	0.222258	-1.98935	-1.25915	-1.98935	-0.867721	-1.98935	-0.957294	-0.866705	-0.661188	-0.754835	-1.74001	-0.694823	-1.41057	-1.39789	-0.374402	0.26629	-1.05139	-0.869845	-0.901606	-0.706657	-0.165697	0.236017	0.783193	1.11347	0.576829	0.460607	0.398754	0.148712	0.130386	0.289987	-0.368629	0.207237	-0.217353	-0.993587	0.31871	0.281215	-0.764486	0.449256	0.500128
TG(20:1_24:3)	-1.12276	-1.12276	-1.12276	-1.12276	-1.12276	-1.12276	-1.12276	-1.12276	-1.12276	-1.12276	-0.361898	-1.12276	-1.12276	-1.12276	-1.12276	-1.12276	-1.12276	-1.12276	-1.12276	-1.12276	-1.12276	-1.12276	-1.12276	-1.12276	-1.12276	-1.12276	-1.12276	-1.12276	-1.12276	-1.12276	-1.09165	0.589684	0.78622	1.21151	0.90704	1.08079	0.300582	0.405069	0.0718859	-0.0930657	-1.09165	0.753078	0.0260825	-0.41931	0.0164726	0.823076	-1.09165	-0.03333	0.352238
TG(20:1_26:1)	-1.06502	-1.06502	-1.06502	-1.06502	-1.06502	-1.06502	-1.06502	-1.06502	-1.06502	-1.06502	-1.06502	-1.06502	-1.06502	-1.06502	-1.06502	-1.06502	-1.06502	-1.06502	-1.06502	-1.06502	-1.06502	-1.06502	-1.06502	-1.06502	-1.06502	-1.06502	-1.06502	-1.06502	-1.06502	-1.06502	-1.00223	0.616635	0.472985	0.150942	0.145204	1.28058	-1.00223	-1.00223	-0.154325	-0.229363	0.911148	0.847692	0.914832	0.719615	0.036823	0.997107	-1.00223	0.847705	0.214613
TG(20:1_30:1)	-1.06864	-1.06864	-1.06864	-1.06864	-1.06864	-1.06864	-1.06864	-1.06864	-1.06864	-1.06864	-1.06864	-1.06864	-1.06864	-1.06864	-1.06864	-1.06864	-1.06864	-1.06864	-1.06864	-1.06864	-1.06864	-1.06864	-1.06864	-1.06864	-1.06864	-0.278413	-1.06864	-1.06864	-1.06864	-1.06864	-0.213847	1.59013	1.08745	1.25692	0.82156	0.665423	0.62877	0.220189	-1.0264	-1.0264	-0.269312	0.6606	-0.0815944	0.258859	0.475336	-1.0264	-1.0264	-1.0264	0.132414
TG(20:1_31:0)	-0.903098	-0.903098	-0.903098	-0.903098	-0.903098	-0.903098	-0.903098	-0.903098	-0.903098	-0.903098	-0.903098	-0.903098	-0.903098	-0.903098	-0.903098	-0.903098	-0.903098	-0.903098	-0.903098	-0.903098	-0.903098	-0.903098	-0.903098	-0.903098	-0.903098	-0.903098	-0.903098	-0.903098	-0.903098	-0.903098	-0.839762	0.904947	0.42095	0.30316	1.46495	1.06087	-0.839762	-0.839762	-0.839762	-0.839762	0.754044	-0.839762	0.0272374	0.728797	0.680495	-0.839762	-0.839762	0.392572	0.0603566
TG(20:1_32:1)	-0.341581	-1.51066	-0.861862	-0.295735	-0.945934	-0.181234	-0.281766	0.51991	-0.765274	-0.45673	-0.0157741	-0.805717	-0.716031	-1.51066	-0.378569	-0.829953	-0.544946	-0.384133	-0.691748	-0.789142	-0.779452	-0.361302	-1.51066	-0.830928	-0.349903	0.312033	-0.581753	-0.0145755	-1.51066	-1.51066	-0.14693	0.566902	0.479315	-0.888805	-0.0245613	0.111741	-0.318132	-0.0474351	-0.94568	0.207758	0.199875	0.139033	-0.0167998	-0.221557	0.13118	-0.286267	-0.345161	-0.439387	-0.121571
TG(20:1_32:2)	-1.27288	-0.733872	-1.27288	-1.27288	-1.27288	-1.27288	-0.702587	-0.152073	-1.27288	-1.27288	-0.643948	-1.27288	-1.27288	-1.27288	-1.27288	-1.27288	-1.27288	-1.27288	-1.27288	-1.27288	-1.27288	-1.27288	-1.27288	-1.27288	-1.27288	-0.346976	-1.27288	-0.393715	-1.27288	-1.27288	0.351672	0.709739	0.587985	0.962581	0.083523	0.844961	-0.473931	0.407004	-1.26542	0.0185799	0.775893	0.957194	1.05059	0.493765	0.503719	0.0567034	-0.0901748	0.512363	0.525028
TG(20:1_32:3)	-1.16092	-1.16092	-1.16092	-1.16092	-1.16092	-1.16092	-0.358957	-0.0661582	-0.338308	-1.16092	-0.548574	-1.16092	-1.16092	-1.16092	-1.16092	-1.16092	-1.16092	-1.16092	-1.16092	-1.16092	-1.16092	-1.16092	-1.16092	-1.16092	-1.16092	-0.555047	-1.16092	-0.0837396	-1.16092	-1.16092	-0.297225	1.36389	0.62354	0.300942	0.193275	0.598575	-1.10372	-1.10372	-1.10372	-0.00340154	0.571665	-0.245553	1.07018	1.09479	-0.306968	0.240305	-0.257624	1.13961	0.349767
TG(20:1_34:0)	-1.04808	-0.680553	-0.744772	-0.590026	-0.845973	-0.518065	-0.058585	0.337935	-0.728107	-0.772789	-0.244017	-1.08296	-0.914092	-2.23303	-0.589452	-0.823809	-1.22033	-0.861767	-0.979043	-0.732537	-0.81307	-0.547471	-1.25344	-0.921054	-0.268199	0.331013	-0.649977	0.179019	-1.44308	-1.26643	-0.173792	0.935124	0.222816	-0.248578	0.106776	0.224365	-0.357444	-0.229289	-0.371646	-0.322416	-0.436692	0.419463	0.097067	0.0547947	0.106354	-0.61244	0.0289013	0.204447	-0.190394
TG(20:1_34:1)	-0.776225	-1.39649	-0.638613	-0.399177	-0.89883	-0.293143	-0.317226	0.760502	-0.790981	-0.547046	-0.104514	-1.03136	-0.741174	-2.22725	-0.589844	-0.646685	-0.916	-0.509276	-0.788408	-0.557737	-0.774285	-0.189407	-1.33086	-0.76398	-0.704138	0.259314	-0.6313	-0.104757	-1.60147	-1.29739	-0.34799	0.448903	0.405958	-0.416238	-0.0800931	-0.328522	-0.693114	-0.192954	-0.740341	-0.62693	-0.38968	-0.095211	0.257795	-0.486868	-0.0962022	-0.811808	-0.691964	-0.0699959	-0.316199
TG(20:1_34:2)	-1.06242	-1.25708	-0.684645	-0.414189	-0.858092	-0.226194	-0.195941	0.617853	-0.782592	-0.592636	-0.212588	-1.0018	-0.943819	-1.91981	-0.679948	-0.890642	-1.10074	-0.580103	-0.858353	-0.469544	-1.00435	-0.494695	-1.29854	-0.948028	-0.720732	0.114773	-1.10988	-0.145587	-1.70896	-1.32635	-0.380585	0.897346	0.578324	0.251296	0.0311218	0.0998165	-0.690479	-0.357322	-0.609991	-0.506805	-0.319447	-0.100325	0.174425	0.103725	-0.0788755	-0.466117	-0.210664	0.112901	-0.214789
TG(20:1_34:3)	-1.21078	-1.21078	-1.21078	-1.21078	-1.21078	-0.532057	-0.401011	0.507394	-0.52115	-0.526646	-0.431478	-1.21078	-1.21078	-1.21078	-1.21078	-1.21078	-1.21078	-0.570941	-1.21078	-0.496003	-1.21078	-1.21078	-1.21078	-1.21078	-1.21078	-0.0490744	-1.21078	0.0437361	-1.21078	-1.21078	0.280413	1.35383	0.577525	0.157493	0.411976	0.132307	-0.274203	-0.20868	-0.154431	-0.0346401	0.068952	0.589783	1.14319	0.0975227	-0.110774	-0.526173	0.0343053	0.431129	0.464032
TG(20:2_32:0)	-0.490602	-1.3978	-0.640596	-0.812291	-1.3978	-0.578191	-0.190423	-0.0207557	-0.750223	-1.3978	-0.388412	-1.3978	-1.3978	-1.3978	-0.863863	-1.3978	-1.3978	-1.3978	-1.3978	-1.3978	-1.3978	-1.3978	-1.3978	-1.3978	-0.591969	0.0714698	-1.3978	0.0728746	-1.3978	-1.3978	0.163387	0.866991	0.435968	0.627094	0.429099	0.432215	0.00429395	0.727572	-0.489534	0.0315326	0.262077	0.940769	0.673962	0.03388	0.351407	0.409838	0.0405273	0.554877	0.0597759
TG(20:2_32:1)	-1.28356	-1.28356	-1.28356	-1.28356	-1.28356	-1.28356	-0.132899	0.207442	-0.647125	-0.476056	-0.0856311	-1.28356	-1.28356	-1.28356	-1.28356	-1.28356	-1.28356	-1.28356	-1.28356	-1.28356	-1.28356	-1.28356	-1.28356	-1.28356	-0.618425	0.0545525	-1.28356	-0.196139	-1.28356	-1.28356	0.410172	0.968235	0.501307	0.929568	0.280311	0.721044	-0.188857	0.456768	-1.26624	-0.0256668	0.160622	0.488464	1.10811	0.190886	0.377786	-0.562271	-0.364054	-0.060678	0.111061
TG(20:2_34:1)	-0.949111	-1.71396	-0.646321	-0.536518	-1.00693	-0.361196	-0.086717	0.570206	-0.68316	-0.643108	-0.339492	-0.848559	-0.954383	-1.89425	-0.968613	-1.02251	-1.18791	-0.73655	-0.86952	-0.37491	-1.00042	-0.500743	-1.32859	-0.962036	-0.616514	0.116478	-0.72658	0.0802423	-1.82311	-1.20976	-0.267208	0.796131	0.36187	0.0675514	0.183192	0.437763	-0.67021	0.0725926	-0.605225	-0.215958	-0.195144	-0.0279326	0.387012	0.234942	0.0444726	-0.23207	-0.462078	0.185266	-0.308798
TG(20:2_34:2)	-0.841855	-0.927787	-0.762328	-0.496281	-1.12034	-0.386929	0.0318816	0.447315	-0.915005	-0.781176	-0.0792807	-0.899717	-0.737166	-1.67374	-0.722972	-0.8881	-1.67374	-0.680851	-0.942264	-0.636325	-0.95827	-0.513311	-1.67374	-0.943791	-0.80727	-0.237804	-0.865261	-0.0469439	-1.67374	-0.969955	-0.0290511	0.839749	0.268845	0.320464	0.119222	0.296567	-0.463054	-0.136697	-0.556532	-0.283074	0.20073	0.494417	0.46582	0.363502	0.265744	-0.13721	-0.0668321	0.46247	-0.0198303
TG(20:2_34:3)	-1.16437	-1.16437	-1.16437	-0.365922	-1.16437	-0.515201	-0.4832	0.668253	-1.16437	-1.16437	-0.384717	-1.16437	-1.16437	-1.16437	-1.16437	-1.16437	-1.16437	-1.16437	-1.16437	-1.16437	-1.16437	-1.16437	-1.16437	-1.16437	-1.16437	-0.153708	-1.16437	0.185035	-1.16437	-1.16437	-0.33891	0.935793	0.543836	0.25187	0.435419	0.685414	-0.221608	-1.09304	-0.06243	-0.142583	0.0716308	0.716643	0.389637	0.274782	0.597542	-0.112065	-0.0129767	0.589347	0.511047
TG(20:3_32:0)	-1.28801	-1.28801	-1.28801	-0.676458	-1.28801	-0.245967	-0.300498	0.285048	-1.28801	-1.28801	-0.300955	-1.28801	-1.28801	-1.28801	-1.28801	-1.28801	-1.28801	-0.662207	-1.28801	-1.28801	-1.28801	-1.28801	-1.28801	-1.28801	-1.28801	-0.131959	-0.600293	0.659667	-1.28801	-1.28801	-0.0882562	1.05453	0.664816	0.980841	0.504745	0.748402	-0.31497	0.378601	-1.24673	-0.380903	0.0425627	0.435449	0.715522	0.768072	0.0435309	-0.0983091	-0.0633428	0.622739	0.152368
TG(20:3_32:1)	-0.888328	-0.513736	-1.38771	-0.434596	-1.38771	-0.852854	-0.441389	-0.30771	-1.38771	-1.38771	-0.235308	-1.38771	-1.38771	-1.38771	-1.38771	-1.38771	-1.38771	-1.38771	-1.38771	-0.989449	-1.38771	-1.38771	-1.38771	-1.38771	-1.38771	-0.0441461	-1.38771	0.104631	-1.38771	-1.38771	-0.0772311	0.83631	0.632144	0.602218	0.500272	0.805648	0.116642	0.63847	-0.668018	0.0087175	0.327822	0.541733	0.903992	0.538811	0.356873	0.198908	-0.324734	0.415346	0.291007
TG(20:3_32:2)	-0.497847	-0.109516	-0.510447	-0.273522	-1.55386	-0.587449	-0.192196	-0.585639	-0.700023	-0.855647	-0.159214	-0.557546	-1.55386	-1.55386	-0.91233	-1.55386	-1.55386	-1.55386	-0.619615	-1.14496	-1.55386	-1.55386	-1.55386	-1.55386	-0.561122	-0.00463224	-0.961663	0.0696325	-1.55386	-1.55386	0.0409929	0.560603	0.532479	0.685351	0.602543	0.645316	0.259751	0.52459	-0.0872662	0.144439	0.468311	0.616206	0.708074	0.506658	0.450144	0.343739	-0.205296	0.467876	0.325435
TG(20:3_34:0)	-1.08115	-0.959371	-0.527011	-0.45346	-1.16872	-0.324668	0.561606	0.58226	-0.545462	-1.03948	-0.391141	-0.958062	-1.58384	-1.83084	-1.31499	-1.13307	-1.12337	-0.927283	-1.37487	-0.755933	-1.10273	-1.4089	-1.53375	-1.46848	-0.509819	0.303858	-0.652034	0.451593	-1.69664	-0.721961	-0.11824	0.963327	0.497764	0.580702	0.530523	0.524409	-0.294029	0.17289	-0.156228	-0.362001	0.261476	0.31579	1.07337	0.111505	0.0761183	-0.0816662	0.183815	0.235575	-0.36608
TG(20:3_34:1)	-0.567789	-1.21789	-0.724934	-0.635999	-1.13155	-0.0795504	0.0478415	0.58948	-0.47763	-0.60557	-0.357906	-0.67557	-0.951786	-1.87886	-1.10029	-1.15611	-1.07905	-0.804702	-0.987363	-0.250477	-0.94084	-0.617991	-1.23004	-0.717064	-0.808585	-0.0557343	-0.569298	0.41536	-1.85181	-0.490587	-0.0571269	1.1726	0.403653	0.511529	-0.109756	0.0836564	-0.398226	-0.121012	-1.13605	-0.358604	0.0950566	-0.282809	0.694362	0.0683764	0.0766576	-0.423909	-0.169686	0.115705	-0.838154
TG(20:3_34:2)	-1.0218	-1.05994	-0.663722	-0.564953	-1.08655	-0.00419256	-0.0481142	0.785235	-0.892399	-0.522745	-0.312397	-0.769997	-1.17627	-1.74436	-0.829817	-1.05177	-0.989749	-0.685159	-1.04166	-0.262566	-1.09065	-0.631406	-1.41442	-0.951944	-0.642337	-0.0817692	-0.826587	0.232267	-1.59476	-0.713464	0.164291	1.15962	0.37849	0.568028	-0.019291	0.517655	-0.227776	-0.111431	-0.64714	-0.109993	0.0552014	0.0504621	0.542539	-0.0693866	0.0652129	-0.0213947	-0.0624771	0.595386	-0.260807
TG(20:3_34:3)	-1.27298	-1.06867	-0.461724	-0.79993	-0.836037	-0.467027	-0.155486	0.290842	-1.00707	-0.526661	-0.242149	-0.871209	-1.05925	-1.68104	-0.897343	-1.68104	-0.862569	-1.68104	-0.886829	-0.614789	-1.14797	-0.64419	-1.68104	-1.68104	-0.522393	-0.0422022	-0.936888	-0.112503	-1.68104	-0.696515	0.002269	0.88292	0.815917	0.495427	0.377019	0.73435	-0.281306	0.0183652	-0.813804	-0.301728	0.408998	0.192611	0.590153	0.197447	0.100051	0.104124	0.0612139	0.425856	0.408304
TG(20:3_36:3)	-0.848475	-0.980371	-0.857263	-0.791176	-0.996646	-0.267753	-0.233694	0.468504	-0.618878	-0.480701	-0.304702	-0.865018	-1.01962	-1.44392	-1.06855	-1.09485	-1.09367	-0.694602	-0.993117	-0.423775	-0.893346	-0.67688	-1.29436	-1.0112	-0.871655	-0.27894	-0.912756	0.173057	-1.38214	-0.617064	0.0657933	1.02951	0.370376	0.594703	-0.265903	0.681925	-0.120217	0.12273	-0.73285	-0.202069	0.12063	0.338076	0.432287	0.202483	0.0600618	-0.207215	-0.161107	0.574411	-0.0851757
TG(20:3_36:4)	-0.734725	-0.864919	-0.652886	-0.527521	-1.08237	0.152389	-0.214075	0.700368	-1.01196	-0.52584	-0.00230046	-0.619231	-0.979756	-1.77578	-0.915554	-1.12484	-1.10436	-0.582624	-1.35687	-0.443661	-0.977011	-0.929148	-1.71321	-0.794389	-0.806259	-0.0774504	-0.806102	0.186637	-1.28423	-0.696714	-0.151706	1.07364	0.385411	0.646932	0.274769	0.460892	-0.564135	-0.200396	-0.266896	-0.949325	-0.169524	0.456976	0.726929	0.0261438	0.0243695	-0.078125	-0.0969023	0.240024	-0.176874
TG(20:4_30:0)	-1.45754	-0.454809	-1.0533	-0.563068	-1.45754	-0.166253	0.346047	0.325966	-0.680677	-1.45754	-0.507608	-0.724529	-1.45754	-1.45754	-1.01712	-1.45754	-1.45754	-1.45754	-1.45754	-0.763243	-1.45754	-1.45754	-1.45754	-1.45754	-0.476393	-0.550602	-0.594523	0.242395	-1.45754	-0.801962	0.661112	0.965037	0.364064	0.56174	-0.0638896	0.632195	0.475808	-1.43561	-0.246928	-0.0769446	0.234366	0.906771	0.890304	0.148654	0.34009	-0.507374	-0.420422	0.111092	0.305317
TG(20:4_32:0)	-1.10672	-0.951942	-0.452163	-0.523787	-1.03025	0.088183	0.489054	0.648375	-0.59134	-0.708364	-0.54784	-0.659068	-1.33804	-1.69271	-0.755843	-1.18307	-1.14857	-0.510376	-0.986507	-0.396516	-0.931943	-1.10051	-1.43834	-0.892404	-0.468015	0.129837	-0.514246	0.515542	-1.27851	-0.438804	0.0714026	1.17341	0.344064	0.299232	0.615036	0.576825	-0.272895	0.090487	-0.38239	-0.748736	0.143785	-0.144615	0.798973	0.36473	0.177979	-0.823105	0.0444742	0.660563	0.356056
TG(20:4_32:1)	-0.723113	-1.50675	-0.367183	-0.686633	-0.975131	-0.437715	0.0720172	0.689391	-0.542179	-0.537862	-0.611737	-0.768755	-1.50675	-1.50675	-0.824137	-1.50675	-0.980372	-0.554686	-0.921524	-0.394842	-1.50675	-1.50675	-1.50675	-0.979458	-0.687891	0.00676947	-0.456555	0.320033	-1.50675	-0.56671	-0.01093	0.76747	0.720269	0.326027	0.411639	0.710061	-0.382869	0.269658	-0.608447	-0.197572	0.424362	0.388082	0.786903	0.393498	0.167526	-0.43162	-0.495761	0.602893	-0.410762
TG(20:4_32:2)	-0.471636	-0.483534	-0.776969	-0.666289	-1.12109	-0.430415	-0.305305	-0.0565576	-0.598248	-0.590088	-0.621444	-0.622919	-1.77588	-1.15302	-0.756229	-1.54345	-0.807421	-0.898169	-1.40164	-1.07565	-1.77588	-0.829232	-1.77588	-1.52449	-0.663554	-0.382943	-1.77588	-0.102828	-1.77588	-0.683901	0.0975328	0.648795	0.282179	0.693326	0.440497	0.481449	-0.172134	0.303427	-0.520311	0.147435	0.441782	0.684695	0.784642	0.487873	0.400842	0.0893894	-0.0321453	0.759413	0.20485
TG(20:4_34:0)	-0.968115	-0.828763	-0.5439	-0.395495	-0.892548	-0.0059268	0.859254	0.619012	-0.493821	-1.00535	-0.25929	-0.662544	-1.19573	-1.83336	-0.896676	-1.02813	-1.23145	-0.939581	-1.13529	-0.452775	-0.993711	-0.93484	-1.16851	-0.767338	-0.51643	-0.0575479	-0.350442	0.567498	-1.2666	-0.403458	-0.00394224	0.919732	0.323028	0.636433	0.259185	0.52033	-0.108568	0.432255	-0.911185	-0.526717	-0.0169388	0.488132	0.976231	0.461208	-0.14513	-0.432163	-0.167879	0.557445	0.156627
TG(20:4_34:1)	-0.73824	-1.0568	-0.706556	-0.746258	-1.23513	0.128729	0.59591	0.958742	-0.472209	-0.707434	-0.375303	-0.665973	-1.16265	-1.93561	-1.11844	-1.14747	-1.03953	-0.871617	-1.06049	-0.203295	-1.10782	-0.821099	-1.46544	-0.611233	-0.784902	0.0133632	-0.663755	0.438419	-1.68634	-0.434001	0.0790488	1.2255	0.575491	0.495328	0.16384	0.882117	-0.128875	-0.0462914	-1.25929	-0.41662	-0.357395	-0.0785778	0.536134	0.598914	0.0252398	-0.705096	-0.540357	0.447592	-0.248685
TG(20:4_34:2)	-0.45297	-0.777401	-0.477848	-0.671022	-1.15479	0.516352	0.0424904	0.918016	-0.444946	-0.331541	-0.136472	-0.306445	-0.862287	-1.59226	-0.774191	-0.790906	-0.660377	-0.481057	-0.913092	-0.04402	-0.723157	-0.86126	-1.31943	-0.60259	-0.743879	-0.13602	-0.729287	0.228882	-1.17871	-0.393437	0.261098	1.0331	0.284533	0.33121	0.172342	0.554272	-0.173895	-0.11923	-0.780933	-0.377293	0.177884	0.258688	0.460806	0.11793	0.145544	-0.422704	-0.015131	0.731466	0.0114195
TG(20:4_34:3)	-0.759466	-0.752245	-0.672521	-0.672541	-1.46825	-0.0402429	-0.313805	0.706777	-0.395442	-0.601004	-0.132632	-0.622383	-1.46825	-1.46825	-0.917749	-1.46825	-0.623771	-0.81151	-0.888004	-0.519486	-1.46825	-0.781641	-1.46825	-1.46825	-1.46825	-0.132994	-0.950675	0.107139	-1.46825	-0.313701	0.280361	1.54697	0.722491	0.42114	-0.0971808	0.711006	0.250542	0.25969	-0.524144	-0.0217458	0.163092	0.770432	0.819848	0.376441	0.225451	-0.0260153	-0.164801	0.779068	0.1219
TG(20:4_36:2)	-0.632431	-0.947172	-0.602671	-0.938971	-1.15015	0.225051	0.108052	0.740109	-0.475791	-0.485159	-0.330548	-0.457397	-0.996182	-1.49396	-0.857323	-0.988502	-0.887547	-0.817838	-0.777713	-0.172627	-0.969762	-0.84962	-1.30713	-0.622943	-0.876277	-0.0339948	-0.675603	0.22117	-1.40776	-0.371589	0.175592	0.963938	0.0991444	0.289107	0.0487637	0.863841	-0.0763582	0.0529439	-0.810766	-0.175784	0.0989326	0.032628	0.601572	0.582292	0.088144	-0.245862	-0.133333	0.914392	0.0741828
TG(20:4_36:3)	-0.616497	-0.8571	-0.629391	-0.770632	-1.10246	0.32304	-0.110644	0.802224	-0.527888	-0.312648	-0.228753	-0.414568	-0.980026	-1.56074	-0.740007	-0.882171	-0.758638	-0.520764	-0.702928	-0.258951	-0.917381	-0.900566	-1.23461	-0.607259	-0.761692	-0.103473	-0.552824	-0.0129033	-1.06464	-0.399115	0.0232843	1.10122	0.221568	0.111998	-0.010415	0.804494	-0.0498997	-0.287722	-0.527853	-0.692801	0.015839	0.471432	0.416516	0.267519	0.210453	0.0477354	-0.00498507	0.880335	0.253498
TG(20:4_36:4)	-0.709588	-0.644263	-0.46719	-0.607521	-1.05784	0.454649	-0.222439	0.894195	-0.442238	-0.24887	-0.115773	-0.209025	-0.886012	-1.61413	-0.543271	-0.819538	-0.691755	-0.609578	-0.765833	-0.194836	-0.840259	-1.01456	-1.52058	-0.624816	-0.645318	-0.0283733	-0.772037	0.0596958	-1.06028	-0.412438	0.183882	1.14554	0.337124	0.621983	0.0711981	0.611313	-0.105221	-0.117162	-0.572712	-0.526201	-0.171467	0.428159	0.462568	-0.0899939	0.0208568	-0.074071	-0.095727	0.711099	0.138682
TG(20:5_34:0)	-1.1592	-1.1592	-1.1592	-1.1592	-1.1592	-1.1592	0.548511	0.498789	-1.1592	-1.1592	-0.392317	-1.1592	-1.1592	-1.1592	-1.1592	-1.1592	-1.1592	-1.1592	-1.1592	-1.1592	-1.1592	-1.1592	-1.1592	-1.1592	-1.1592	0.0581387	-1.1592	0.341866	-1.1592	-1.1592	0.130314	0.988092	0.0622812	0.658432	0.559995	0.826145	0.0807697	0.575039	-0.131545	0.113437	0.0851162	-0.0783468	1.13589	0.343408	0.597524	-0.264521	-0.443802	1.0048	0.00558338
TG(20:5_34:1)	-0.784139	-0.748794	-0.835548	-0.903036	-1.53992	-0.229051	0.150329	0.528749	-0.830668	-1.53992	-0.402612	-0.82038	-1.53992	-1.53992	-1.53992	-1.53992	-1.53992	-0.61871	-1.53992	-0.350277	-0.672965	-0.828277	-1.53992	-0.999273	-0.750034	-0.0683544	-0.92202	0.487106	-1.53992	-0.55624	0.221533	1.14263	0.358039	0.760698	0.206433	0.821063	-0.156933	0.202195	-0.77169	-0.257205	-0.0820055	0.415601	0.8723	0.481827	0.326314	-0.263389	-0.330256	0.665036	0.0185287
TG(20:5_34:2)	-0.842536	-1.01741	-0.279239	-0.902357	-0.832978	-0.0299753	-0.0860792	0.547098	-0.778342	-0.808151	-0.0455981	-0.743943	-1.17104	-1.23705	-0.933325	-0.952464	-0.87438	-0.591845	-1.04461	-0.167754	-0.83997	-0.952809	-1.93551	-1.01188	-0.782265	-0.188102	-1.16595	0.091055	-1.49831	-0.689505	-0.0931444	0.814323	0.927591	0.496659	-0.109151	0.386204	-0.456819	0.128198	-1.07794	-1.02083	-0.0351427	0.511733	0.886747	0.516873	0.181128	-0.102012	0.182069	0.761373	0.110745
TG(20:5_36:2)	-0.707905	-1.0933	-0.494613	-0.754753	-1.00734	-0.379291	-0.130048	0.32245	-0.797101	-0.822339	-0.765395	-0.680345	-1.33791	-1.24983	-1.29035	-1.3294	-0.818202	-0.982222	-1.30665	-0.54268	-0.769866	-1.03972	-1.23418	-1.09283	-0.851337	-0.282826	-1.15571	0.170237	-1.54151	-0.541331	0.468513	1.08237	0.326714	0.948342	0.346653	0.652971	-0.0253067	0.0335139	-0.240002	-0.0727856	-0.261603	0.398697	0.780639	0.210668	-0.431674	-0.0199189	-0.0682149	0.629764	-0.243659
TG(20:5_36:3)	-0.840001	-0.621996	-0.521492	-0.596738	-0.941987	-0.30855	-0.393434	0.412951	-0.826267	-0.766077	-0.194873	-0.902702	-1.79591	-1.79591	-0.961799	-1.19979	-1.06107	-0.966761	-1.26745	-0.36746	-0.645512	-1.08505	-1.79591	-1.23111	-0.766398	0.0358582	-1.24063	-0.371818	-1.23156	-0.800208	0.269706	1.38904	0.339229	0.550758	0.344037	0.398758	-0.158779	0.365446	-0.491715	-0.0230325	0.120001	0.524836	0.978497	0.409569	0.373874	-0.370337	-0.00447724	0.563971	0.0484803
TG(22:4_34:2)	-0.446225	-1.39946	-0.853235	-0.448236	-1.10295	0.0721112	0.372093	0.59481	-0.761546	-0.778126	-0.672444	-0.235408	-0.873176	-1.29256	-1.00044	-1.0943	-1.15177	-0.609757	-1.09881	-0.707523	-0.339537	-0.437433	-1.9821	-0.778948	-0.926103	-0.306561	-0.541669	-0.0180113	-1.29813	-0.451732	0.248264	0.850483	0.122243	0.239187	0.268252	0.447252	0.565974	-0.243636	-0.865563	-0.402783	-0.00685939	0.120106	0.852338	-0.163769	0.397753	0.239856	-0.121841	0.528785	-0.378954
TG(22:5_32:0)	-0.782401	-0.817552	-0.551918	-0.330599	-1.01267	-0.264444	0.178875	0.253694	-0.48194	-0.876243	-0.411969	-0.456653	-1.07201	-1.02894	-0.769439	-1.32412	-1.22011	-0.880506	-0.853816	-0.397526	-0.960682	-0.662971	-1.27828	-0.979843	-0.643549	0.0510744	-0.420314	0.051583	-1.78983	-0.632633	0.153694	0.750122	0.274498	0.385684	0.395115	0.638353	-0.0418384	0.348273	-0.399644	-0.274809	0.130118	0.458371	0.836614	0.442076	-0.0826107	-0.123272	0.0732728	0.268966	-0.138106
TG(22:5_32:1)	-1.34847	-1.34847	-1.34847	-0.587149	-1.34847	-0.880444	-1.34847	-0.780625	-1.34847	-1.34847	-1.34847	-0.742986	-1.34847	-1.34847	-1.34847	-1.34847	-1.34847	-1.34847	-1.34847	-1.34847	-1.34847	-0.627365	-1.34847	-1.34847	-1.34847	-0.628421	-1.34847	0.179821	-1.34847	-1.34847	0.413875	0.811851	0.818931	1.03427	0.677459	0.522621	0.251393	0.556907	0.179919	0.26514	0.20012	0.863965	0.834708	0.573071	0.54695	0.384544	0.36916	0.71218	0.408252
TG(22:5_34:1)	-0.719341	-1.24782	-0.888267	-0.893125	-1.20519	0.0497032	0.542495	0.673939	-0.375397	-0.523705	-0.435092	-1.02583	-1.22843	-1.0471	-1.17121	-1.19718	-1.23241	-1.01052	-0.888555	-0.295564	-1.56262	-0.0918517	-1.29036	-0.754872	-0.877345	-0.36776	-0.687136	0.0931283	-1.792	-0.456566	0.484529	0.888783	1.0452	-0.490662	-0.121558	1.01432	-0.0357401	-0.0111771	-2.03461	-0.263214	-0.150599	0.226741	0.104361	0.222176	-0.0755822	-0.333722	-0.578163	0.376974	-0.486042
TG(22:5_34:2)	-0.734093	-0.689741	-0.662634	-0.73618	-1.43566	0.686775	0.0452796	0.8463	-0.394501	-0.512694	-0.0893919	-0.290155	-0.964431	-1.43566	-0.74731	-1.43566	-0.6866	-0.745459	-0.80819	-0.111997	-1.43566	-0.827246	-1.43566	-0.522126	-0.568006	-0.0471912	-0.72223	0.128097	-1.43566	-0.545374	0.0999982	1.25062	0.613388	0.655344	0.381568	0.602193	-0.0697953	0.00656001	-1.38449	-0.263329	0.0631392	-0.288659	0.293672	-0.0480459	0.361054	-0.0960374	-0.802664	0.429718	0.180312
TG(22:6_32:0)	-0.748539	-0.944262	-0.528612	-0.494805	-0.813918	0.00321116	0.0910691	0.710201	-0.538635	-0.576298	-0.265607	-0.775946	-1.44017	-1.44017	-0.725998	-1.44017	-0.911358	-0.87135	-0.911032	-0.53534	-1.44017	-0.850855	-1.44017	-1.44017	-0.624518	0.156022	-0.665639	0.220213	-1.44017	-0.809705	0.0704098	0.738681	0.64871	0.516097	0.374493	-0.08682	-0.323756	0.493077	-0.407613	0.00259712	-0.189289	0.390464	0.826363	0.545702	0.040837	-0.259947	0.207531	0.44515	0.317457
TG(22:6_32:1)	-0.408213	-0.840756	-0.730335	-0.42323	-0.864293	-0.570544	-0.269967	0.100309	-0.394474	-0.435265	-0.514441	-0.746289	-1.38486	-0.850289	-0.562693	-1.01192	-0.668301	-0.709767	-0.86392	-0.719092	-1.1196	-0.585724	-0.835076	-0.840611	-0.955008	-0.14965	-0.705526	0.0545979	-1.75246	-1.16441	0.00190534	0.376631	0.255367	0.478279	0.202515	0.213927	-0.162332	-0.0478013	-0.10422	0.0616782	0.221808	0.571502	0.589411	0.451015	0.292897	-0.0890693	-0.361731	0.505044	0.247466
TG(22:6_34:1)	-0.642056	-0.943549	-0.453704	-0.571917	-1.03942	0.1034	-0.0419724	0.731203	-0.543186	-0.398825	-0.434078	-0.654332	-0.778508	-1.19698	-0.464997	-0.830202	-0.714112	-0.719247	-0.650875	-0.107458	-1.07399	-0.255732	-1.08898	-0.463613	-0.770636	-0.182566	-0.407158	0.115638	-1.21999	-0.757443	0.0113261	0.783964	0.454632	-0.111332	-0.0481796	0.304877	-0.0951637	-0.234293	-0.881429	-0.150795	-0.261774	0.12686	0.430055	0.0683022	-0.0809831	-0.329797	-0.686354	0.151697	-0.185058
TG(22:6_34:2)	-0.792139	-0.733302	-0.567788	-0.780808	-0.746345	0.506356	-0.34945	0.790585	-0.421946	-0.263029	-0.0465122	-0.472631	-0.907459	-1.40458	-0.413788	-0.677985	-0.631527	-0.557799	-0.959769	-0.0308429	-0.873307	-0.943405	-1.37615	-0.664551	-0.918867	-0.127522	-0.667635	-0.163155	-1.43551	-0.661982	-0.324584	0.966152	0.391051	0.183981	-0.116172	0.241968	-0.0364542	-0.276785	-0.889748	-0.467943	-0.411775	-0.0584504	0.493319	0.0732952	0.102311	-0.128372	-0.185402	0.533943	0.472582
Xanthine	-0.805557	-0.71597	1.15301	0.00600619	-0.765817	-0.147668	-0.213361	0.552416	-0.367968	0.462175	-0.462862	-0.1041	0.571269	-0.621529	-0.505359	0.43806	-0.282837	-0.896503	-0.69265	-0.83932	1.64622	-0.832281	-0.073476	-0.346294	-0.282837	-0.0433788	0.338987	-0.184244	0.0296748	0.490682	-0.257591	-0.271075	-0.798582	-0.169484	0.749561	-0.236954	-0.593062	0.19691	0.865163	0.0588024	-0.144123	-1.1332	-0.32227	-0.00661246	-0.0108495	0.0455028	-0.176465	0.0840979	-0.055969
Uric acid	-0.607681	-0.225558	0.488937	0.119742	-0.278448	-0.199997	-0.440327	0.104537	-0.314222	-0.339892	-0.0945184	-0.146729	-0.313967	-1.59455	0.0672388	-0.442471	-0.34299	-0.412071	-0.819329	-1.14972	0.537426	-1.24951	0.331877	-1.32345	0.526315	0.10889	0.119742	0.909028	-0.367119	-0.21373	-0.483184	-0.0431401	-0.326046	0.0975769	-0.528599	0.716754	-0.254466	-0.39333	0.931193	0.727046	-0.583251	-0.881904	-0.325535	0.0844951	-0.684934	-0.340136	0.522415	0.0113579	-0.141317
Propionic acid	-0.739664	0.888447	0.645405	1.15408	-0.840927	-0.73221	0.167809	0.216716	0.609891	0.0863393	0.821712	0.229941	-1.98241	-1.46427	-1.4018	0.158846	0.443583	1.07814	1.00059	0.553951	-2.33274	-0.979857	-1.00446	-0.0583804	1.56093	-0.455432	0.772743	1.15066	-0.985992	-1.04792	-1.10949	-1.18999	-0.997828	-0.284101	-0.0101428	0.844749	0.499289	0.949497	-0.52345	-0.729327	-0.753513	-0.495888	0.203127	-0.0456625	-0.0676202	1.64088	-0.572053	0.0161549	-0.661656
Butyric acid + Isobutyric acid	-0.824709	0.721574	1.77067	-0.0672325	0.0859344	-0.165148	-1.49584	0.272645	0.262207	-0.308448	0.887761	-0.331377	-1.76752	-0.638351	-2.00943	-0.609256	0.415269	0.916164	0.300233	-0.430471	-1.96177	-0.778699	0.154906	0.114166	1.43684	-0.110426	0.654478	-0.394548	1.28388	0.50115	-2.64731	1.23152	-0.246039	1.24869	0.457103	2.1216	1.19731	0.89798	-2.95829	0.0186362	0.521749	0.951943	2.22345	0.374679	1.21252	0.564034	-1.79123	0.244286	0.330115
Lactic acid	-1.21975	1.08982	1.06285	0.639626	0.120833	0.588023	0.830273	1.53618	-1.79506	-0.339573	-0.937634	-0.622417	-0.313953	-1.09948	-1.73278	0.583801	-0.72662	0.340942	-0.643396	-0.633938	1.28092	-0.75651	-1.70657	-0.160094	-0.82667	0.0570686	0.0666768	0.162345	-0.414817	-0.85474	-0.725032	0.647281	-0.773007	1.42541	0.702006	-0.141389	0.224513	-0.480832	0.424332	-0.00208226	-1.02071	-0.557691	0.361316	-0.0755291	0.818403	0.166898	0.223324	-0.223811	1.1761
Valeric acid + Isovaleric acid	-0.964376	-0.622993	1.28544	0.630676	0.478201	-1.14814	0.18962	-0.532411	0.731044	-0.514444	-0.523922	-0.144652	-0.483059	-0.776	-1.00328	1.42428	0.823264	-0.368834	-0.384481	-0.477208	0.0854902	-0.913484	-0.675145	0.0825126	0.490201	0.234089	-0.236651	-0.159191	-0.359735	-0.093005	-0.948909	-0.787979	-0.409292	-0.231899	0.898028	0.420829	-0.262674	-0.456915	0.203705	-0.148346	-0.710767	0.205773	0.0899491	-0.330393	1.16366	1.3235	-1.61847	0.591841	-0.445139
3-Aminoisobutyric acid	-0.0866861	1.06085	0.990549	1.62594	0.144957	-1.1689	-0.998082	1.40094	0.638515	-0.757688	-0.1307	1.64868	0.279478	-1.57794	-1.35488	1.14774	-0.0999993	1.21715	-0.314996	1.57109	1.1512	0.34729	-0.30255	-0.829032	-1.18538	1.21827	-0.651396	1.07158	-1.14555	-0.376042	-1.01636	-0.000918256	-1.21106	0.338391	-0.608731	1.19972	0.677519	0.412189	-0.0920957	-0.204532	0.862335	0.601283	0.188954	0.849395	0.657978	0.660779	-0.0470191	0.754182	-0.996097
Dimethylglycine	-0.157683	-0.0840103	1.17566	0.160437	-0.225286	-1.05242	-0.891742	0.39804	0.372392	-0.0405113	-0.190076	-0.9039	-1.42858	-3.31688	-0.433289	-0.17509	0.509207	0.939337	0.527752	-0.263393	-0.639702	-0.561267	-0.248103	-0.653888	-0.530909	0.442494	-0.409287	0.531861	-1.52694	-1.0521	-0.787434	-0.775582	-0.917333	-1.27238	-0.705271	-0.000448509	-0.0316675	-0.260595	-0.664875	-1.29619	0.518003	-0.549083	0.0635487	0.0986229	-0.979367	0.289033	-0.754934	-0.994413	0.658374
2-Hydroxybutyric acid	-0.0237548	0.89731	-0.281648	0.737637	1.22991	-0.0186043	-0.644351	0.768266	-0.756784	0.148088	-0.380978	-0.375168	-0.287595	-0.530629	-0.322817	-0.587359	-0.214205	0.299643	-0.463854	-0.444286	-0.122525	-0.810879	-0.291428	0.00982978	0.140693	0.779235	0.760837	0.932195	0.058376	0.508965	0.0181385	0.425983	-0.55689	0.413812	-0.00583038	0.134512	0.383026	-0.249006	-0.380054	0.273365	-0.440211	-0.780857	0.767089	-0.0926622	-0.0842493	0.732229	-0.406699	-0.0690515	0.942139
2-Hydroxyisobutyric acid	-0.137872	-2.96988	1.65692	-0.92267	-0.496095	-0.213102	-0.594444	1.48898	0.292896	-0.946695	1.21392	-0.43755	-0.501154	-0.916783	0.247772	-0.371388	0.481075	0.605803	-1.36846	0.485255	-0.0496485	-0.310378	-0.145723	1.06715	1.11583	-0.0169299	-0.400248	-1.31364	0.145843	-0.669057	0.109788	-1.25173	0.210706	-0.762475	0.143049	-0.250567	-0.575232	0.0591373	-0.557548	-1.27918	-0.233206	1.6851	-0.659698	1.45488	-0.24676	-0.495338	0.283497	0.0881936	0.154832
3-Hydroxybutyric acid	-0.00570953	0.605474	-0.148315	0.286618	1.30138	1.44352	-0.953188	2.28469	0.617513	-0.534077	-0.282209	1.54848	0.942433	-0.650691	1.01219	-0.55898	-0.321135	0.165829	-0.983727	-0.397987	0.377085	-0.47528	-1.20063	-0.372733	-0.413071	1.16878	2.55028	2.32102	1.15754	0.763121	0.422123	0.567638	-0.170231	1.2237	-0.252158	0.905664	0.485976	-0.0850292	-0.496375	-0.5856	0.326436	-0.467311	-0.222221	-1.17647	0.427562	-0.788114	-0.0122313	0.644904	-0.785931
3-Hydroxyisobutyric acid	-1.16959	0.374505	0.261201	0.255955	1.81684	1.11495	-2.56892	1.4351	-1.74825	0.00947175	-0.167763	-1.0236	-1.34089	-1.60518	-1.36738	-1.82392	-0.864412	0.906293	-1.20222	-1.65881	0.937841	-1.74259	-1.6951	-0.888397	0.0335416	1.23526	-0.191843	1.42873	0.383638	-0.337582	-0.505749	1.1433	0.0726029	0.074739	0.0222467	0.053897	0.0726029	-0.196839	0.35419	0.815013	-0.19234	-0.807264	0.590938	1.10415	-0.688377	1.13405	0.39342	0.304662	1.53688
Glyceric acid	-0.554051	0.162821	2.73924	0.0769423	0.141393	-1.16327	0.366062	0.225399	0.241786	-1.83912	-0.286315	-0.440913	-0.621982	-0.875347	-0.21063	0.680791	0.187763	-0.744367	-1.24102	-0.547197	2.15724	-0.296242	-0.904516	-0.532903	0.338722	0.293576	0.207914	-0.0469158	-0.353958	-0.628331	-0.735471	-0.661687	-1.11697	-0.0322774	0.246475	-0.788074	-0.986874	-1.16978	-0.457912	0.470981	-0.760371	-0.982703	1.0063	0.480148	-0.0586601	-0.879799	-0.574782	-0.751179	-0.235105
Caproic acid	-0.0515545	-0.573594	1.49471	-0.482413	-0.338513	-0.348623	0.100056	0.188346	0.571342	-0.403403	-0.490472	0.0151845	-0.406705	-0.573594	-0.596831	1.20798	0.54171	-0.234176	-0.604322	-0.312386	0.44076	-0.439096	0.247008	0.642274	1.27228	0.0561527	-0.00316517	-0.149989	0.503871	0.825872	-0.209322	-0.0380301	0.841858	0.418834	1.49433	1.00079	0.320074	-0.223272	-0.197361	-0.336473	-0.842466	0.101766	0.342662	0.0667198	1.32097	0.574533	-1.21003	-0.225603	-0.611329
Guanidoacetic acid	-0.913805	-0.105748	1.40781	-0.441132	-0.262105	0.0686429	1.10529	0.0980504	-0.229704	0.0459791	-0.942915	-0.863117	-0.472669	-1.04325	-0.954201	0.359438	0.239655	0.44415	-0.916775	-0.293771	2.66207	-0.789311	-1.04403	-0.391845	-0.267832	1.44485	0.533599	0.96064	-0.530583	0.155366	-1.42908	-0.00857948	0.158826	-0.349853	-0.643287	-0.624491	-0.19811	-0.775412	-0.697782	-0.899172	-0.152273	-0.854791	0.244902	-0.520989	0.206797	0.317121	0.648334	0.0452341	1.11843
N-Acetyl-Glycine	-0.661481	1.40998	0.275178	0.253987	1.02434	0.546226	-0.786651	1.22325	-1.01393	0.137442	0.705514	-0.281848	1.02508	-1.40653	0.634247	-0.385959	1.90536	0.311724	-0.363779	-0.837005	0.712804	-0.734559	-1.03266	0.151752	0.455027	-0.0541935	0.688446	1.67697	0.488863	-0.159885	-0.522764	0.244487	-0.377664	1.7574	-1.05546	-0.0271232	0.0455992	-0.832674	-0.239524	-1.07504	-0.975494	-0.792377	-0.197942	-0.926779	-0.651834	1.53572	0.392432	-0.361659	-0.260505
2-Hydroxy-2-methylbutyric acid	0.684413	-1.06465	0.67732	-0.722041	-0.164618	-0.465541	-0.739976	1.39025	-0.340997	-1.19019	1.09545	-0.524443	-0.10412	-0.171011	0.347702	-1.01971	0.0672832	0.272797	-0.869562	-0.304089	0.336414	-0.297318	0.127723	0.870611	1.10359	-0.8352	-0.399605	-1.02526	0.284399	-1.44167	-0.462293	-1.24217	-0.0770136	-0.608972	0.272351	-0.0917995	-0.985632	0.0203976	0.210256	-1.26646	0.0286268	1.96443	-0.42061	1.00216	-0.192859	0.104813	0.840933	-0.24377	-0.290432
2-Hydroxyisovaleric acid	-0.739572	-0.206745	-0.27962	-0.127698	0.37628	-0.169823	-2.14713	0.616128	-1.78954	0.735059	-0.462456	-1.09662	-0.342154	-2.98026	0.884943	-1.06388	-1.09976	-0.293934	0.726599	-0.304715	-0.113038	-0.753504	-0.920097	1.48938	0.458098	-0.841378	0.348497	1.70464	0.404749	0.26454	-0.423342	0.0680554	0.565118	-0.48819	-0.437209	2.04919	0.984366	-0.554489	-0.809704	-0.684838	-0.809704	-0.290534	-1.05456	-0.892531	-0.734713	1.46404	-0.77551	-0.719384	1.50038
3-Hydroxyisovaleric acid	-0.936997	0.248686	-0.788388	-0.124894	0.788877	0.327325	-0.653246	2.12939	-0.581024	-0.230588	0.463356	-0.993809	-0.512053	-0.777503	1.12603	-1.8085	-0.213423	-0.150134	-1.46006	-1.85449	0.150257	-1.2997	-0.159521	0.369839	-0.202018	-0.245904	-0.327235	1.49217	-0.393243	0.0512791	0.0916535	-0.173682	0.103128	0.276707	-0.103693	1.25342	1.35831	-0.276538	2.14273	-0.618703	0.223062	-0.782763	0.67229	0.401768	-0.741687	2.86054	0.0721635	0.997145	0.828178
3,4-Dihydroxybutyric acid	-0.40516	-0.0167285	1.11259	-0.481586	-0.305283	-1.17848	-0.715152	0.497195	0.311744	0.397453	-0.106848	-0.531223	-1.87453	-1.89887	0.641051	-0.361203	0.318445	-0.138647	-0.00679179	-0.993063	-2.21947	-0.995793	-0.314923	-0.199225	1.75889	-0.503631	-0.368109	0.867906	-0.844602	-1.72009	0.933987	-1.43945	0.521512	0.4563	1.65741	0.657608	1.93501	0.90236	2.05166	-0.963302	0.888665	0.577696	-0.957972	-0.363448	-0.23701	1.07323	-0.679175	0.702871	0.310059
Benzoic acid	-1.08846	-0.165541	0.147235	-0.297253	-1.58334	-1.31311	-1.29498	-0.369083	-0.378984	-0.321321	0.136886	0.182498	-0.830796	-0.806317	-0.704319	-0.305001	-0.191077	0.334964	0.11019	0.20719	-0.868718	-0.698174	-0.453845	-0.107488	0.323739	-0.140974	0.547925	0.177707	-0.569453	-0.52674	-1.64161	-1.02849	-0.743322	-0.1365	-1.0529	0.325148	-0.187207	-0.278906	-1.57139	-0.401994	0.414753	-0.25636	0.176811	-0.095305	1.79287	0.308501	-0.406238	-0.298355	-0.39161
5-Oxoproline	-0.367878	0.70676	2.84765	0.664275	-0.367878	-1.06234	-1.75848	1.65258	-0.0510036	-0.336273	-0.551779	-0.212813	1.67674	-1.97238	-1.47145	2.30895	-0.192319	-0.63009	-0.581013	-1.37294	3.14567	-0.636257	0.351982	-0.132425	-0.161724	0.567441	0.539735	0.385774	-1.0918	-0.0620847	0.651642	0.760413	-1.07318	1.00993	0.987137	0.264693	0.0319867	-0.839934	0.328048	-0.129677	-0.904439	0.517752	-0.427779	-0.14882	0.892198	1.12782	-0.265128	0.198469	0.105658
Pipecolic acid	-0.536143	0.635234	2.41144	0.819085	-0.430403	-1.00348	-1.78114	1.62941	-0.115218	-0.363773	-0.280764	-0.071071	1.56418	-1.87956	-1.30101	2.14546	-0.190431	-0.545036	-0.589693	-1.30101	2.78246	-0.58372	0.460966	0.0325421	-0.0354304	0.488675	0.410267	0.30244	-1.09353	-0.0190494	0.676962	0.63788	-1.05474	1.04111	0.732716	0.382808	-0.088942	-0.871058	0.448823	0.0120989	-0.647299	0.703689	-0.327456	-0.0861895	0.967171	1.10282	-0.437108	0.201521	0.185734
N-Acetyl-Alanine	-1.05463	0.5448	0.587488	0.399597	0.682976	0.0429885	-1.33458	0.750136	-0.55457	-0.102952	-0.0953181	0.0193925	0.26881	-2.15185	-0.532535	-0.344449	-0.0614377	0.523936	-0.0894942	-0.712654	0.585722	-0.381881	-0.646626	-0.489483	-0.157884	-0.0962152	0.101349	1.26571	0.195232	-0.0698702	-0.360327	0.238102	-0.242172	0.679893	-0.377901	0.447796	0.543858	-0.389508	0.964956	-0.0338362	-0.189353	-0.471067	-0.109848	-0.66092	-0.215402	0.323678	1.16313	0.0196841	0.502344
2-Hydroxy-3-methylvaleric acid	-0.486953	0.360576	0.649605	-0.269197	1.65599	0.775495	-2.92708	1.40813	-1.96025	-0.0328635	-0.414996	-0.791577	-0.248981	-2.26452	-0.629578	-0.72071	-0.604341	0.768883	-0.367215	-0.649355	0.0974901	-1.17139	-2.35209	0.215511	-0.594236	-0.260161	0.159246	1.54401	0.954927	0.170045	-0.035867	1.11187	0.896686	1.22633	-1.17097	0.877501	0.759735	-0.816004	-0.472069	0.25189	-0.603817	-0.618938	-0.293559	-0.462685	-0.689205	1.87262	-0.0918039	0.0600678	1.55923
Phenylacetic acid	-1.35218	-1.67772	0.609469	0.737924	-2.01337	-0.250348	0.110422	-0.27911	-0.164688	0.283879	-0.310236	1.01651	0.0416561	-0.1518	-0.249326	-0.256489	-0.0930236	0.837011	-0.112488	-0.210741	-0.26675	-1.99137	1.03055	-1.64988	-0.164688	0.352388	-0.395925	0.565398	0.231233	0.180305	-0.539996	-0.720368	-0.00739966	-0.539996	-0.362806	0.443197	0.833511	-0.116615	-0.143616	0.970773	0.651881	0.110894	0.631726	-0.719235	0.0113107	0.299852	0.615795	1.16435	-0.746554
Threonic acid	0.465789	0.823484	0.796392	-0.872469	-0.535221	-0.982925	-1.89988	1.75422	-0.0155623	0.236944	0.813338	0.00745224	-1.15448	-2.19886	1.74543	-0.686748	0.867269	0.572009	-0.151454	0.091152	-1.44921	-0.768161	0.51203	0.0835871	1.98457	0.554425	0.397613	1.42054	-1.07265	-2.11355	-2.37943	-1.99872	-0.833	0.625508	-0.342066	0.534243	0.114541	0.118309	0.178308	-1.20509	0.0653544	1.11235	1.48034	0.477439	-0.639789	-0.863575	1.79381	-0.464473	-1.05911
4-Hydroxybenzoic acid	0.277532	0.729473	1.77536	-0.970666	-0.970666	-0.970666	-0.970666	-0.970666	1.37429	0.261564	-0.970666	1.08419	0.246782	-0.970666	-0.970666	0.928273	0.335994	1.64766	0.84773	0.460918	1.02466	-0.970666	2.00443	0.732442	0.575479	0.782078	2.4644	1.79999	0.844052	1.09755	-1.01019	-1.01019	-1.01019	0.476892	0.529382	-1.01019	1.09131	1.27602	-1.01019	-1.01019	-1.01019	-1.01019	0.152995	0.849	1.1111	-1.01019	-1.01019	-1.01019	-1.01019
Salicylic acid	-0.570536	-0.692299	0.328806	0.178858	-0.887343	-0.279751	-0.225841	0.138703	0.79176	0.310572	0.0263984	0.223026	-0.163911	-0.763391	-0.307847	0.787171	0.469083	0.702828	0.802783	-1.03816	-0.950128	-0.724924	0.0968513	-0.0545282	0.608607	-0.889574	-0.096726	0.676655	0.194828	-0.00486083	0.199459	-0.808822	-0.392271	-0.829042	-0.97959	0.449047	0.340632	0.192459	0.353405	0.185851	-0.0954046	0.150761	0.316521	0.536887	-0.068191	0.262381	-0.0450466	1.00811	0.423295
N-Acetyl-Serine	-1.16304	0.62773	2.02697	0.795832	0.898866	0.280144	-1.81566	0.87836	-0.243976	0.732845	-0.613612	0.0128696	-0.458491	-2.26061	-0.488405	0.0229743	0.575444	0.894246	-0.640801	-0.802035	0.803967	-0.6876	-1.734	0.180915	0.104454	0.0838423	0.763106	1.3175	0.4033	-0.545048	-0.471296	0.403633	-0.40626	1.09973	0.213974	-0.319171	0.21078	-0.52379	0.207584	-0.904534	0.0507167	0.456998	1.37894	-0.27686	-0.0286441	0.608938	0.92317	0.43079	0.519864
Xanthosine	-0.720454	-0.797542	2.03973	1.14221	-0.148548	0.458045	0.505244	1.3709	0.486722	0.675709	-0.802568	0.261799	0.130465	-1.6019	-0.609162	1.41395	0.115223	-0.346727	-0.110095	-1.03491	1.81215	-1.50439	-0.0760011	-0.356234	0.528649	0.355362	-0.205159	0.555318	-0.310082	-0.248106	-1.59598	-0.992049	-3.14449	0.58259	0.912644	-0.301094	-0.038956	-0.455835	0.701262	0.231553	-1.24589	-0.244064	-0.182322	0.256164	-0.238665	0.331597	-0.0527205	0.358758	-0.34111
4-Hydroxyphenylacetic acid	-1.18812	-0.955996	0.329186	0.0137895	-0.533606	0.1382	1.23594	0.412817	-0.993958	-0.972429	0.210315	0.0703458	-0.0513316	-1.25718	-0.0840979	-0.495887	-0.39963	0.435136	-0.684732	-0.786466	0.627317	-1.00596	0.196061	-0.871339	-0.0283856	-0.420052	-1.17949	0.527778	-0.260043	-0.237496	-0.682589	-0.198152	0.382273	0.956632	-0.597555	0.892888	0.623026	-0.454281	1.8878	1.16425	-0.253326	0.113145	-0.379145	0.0551576	-0.0313469	-0.576228	1.18471	0.62623	-0.15984
Orotic acid	0.266879	1.16617	1.04654	0.686452	0.31793	-0.586926	-0.91365	1.3121	1.67934	-0.333724	0.350546	2.47703	0.0668795	-4.03336	0.675541	1.54732	1.63273	1.98656	0.706064	0.875442	0.535438	-0.698636	1.22885	0.159947	-0.308832	1.59881	0.773422	1.36134	-0.0961447	1.58025	-0.31591	0.0781608	-0.11583	0.19959	-0.464666	0.869293	-0.085173	-0.425745	-0.693659	-0.415095	0.15025	-0.714975	-1.25971	-0.600552	-0.952095	-0.157108	-0.811958	-0.961403	-0.820715
N-Acetyl-Proline	-1.56771	-0.393723	1.03973	0.361472	0.270875	-0.340776	-1.13311	1.59662	-0.797154	0.0411651	-0.0829156	-0.0796851	0.586139	-3.73594	-0.984326	0.76889	0.289308	0.830337	-0.636954	-1.00058	1.1163	-0.916959	-0.729062	-1.21071	-0.465139	-0.0164155	-1.04976	0.137098	0.702501	-0.689325	-0.697346	0.292379	-0.529811	1.11929	-1.11153	0.240472	0.0218335	-1.27544	0.900439	0.0115674	0.467474	-1.04699	-0.0393647	-1.1601	-0.394386	0.183336	0.224767	0.0202559	-0.103963
N-Acetyl-Valine	-0.883136	0.0199882	0.236886	1.23441	0.915664	-0.180704	-1.88789	0.328633	-1.38464	0.294288	0.504259	0.0340758	-1.73372	-0.433776	0.0401477	-0.80567	1.47363	0.264489	0.156566	0.0740791	-0.0733951	-0.670229	-1.98486	-0.638351	0.537625	0.0340758	0.334492	0.872368	0.603915	0.0714535	-0.758491	0.586492	-1.27491	0.791436	0.00779698	0.499133	0.18787	0.829242	1.03717	0.137862	-0.0589787	-0.845573	-0.595639	-0.770356	-0.152637	0.570561	0.47121	-0.179873	0.788463
Quinoline-4-carboxylic acid	-1.02268	-1.50712	1.11162	0.466101	1.16317	-0.811043	0.266082	-0.877685	0.302413	-2.14942	-1.21777	-0.447541	0.445164	-0.39678	-1.25396	1.38532	0.608684	-1.15311	-1.30519	-0.820217	0.855426	-1.81631	-1.67619	-0.755337	-0.61452	-0.115443	-1.40223	-0.774743	-0.290415	-0.326491	0.386908	-0.255851	-0.295011	-0.857034	1.41761	-0.308227	-0.266459	-0.222028	1.23303	0.853448	-0.74592	0.568774	0.102326	-0.161578	1.60398	1.78331	-0.176246	1.18365	-0.23363
N-Acetyl-Leucine	-1.71525	0.31646	0.217615	1.65357	0.827007	0.867498	-1.71525	0.661978	-1.71525	-0.407613	0.0935456	0.018967	0.0729975	-1.71525	-0.519747	-0.515646	1.34269	1.15584	-0.181684	0.14239	-0.200412	-1.71525	-1.71525	-1.71525	-0.433503	-0.184016	0.0347967	0.63317	1.22464	-1.71525	-0.351948	1.00951	0.232263	1.2396	-1.71021	1.02164	0.734835	0.145757	0.430505	1.54348	0.429049	0.265579	0.14409	-0.492031	-0.111069	0.801761	1.37948	0.3849	1.72806
N-Acetyl-Isoleucine	-0.419498	-0.734737	-0.0788306	1.53479	0.800042	0.0636533	-1.35251	0.600603	-1.92985	0.172465	0.599145	-0.0857012	-0.321554	-2.34119	0.0856505	-1.50254	1.7182	0.476349	0.0283867	0.748031	0.0965705	-1.66368	-0.479405	-0.466601	0.107439	0.0470157	0.0829124	0.0920268	1.20039	-0.201628	-0.414903	-0.429741	-1.17405	0.562941	-0.917956	1.07277	0.869658	-0.143759	0.732487	1.17336	0.510366	0.526266	-0.985541	-0.50896	0.349888	0.279557	-0.211458	0.175562	0.442514
Shikimic acid	0.717539	0.275023	0.952474	0.412557	1.28677	-0.696869	0.293286	1.46901	-0.990442	0.268913	-0.103603	0.35941	0.650002	-1.34574	0.594976	-0.665199	0.317482	1.19296	0.848659	-0.425083	0.767971	-0.0235756	0.109546	0.191273	0.430087	0.00598988	0.043483	0.85893	-0.0500395	0.749479	-0.83957	0.637839	-0.390635	0.500813	-0.999638	-0.3691	0.0752707	0.480772	2.61435	-0.562587	0.632355	-1.51852	-0.0785969	-3.02819	-0.117164	0.00683735	1.48119	0.785249	-0.0836909
N-Acetyl-Asparagine	0.0979512	0.856186	1.27415	1.17619	1.51706	0.538325	-1.33758	0.765224	-0.0732281	0.528862	0.311945	0.77584	0.585264	-3.35453	0.507953	0.763451	1.48976	0.897388	-0.388266	0.686375	1.20446	-0.432818	-0.298422	0.252999	0.242735	0.805747	0.911016	0.902505	0.861363	0.224185	-0.663154	0.249192	-0.849243	0.240832	-1.6158	-0.590858	-0.405033	-0.407547	0.554898	-0.773064	0.317412	0.115162	-0.682142	-1.76688	-0.789851	-0.218979	0.288631	-0.736965	-0.164558
3-Indoleacetic acid	-2.09359	-1.79074	0.462308	-0.0679931	-1.52985	-1.06601	0.624981	-0.030309	-1.0247	-0.657454	-0.617882	0.107012	-0.175914	-3.06674	-0.0163158	-0.939275	-0.454284	0.725585	-0.439407	-0.661699	-0.0741002	-1.18564	0.591978	-1.37153	-0.438627	-0.389143	-0.795927	1.03882	-0.00835295	-0.634648	-0.162482	-0.719412	0.253983	0.445108	0.240171	1.77733	0.72783	-0.100747	1.98269	1.45939	-0.0384202	-0.118632	-0.194258	-0.592383	0.326639	-0.138726	1.13896	0.170618	-0.405727
Argininic acid	-0.833911	-0.876758	0.521455	-0.223269	-1.23946	-1.31748	-0.612559	-0.745668	0.85761	1.50438	-0.727315	-0.150529	-1.28531	-0.391397	-1.36552	0.160048	0.571689	-1.01979	-1.40509	-1.39861	-0.73611	2.00404	-0.255992	-0.103041	0.10418	-0.61819	-0.0948106	0.0315166	-0.486697	0.00329017	-0.252062	-0.580825	-0.472915	0.187571	1.86075	-0.210339	-0.301207	0.867461	0.328299	0.434774	0.283163	0.833028	0.616828	-0.298111	-2.93509	1.5099	0.564605	1.0403	-0.238087
N1-Acetyl-Lysine	0.954575	0.377924	0.411505	1.16391	0.309365	0.88252	0.0475114	1.85216	0.477336	1.07361	0.247783	0.878378	-0.130611	-0.533435	0.37454	0.19921	0.242433	0.127326	1.15404	-0.327001	1.7696	0.504793	0.0934337	1.13168	1.14289	0.0877397	0.552519	0.835169	0.610144	-0.286902	-1.64052	-1.11461	-1.43108	-1.00359	-0.74945	-0.793245	-0.879293	-0.732993	-0.902129	-1.32843	0.148437	0.54999	-0.326376	0.170595	-0.686341	0.0519957	-0.193029	-1.20446	-0.16341
N1-Acetyl-Lysine + N6-Acetyl-Lysine	0.448142	0.848023	0.0957811	0.919378	-0.260123	0.785952	-0.833914	2.02852	0.35922	0.857333	0.946671	1.25192	-0.718172	-0.731821	-0.109783	0.355645	0.803619	0.870324	1.25303	-0.284102	1.32587	0.0554687	0.0382724	1.23194	0.977946	-0.16001	0.179554	0.966551	0.161447	-0.477555	-1.16292	-1.20414	-1.4032	-0.763263	-0.366404	0.0200769	-0.27165	-0.47033	-0.940251	-1.36078	-0.612268	0.271989	-0.119785	1.1054	-0.810276	0.336306	-0.714872	-0.777505	0.510477
N-Acetyl-Glutamine	-0.098033	0.343544	1.1067	1.48574	0.92563	0.0182329	-0.727249	0.984851	-1.10063	1.23423	0.0937605	0.860166	0.955359	-1.98971	0.291531	0.221546	1.0906	1.0607	0.23252	0.816315	0.804265	-0.298516	0.00826669	-0.174129	0.27764	0.126123	0.345062	0.714676	1.46561	0.0611118	0.315164	0.0131974	-1.49269	0.515234	-2.01588	0.123087	0.129546	-0.359575	-0.618889	-0.0404627	0.201436	0.847228	-0.902034	-1.66685	-1.14209	0.480187	0.732541	-0.525275	-0.204514
Kynurenic acid	-1.08284	-0.392598	1.42508	-0.994023	0.0729279	-0.49409	-0.700452	-0.0311925	-0.965346	-1.03307	-0.751902	-0.744919	-0.00357598	-2.02001	-0.429439	0.859068	-0.701026	-1.02548	-2.06191	-0.999036	0.318441	-1.03624	-0.714825	-0.753067	-0.239634	-1.50204	-1.0996	-0.13525	1.07277	0.213476	0.241979	0.189383	0.840291	0.975801	-0.687505	-0.0272899	-0.186994	-1.38992	1.89521	0.951598	-0.917159	-0.144764	0.22279	-0.573596	0.00319892	-0.147693	0.975102	1.67555	-0.185512
5-Hydroxyindoleacetic acid	-0.373231	-0.215393	3.40814	-0.0846874	1.42548	-0.931015	1.24711	-0.906846	0.837299	-0.411067	-0.479582	-1.3667	-0.0339103	-1.24239	-1.08029	2.09064	-0.818942	-0.674696	-1.36571	-2.51768	3.10307	-0.532777	0.0302532	-0.998497	-0.608137	0.317917	-0.215393	-0.0489104	-1.38004	-0.122182	-1.52566	-0.774983	-0.340311	-0.532383	2.33984	0.311268	-0.0612585	-0.695915	1.15521	0.0440737	-0.778024	-0.704722	-0.92279	-0.158283	1.00449	-0.456365	-0.303384	0.857404	-1.10618
N-Acetyl-Methionine	-1.2428	-0.00903216	2.9791	0.223771	0.951232	-0.278122	-0.503364	-0.006373	0.483881	-0.0891186	-0.668661	-1.24558	-0.40119	-1.6117	-1.6925	1.54711	-0.620565	-0.384865	-0.955078	-1.68595	2.64005	-0.481147	-0.940085	-0.921458	-0.455974	-0.12589	0.12086	0.162823	-0.695878	-0.726823	-1.61117	-0.891622	-1.01809	0.0602064	3.07548	-0.197747	0.126612	-0.864567	2.29346	0.415817	-0.726173	-0.51252	-0.455021	-0.965527	-0.150202	0.198925	-0.283485	0.703722	0.190614
N-Acetyl-Histidine	-0.992294	-0.0983932	2.00765	-0.329782	-0.116791	0.526551	0.111106	0.893892	-1.62405	0.0664353	0.182536	-0.63672	-0.479222	-0.891947	-0.807562	1.40523	-0.388827	-0.254497	-0.773178	0.993888	2.75717	-0.23756	-1.28947	-0.316	0.346534	0.547065	-0.317377	-0.567821	-0.501389	-0.52871	-1.49784	-1.17428	0.145885	-0.954285	-0.0719386	0.347146	-0.494152	-1.34096	-0.135865	-0.832661	-0.797187	0.247025	-0.300781	-1.17512	0.864064	-0.141843	-0.782615	0.531252	1.07612
Indolelactic acid	-1.16099	-0.406216	-0.565412	-1.42171	-1.97051	0.488715	-0.815257	0.595275	-1.38875	-0.970299	-0.452904	-0.331976	-0.447148	-2.8588	-0.604039	-1.11456	-0.35931	-0.015339	-0.287569	-0.856156	0.305255	-1.46374	-0.779186	-1.31687	-0.221053	-1.01164	-0.242017	0.60576	-0.862201	-0.825022	-0.841979	0.00868002	0.0816721	1.40645	0.769053	0.318267	0.471797	-0.597496	3.097	1.33295	-0.342505	-0.219789	0.161577	0.291711	-0.204242	-0.18393	1.88268	1.43997	-0.731739
N-Acetyl-Arginine	-0.765161	0.0936612	0.393033	0.0489561	0.760388	0.0598768	-1.64866	1.52731	-0.925527	-0.236928	0.212463	-0.0705253	-0.572454	-1.81232	-1.03012	0.842248	0.841291	1.2612	-0.670592	-0.481953	0.720317	-1.04644	-1.34364	-0.282543	-0.997629	-0.247853	-1.87336	0.00472738	-0.345404	-1.02412	-1.02029	0.00947656	-0.35935	-0.602454	-1.32303	0.151071	-0.557041	-0.969897	-0.935934	-0.643201	-0.341333	-0.16426	-0.615338	-0.291331	-0.756919	0.647575	-0.0157316	0.171875	0.209091
Pyruvic acid	0.483859	2.58285	0.0984864	0.0782511	2.39889	-2.57869	-2.49975	0.758938	-0.777542	-2.91058	0.120127	-0.767185	-0.330965	-1.19291	-0.457009	0.347021	0.742697	2.21529	-1.77602	-1.17392	2.15695	-0.941701	-0.261989	-1.06925	-0.126928	1.07897	0.662726	0.950802	-1.44153	0.901296	-0.177113	1.75239	0.305449	-0.412036	-0.0916763	-0.0198639	-0.165242	-0.713173	0.292391	-0.352016	-1.10736	-0.195863	0.0971799	0.416306	0.305449	0.070691	-0.711144	0.488008	-0.998288
N-Acetyl-Tyrosine	-1.30355	0.40699	-1.30355	0.114128	0.240942	-1.30355	-1.30355	1.27364	-1.30355	-1.30355	1.45044	0.342546	0.462821	0.541468	0.0802659	0.902377	1.21847	1.0425	-1.30355	0.584646	0.744802	0.177042	0.231769	-1.30355	-1.30355	0.212493	-1.30355	1.47861	0.146647	-1.30355	-1.30012	1.36064	-1.30012	0.671802	-1.30012	0.789196	0.0770331	0.271666	0.401143	1.52668	1.21666	0.254041	0.104129	0.401143	1.18495	0.579735	0.175756	-1.30012	-1.30012
Oxalic acid	-0.454185	-0.297128	1.24006	-0.172439	0.582817	-1.61427	1.03263	-0.510388	-0.720238	-1.80415	-0.265538	-1.77307	-0.52255	0.29693	1.1125	0.308696	-0.300938	-1.89306	-1.87311	-0.7088	0.500888	-0.194558	-1.23287	-1.19331	0.478577	-0.780912	-0.738906	-0.385825	0.326803	-1.41315	-0.648376	-0.480648	1.08902	-0.113128	-0.138398	-0.406864	-1.12173	-1.14579	0.286456	0.296072	-0.292704	0.0963102	0.256372	0.673014	0.312039	-1.27533	0.589631	-0.160203	-1.24704
Malonic acid	-0.564628	0.506364	2.96953	-0.0244383	0.0640455	-0.330458	-0.15379	0.505197	-0.724817	-0.944033	-0.527675	-0.357292	-0.0349651	-1.88198	-1.41607	1.69084	-0.210988	0.513356	-1.06199	-1.22257	1.3935	-1.19512	-0.691092	0.0769104	0.00699295	-0.00476773	-0.0126255	0.217263	-0.461925	-0.338914	-1.40594	0.163304	-0.411738	0.583822	0.159522	1.19042	0.0522905	-1.23694	1.32632	-0.931584	-0.104195	-0.691472	0.2022	-0.149937	0.521484	-0.294248	-0.725209	0.307133	0.0754877
alpha-Ketoisovaleric acid	-0.229857	-0.114811	-1.50114	-0.599743	1.89123	0.276429	-3.08099	1.2867	-1.82656	-1.04444	-0.732323	-0.895813	-0.169246	-0.198102	0.724394	-1.13118	-0.51216	-0.432357	-1.26925	-1.48395	1.91571	-0.211298	-0.368147	-0.668416	-1.16615	0.451242	-0.0284463	0.319828	1.93717	1.82411	2.02205	1.85577	0.774467	-0.175578	-0.559218	-0.401213	-0.544554	-0.609543	-0.0949202	2.34914	0.752359	-0.204653	-0.678811	1.21249	-1.0098	0.587211	1.47277	0.576624	1.33911
Fumaric acid	-1.07288	0.677074	0.830781	0.77568	-0.554066	-0.615643	-1.17836	1.02583	-1.54346	0.208203	-0.876965	-1.12185	-0.781071	-1.70189	-0.916876	-0.342997	-0.847218	-0.512778	-1.40985	-1.20179	1.81556	-1.97672	-1.57501	-0.284706	-0.720347	0.0325811	-0.209331	0.363107	-0.948917	-0.286821	-1.41041	0.985688	-0.0808151	1.9908	1.0556	-0.0550852	0.281639	-0.668491	0.418747	1.65112	-1.49375	0.261842	-0.0684797	0.137405	0.269282	0.663456	0.842372	1.08529	0.560573
Maleic acid	-1.10901	0.291673	0.602566	0.5665	0.032294	-0.0458986	-0.658822	0.969357	-1.39658	-0.372325	-1.35066	-1.0664	0.251329	-0.917322	-0.585237	0.427785	-0.934165	-0.945085	-1.56148	-1.56626	2.85032	-1.00592	-1.19922	-0.0826157	-4.77655	-0.278548	-0.540862	0.000109381	0.0442202	0.455753	-0.201171	1.51395	-0.0195973	1.60878	0.836839	-0.268617	0.0398232	-0.750044	1.45828	1.7558	-1.1326	0.191747	-0.0847845	-0.120018	0.174362	0.455115	1.37746	1.10456	0.525362
Methylmalonic acid	-1.21408	-0.982721	-0.816762	1.00342	-0.735326	-0.722677	1.53655	0.0122263	0.891417	-1.18372	-0.662731	-1.47992	-1.43594	-0.0682121	1.14307	-1.30063	0.854938	-0.410718	-0.636958	-1.21869	-1.24832	-0.357094	-0.591165	1.28664	-0.579379	-0.635977	0.283413	0.911875	-0.827527	1.37873	-0.777072	-0.172386	-0.430131	-0.275756	0.0558546	-0.095596	1.60679	-1.44091	1.22451	-1.12373	-0.0378532	-0.553868	-0.730815	0.233289	-0.693325	2.28176	-0.310361	0.0274245	0.292893
Succinic acid	-1.32557	0.11011	0.656157	1.4226	-0.978838	0.788446	0.521486	1.70111	-1.28007	0.273279	-0.303568	-0.538151	-0.079372	-0.493011	-1.00034	-0.3577	-0.565813	-0.478964	-0.66128	-0.673693	2.05654	-0.575963	-0.969296	1.04403	-0.631852	-0.626385	-0.508271	-0.000999221	-0.589412	-0.670882	-1.11298	0.467934	-0.784842	1.40685	1.55972	-0.0805093	-0.0777857	-0.562461	1.25244	0.674277	-0.975074	-0.373294	0.205786	-0.609694	-0.254561	1.06141	0.39779	1.04681	0.480263
2-oxoisocaproic acid	-0.813027	-0.813027	-0.813027	-0.813027	-0.813027	-0.813027	-0.813027	-0.813027	-0.813027	-0.813027	-0.813027	-0.813027	-0.813027	-0.813027	-0.813027	-0.813027	-0.813027	-0.813027	-0.813027	-0.813027	-0.813027	-0.813027	-0.813027	-0.813027	-0.813027	-0.813027	-0.813027	-0.813027	-0.813027	-0.813027	-0.813027	-0.813027	-0.813027	-0.813027	-0.813027	-0.813027	-0.813027	-0.813027	-0.813027	-0.813027	-0.813027	-0.813027	-0.813027	-0.813027	-0.813027	-0.813027	-0.813027	-0.813027	-0.813027
Ethylmalonic acid	-0.605708	-0.693946	1.68682	1.20879	-1.34109	-1.4402	-0.586386	1.12541	0.928932	-0.321633	0.538385	-0.148829	-0.900656	1.57805	0.465114	1.15839	0.237947	1.40786	-0.916445	-0.140294	-0.809895	-1.32926	-0.728846	1.53658	1.58602	0.14651	0.156347	0.557795	0.661886	-0.85629	-2.42454	0.343494	0.285269	0.534073	1.24369	0.220321	-0.714943	-0.11032	1.05091	-1.10087	-0.338931	-0.663001	1.46808	-1.24203	-0.650742	0.814769	-0.418435	0.43549	0.216464
Glutaric acid	-0.142779	0.891696	0.198988	1.54846	0.139592	0.565673	-0.54359	1.66398	-0.164291	0.403384	-0.00707983	-0.687007	-1.32564	-0.516	-1.20518	0.187973	-1.13165	0.314888	-1.62652	-0.679609	1.14233	-0.0559062	-1.30917	0.327012	0.176903	0.0323978	0.388321	0.836291	0.297452	0.0591071	-1.07478	0.237725	0.819223	0.569611	0.784253	0.995135	0.794101	-0.915858	1.24191	-0.025851	-1.38601	-0.115447	-0.322526	-1.3405	-0.654899	1.10502	-0.162093	0.0224064	0.197539
Malic acid	-1.00922	0.938836	0.79238	0.984826	-0.33654	-0.493736	-0.804084	1.03275	-1.64898	0.0693821	-0.583819	-1.14828	-0.319349	-1.90119	-0.98711	-0.146823	-1.09176	-0.645288	-1.60272	-1.4675	1.55195	-1.94735	-1.26527	-0.297689	-0.474723	0.0949157	-0.168588	0.306154	-0.887575	-0.24708	-1.42952	0.862515	0.140454	1.86759	0.995859	-0.00821909	0.22792	-0.592285	0.574668	1.53717	-1.09639	0.127179	0.0975434	0.234168	0.524513	0.516018	0.700436	1.22	0.578989
2-hydroxyglutaric acid	0.0617556	0.839989	-0.0718896	-0.869322	-0.190175	-1.29986	-2.04424	-0.521325	-1.53587	-0.771233	-0.190175	-0.827278	-1.06211	-1.00449	1.25894	-0.959231	0.223931	-0.0876328	-1.29328	-1.41694	-0.622724	-2.18023	-0.826843	-0.0436831	1.61232	-0.163694	-0.512662	0.350182	-1.27615	-0.364451	-0.842063	-0.234013	0.283071	2.15869	0.325325	0.585734	1.00078	0.247007	-0.491513	1.65774	-0.480623	2.5109	0.262645	1.91827	0.369379	0.21021	1.06528	1.29316	-0.532298
2-oxoadipic acid	-0.751044	-0.0652497	-0.373339	-0.683694	0.228573	0.332396	-1.91799	1.88604	-1.00401	0.166672	0.0998887	0.677455	1.13132	-3.88226	-0.613529	0.905301	1.19312	2.20883	-0.600813	-0.353357	0.0279679	-0.314788	-0.562362	-0.191196	-1.72273	0.391528	-0.994342	0.111264	0.24183	0.625344	0.506012	0.568154	0.169709	-0.535147	-2.35739	0.399846	-0.486241	-1.62743	-0.713248	0.182709	0.46555	-0.704931	-0.350379	0.00506367	-0.683633	0.539316	-0.146101	0.234698	0.785006
3-Methyladipic acid	-0.729942	-0.729942	-0.729942	-0.729942	-0.729942	-0.729942	-0.729942	-0.729942	-0.729942	-0.729942	-0.729942	-0.729942	-0.729942	-0.729942	-0.729942	-0.729942	-0.729942	-0.729942	-0.729942	-0.729942	-0.729942	-0.729942	-0.729942	-0.729942	-0.729942	-0.729942	-0.729942	-0.729942	-0.729942	-0.729942	-0.729942	-0.729942	-0.729942	-0.729942	-0.729942	-0.729942	-0.729942	-0.729942	-0.729942	-0.729942	-0.729942	-0.729942	-0.729942	-0.729942	-0.729942	-0.729942	-0.729942	-0.729942	-0.729942
3-Deoxyglucosone	0.151361	0.260199	2.35695	0.562074	-0.462427	-0.710871	-1.07181	1.6834	-0.0945873	0.0116533	0.8808	0.236019	-0.48607	-2.33587	0.831611	1.03033	1.157	0.781817	0.423431	-0.412962	0.266769	-1.11774	-0.374333	0.146856	1.26105	0.305964	0.218343	0.768306	-0.680352	-0.795294	-1.22905	-0.93373	-0.0982168	0.0908376	-0.658471	0.563822	-0.197381	0.555697	-0.781019	-0.59856	0.187728	1.00011	0.115845	0.86486	0.0148768	0.306212	0.636224	-0.486585	-0.0271643
Quinolinic acid	-0.888233	1.06317	0.450948	-1.32788	-1.57695	0.7437	0.247372	-0.417854	-1.09076	0.277112	-0.60855	0.780292	-0.476966	-1.37921	-1.16069	0.037868	0.335787	-0.522476	-0.646422	-0.913643	0.542419	-1.49343	-0.582923	-0.641347	-0.282278	0.998456	-2.37812	0.203709	-0.471547	-0.112595	-0.185074	-1.29277	1.61567	-1.75843	0.752012	2.23683	2.97974	-0.0222727	1.36536	-0.205392	-1.2219	1.20076	0.939187	0.915106	-1.18145	0.243003	0.563372	1.56247	0.177101
N-Acetyl-Aspartic acid	-0.78886	0.346785	2.40294	0.482763	-0.633415	-0.563027	0.662187	1.17713	-0.162007	0.540068	-0.659395	0.548407	0.259635	-1.24536	0.0694802	3.43181	-0.00637509	0.368831	-0.379899	-1.41692	3.43566	-0.1695	0.0398859	-0.529327	-0.0440426	-0.121215	-0.466157	0.490358	-0.315202	0.252313	-1.07284	0.0245167	-0.974275	1.65151	0.13277	0.117287	0.298809	-0.688455	0.182946	1.14683	-1.50987	0.237367	-0.375294	-0.0744215	1.33366	-0.313328	1.33099	1.24829	-1.19677
4-Hydroxyphenylpyruvic acid	-0.678615	2.12106	-1.34437	0.135653	-0.0466775	0.281214	-1.85563	0.189922	-1.49394	-0.309876	-0.595398	-0.497386	-0.745776	-0.558931	-2.02602	-0.546238	-0.441887	0.762114	0.519406	-0.432969	-1.15173	-1.44535	-1.75906	-0.978892	-1.03501	0.382378	-0.744596	0.618467	-0.421149	-0.2297	-0.707732	1.35701	-0.00791004	0.725652	0.412126	0.582806	1.35486	-0.0783918	0.562705	1.8662	-0.125059	-0.441375	0.464554	-0.185831	0.361242	0.97181	0.805721	0.749047	1.59683
N-Acetyl-Glutamic acid	0.198024	0.911043	1.47669	0.647774	-0.106344	-0.548971	-0.896712	0.850114	-0.687213	0.1684	0.0787637	0.230723	1.17049	-2.9154	0.308223	0.43294	0.227384	0.618248	-0.314298	-0.846544	1.84117	-1.47074	-0.145399	-0.345962	0.44625	0.387917	0.607107	1.69646	0.20896	0.426658	-1.22774	0.153659	-0.920235	2.609	-0.263625	0.201126	1.31767	-0.220292	0.834463	1.65071	-0.182247	0.607486	-0.205021	-0.886085	-0.436774	0.325803	0.877899	1.04156	-0.923788
alpha-Ketoglutaric acid	-0.0949353	0.92082	-1.63061	-0.840443	-0.520452	-0.531805	-1.73036	0.597181	-1.01096	0.628423	-0.229257	-0.774557	-1.20736	-1.18857	-0.397836	-1.87431	-1.13987	0.730277	-0.770171	-0.866901	-1.61597	-1.99786	0.288223	-1.29763	-0.283334	0.0887692	0.777359	1.18822	-0.28864	0.798939	-0.506269	1.02224	1.10065	2.1957	0.856863	1.03592	1.34749	0.569337	0.643117	2.33873	-0.470711	0.104966	0.539645	0.952181	0.185621	0.329666	1.03668	1.97093	0.345772
cis-Aconitic acid	-0.104039	0.828141	2.00616	0.744789	0.17607	-0.104962	0.265065	1.69788	-0.444385	0.65807	1.67824	0.190619	-0.870553	-2.11061	0.359403	0.586328	0.485635	1.52216	0.163185	0.732202	0.236473	-1.95044	0.161464	-0.297022	1.40141	0.0345732	0.124271	2.29146	-0.157925	-0.804634	-1.76154	-1.76723	2.24153	0.70737	-0.385648	0.635912	0.736324	0.845688	1.35824	-0.621775	-0.135276	0.703642	-0.0110246	0.367028	0.20482	-0.377725	0.549141	0.655602	-1.0438
Citric acid	0.193367	0.51069	0.661081	0.420335	-0.0818051	-0.404595	-0.456024	0.366923	0.0491513	0.531826	0.586358	0.203493	-0.352942	-1.51558	-0.0409057	0.183885	0.226316	0.436124	-0.141768	0.115499	-0.415526	-0.808218	-0.137133	0.061268	0.508131	0.284901	0.545406	0.781428	-0.421486	-0.219707	-0.764597	-0.544054	0.333732	0.551828	0.135172	0.486999	0.390744	0.0970412	-0.288288	-0.083536	-0.592745	0.0591539	0.151023	0.106944	0.148666	0.289602	-0.187747	0.37943	-0.103518
Picolinic acid	-0.323054	-0.405923	-0.13713	0.0392529	0.779635	0.724031	0.671338	0.138119	0.723581	-1.46631	-0.341995	0.0718584	1.14397	0.439609	0.722231	-0.125864	0.245817	-1.20143	-0.557102	-0.37548	1.28711	-0.169956	-0.119626	0.843963	0.104058	-1.14988	-0.528485	-0.268367	1.64053	1.38472	1.37053	1.0029	1.20463	-0.624078	-1.57114	0.0612947	-0.747838	-0.148035	1.20835	1.05907	0.186294	-0.65294	-0.406871	-1.09768	-1.14991	-2.33172	-0.0385418	0.388038	0.372671
[truncated: 101 more columns]

## Sheet: Table S1B_24h
Table S1B (24 h). Differentially expressed metabolites (DEMs) identified at 24 h post Reovirus infection.
ID	logFC	AveExpr	P.Value	adj.P.Val	FC	Regulation	HMDB
TG(22:5_32:1)	1.77755	0.00151041	2.12416e-42	1.24688e-39	3.42844	up	HMDB0054972
TG(20:3_32:1)	1.55775	0.0021352	2.84353e-34	8.34576e-32	2.94395	up	HMDB0051012
TG(20:1_32:2)	1.58946	0.00196786	7.02852e-34	1.37525e-31	3.00938	up	HMDB0050304
TG(14:0_32:2)	1.60128	0.00153116	1.27724e-32	1.87435e-30	3.03412	up	HMDB0042076
TG(20:3_32:2)	1.40809	0.00283555	4.36556e-32	5.12517e-30	2.65385	up	HMDB0050872
TG(20:2_32:0)	1.45366	0.00246271	4.67378e-29	4.57252e-27	2.73902	up	HMDB0053276
TG(16:0_33:2)	1.27526	0.00289488	1.11899e-27	9.38351e-26	2.42043	up	HMDB0043870
TG(18:3_38:6)	1.42922	0.00258921	3.21474e-24	2.35882e-22	2.69301	up	HMDB0053063
TG(18:3_30:0)	1.43545	0.00172873	4.54036e-24	2.94084e-22	2.70467	up	HMDB0042543
TG(16:1_32:2)	1.31862	0.002154	5.00995e-24	2.94084e-22	2.49428	up	HMDB0010422
TG(18:2_28:0)	1.40232	0.00225124	5.97691e-24	3.1895e-22	2.64326	up	HMDB0042076
TG(17:0_34:3)	1.52975	0.00171689	7.34132e-24	3.59113e-22	2.88736	up	HMDB0011701
LysoPC a C14:0	-1.51666	0.00197606	4.67369e-23	2.11035e-21	-2.86127	down	HMDB0010379
TG(20:4_32:2)	1.34924	0.00127146	6.72734e-23	2.82068e-21	2.54777	up	HMDB0048751
TG(16:0_28:1)	1.439	0.00200387	7.2126e-23	2.82253e-21	2.71132	up	HMDB0043834
TG(20:1_26:1)	1.50351	0.00156716	2.10874e-22	7.29365e-21	2.83532	up	HMDB0042076
CE(14:1)	1.42403	0.00324821	2.21871e-22	7.29365e-21	2.68334	up	HMDB10367
TG(22:6_32:1)	0.989052	0.00366524	2.23655e-22	7.29365e-21	1.98488	up	HMDB0055908
C5	-1.85489	-0.0037968	3.95637e-22	1.22231e-20	-3.61723	down	HMDB0013128
Phenylalanine	1.83414	-0.00102531	5.52867e-22	1.62267e-20	3.56558	up	HMDB0000159
HexCer(d18:1/18:0)	1.87397	0.000307216	7.39798e-22	2.06791e-20	3.6654	up	HMDB0004972
LysoPC a C16:0	-1.76084	0.00153921	1.29711e-21	3.33299e-20	-3.38896	down	HMDB0010382
TG(20:1_24:3)	1.53281	0.0011062	1.30594e-21	3.33299e-20	2.89349	up	HMDB0341531
LysoPC a C16:1	-1.82368	0.00101173	2.09009e-21	5.11201e-20	-3.53983	down	HMDB0010383
TG(20:3_32:0)	1.30894	0.00254767	5.83533e-21	1.37014e-19	2.47759	up	HMDB0050886
LysoPC a C20:4	-1.43609	0.0030992	6.5553e-21	1.45322e-19	-2.70586	down	HMDB0010395
TG(20:2_32:1)	1.34507	0.00197385	6.68432e-21	1.45322e-19	2.54042	up	HMDB0053367
TG(18:1_28:1)	1.40278	0.00177047	7.01482e-21	1.47061e-19	2.6441	up	HMDB0042076
TG(17:0_32:1)	1.17368	0.00288889	1.26165e-20	2.55376e-19	2.25586	up	HMDB0011713
TG(16:0_36:6)	1.33525	0.0018312	2.33394e-20	4.56674e-19	2.52319	up	HMDB0043855
TG(18:1_26:0)	1.29383	0.00194004	2.93126e-20	5.55047e-19	2.45178	up	HMDB0042069
TG(18:0_38:7)	1.3875	0.00169588	7.69039e-20	1.41071e-18	2.61625	up	HMDB0044909
TG(20:4_34:3)	1.16698	0.00433156	1.00252e-19	1.78328e-18	2.24541	up	HMDB0010519
TG(20:5_36:3)	1.21428	0.00243998	1.77385e-19	3.0625e-18	2.32025	up	HMDB0055752
TG(20:3_34:3)	1.1932	0.00264982	1.95504e-19	3.27887e-18	2.2866	up	HMDB0050909
TG(20:1_32:3)	1.33634	0.00205319	4.68446e-19	7.63827e-18	2.5251	up	HMDB0050305
TG(16:1_28:0)	1.14006	0.00314209	5.29831e-19	8.40569e-18	2.2039	up	HMDB0042069
TG(20:5_36:2)	1.15104	0.0026173	7.86217e-19	1.2145e-17	2.22073	up	HMDB0055748
CE(20:0)	1.51398	0.00118115	9.94313e-19	1.49657e-17	2.85596	up	HMDB06740
TG(17:1_32:1)	1.18154	0.00261891	2.51358e-18	3.68868e-17	2.26819	up	HMDB0042976
CE(20:1)	0.98609	0.00404605	4.1142e-18	5.89034e-17	1.98081	up	HMDB05194
LysoPC a C18:0	-1.76444	0.00124863	4.61334e-18	6.44769e-17	-3.39742	down	HMDB0010384
LysoPC a C17:0	-1.36235	0.00336397	5.32784e-18	7.27313e-17	-2.57103	down	HMDB0012108
TG(16:0_32:3)	1.18356	0.00223921	7.25202e-18	9.67486e-17	2.27137	up	HMDB0043843
TG(20:1_30:1)	1.35952	0.00118737	9.33158e-18	1.21725e-16	2.566	up	HMDB0044249
PC ae C42:3	-1.80338	-0.00178137	1.24633e-17	1.59042e-16	-3.49038	down	HMDB0013458
CE(18:1)	1.08311	0.0039812	1.88715e-17	2.35694e-16	2.1186	up	HMDB05191
TG(14:0_34:3)	1.31374	0.0011607	2.5106e-17	3.07025e-16	2.48585	up	HMDB0042073
Adenine	-1.6258	-0.00625088	4.35238e-17	5.21398e-16	-3.08614	down	HMDB0000034
TG(20:4_30:0)	1.3103	0.00206319	4.46879e-17	5.24636e-16	2.47994	up	HMDB0042633
C4	-1.67637	-0.00516819	6.44223e-17	7.41489e-16	-3.19623	down	HMDB0002013
TG(16:1_33:1)	0.9379	0.00280632	7.19402e-17	8.12095e-16	1.91574	up	HMDB0048436
TG(20:2_34:3)	1.22678	0.0025331	7.41928e-17	8.2172e-16	2.34044	up	HMDB0053296
TG(18:1_34:4)	1.13904	0.0024113	7.57048e-17	8.22939e-16	2.20234	up	HMDB0049129
Deoxyadenosine	-1.37822	-0.00820922	8.95317e-17	9.55548e-16	-2.59947	down	HMDB0000101
TG(20:1_34:3)	1.15794	0.00285398	1.57798e-16	1.65406e-15	2.23138	up	HMDB0050343
TG(14:0_38:4)	1.32799	0.00160519	2.14074e-16	2.20459e-15	2.51053	up	HMDB0042142
CE(14:0)	1.08374	0.00420899	3.65759e-16	3.70173e-15	2.11952	up	HMDB06725
TG(18:2_35:3)	1.19204	0.00224431	4.69682e-16	4.67294e-15	2.28476	up	HMDB0052414
TG(22:6_32:0)	0.953716	0.00521419	5.13797e-16	5.02665e-15	1.93686	up	HMDB0055894
PC ae C42:2	-1.65635	-0.000658825	5.41199e-16	5.20793e-15	-3.15218	down	HMDB0013438
LysoPC a C18:1	-1.80935	-0.00191982	6.52441e-16	6.17714e-15	-3.50484	down	HMDB0002815
TG(16:0_30:2)	1.29809	0.00098649	1.58216e-15	1.47417e-14	2.45902	up	HMDB0044031
TG(17:1_36:4)	1.1377	0.00257468	1.98364e-15	1.81937e-14	2.2003	up	HMDB0043044
TG(22:5_32:0)	0.930558	0.00306048	2.59542e-15	2.34386e-14	1.90601	up	HMDB0054916
TG(16:0_40:8)	1.11434	0.00310167	2.75305e-15	2.44854e-14	2.16496	up	HMDB0005392
TG(20:5_34:0)	1.23427	0.00205394	2.96243e-15	2.59545e-14	2.35262	up	HMDB0055696
TG(18:1_31:0)	0.94652	0.00333522	4.13669e-15	3.57094e-14	1.92722	up	HMDB0011713
TG(18:2_34:4)	0.856874	0.00481495	4.46159e-15	3.79558e-14	1.81111	up	HMDB0052435
TG(18:3_38:5)	1.12059	0.00250847	5.44213e-15	4.56362e-14	2.17436	up	HMDB0052979
TG(20:3_36:3)	0.970791	0.00327729	8.05318e-15	6.65805e-14	1.95992	up	HMDB0050905
TG(18:0_30:1)	0.900362	0.00477382	8.36504e-15	6.81983e-14	1.86653	up	HMDB0010426
TG(20:4_32:1)	1.06241	0.0038619	8.50098e-15	6.83572e-14	2.08842	up	HMDB0054099
TG(18:2_30:1)	1.18409	0.00156966	1.22092e-14	9.68485e-14	2.27221	up	HMDB0042543
Adenosine	-1.64433	-0.00117434	1.34521e-14	1.05285e-13	-3.12603	down	HMDB0000050
LysoPC a C18:2	-1.76735	-0.000858708	1.84631e-14	1.42603e-13	-3.40428	down	HMDB0010386
TG(18:1_32:3)	1.16319	0.00225421	2.09096e-14	1.59402e-13	2.23952	up	HMDB0049079
TG(17:1_34:2)	1.05667	0.00268019	2.44384e-14	1.83915e-13	2.08012	up	HMDB0011701
TG(16:0_38:7)	1.06066	0.00228377	2.57385e-14	1.91247e-13	2.08589	up	HMDB0044079
TG(14:0_38:5)	1.26674	0.00139877	2.86273e-14	2.10053e-13	2.40617	up	HMDB0042143
TG(16:1_38:5)	1.07535	0.00245733	5.09455e-14	3.69198e-13	2.10723	up	HMDB0048622
CE(22:2)	1.60017	-0.000860519	5.39512e-14	3.86212e-13	3.03179	up	HMDB06737
C10	-1.67787	-0.00214362	6.24431e-14	4.41616e-13	-3.19954	down	HMDB0000651
TG(18:0_38:6)	0.97261	0.00400547	7.49306e-14	5.23622e-13	1.96239	up	HMDB0005412
CE(18:0)	0.989332	0.00420219	1.18818e-13	8.20542e-13	1.98527	up	HMDB10368
TG(16:0_34:4)	1.10184	0.00154811	1.26271e-13	8.53967e-13	2.14629	up	HMDB0043846
TG(20:5_34:1)	1.15675	0.00212165	1.26567e-13	8.53967e-13	2.22954	up	HMDB0055720
TG(20:0_34:1)	1.26411	0.000415458	1.34519e-13	8.97303e-13	2.40179	up	HMDB0045484
PC ae C40:1	-1.53415	-0.00135682	1.36713e-13	9.01691e-13	-2.89618	down	HMDB0013433
TG(17:1_36:3)	0.948263	0.0027057	1.87524e-13	1.22308e-12	1.92955	up	HMDB0055545
TG(20:0_32:3)	1.13641	0.00162797	2.0557e-13	1.32604e-12	2.19833	up	HMDB0045489
PC ae C40:3	-1.65229	-0.0008231	2.23964e-13	1.42899e-12	-3.14332	down	HMDB0013445
TG(16:1_36:5)	0.991084	0.00364197	2.38304e-13	1.50414e-12	1.98768	up	HMDB0048627
TG(16:0_35:3)	0.999033	0.00266184	2.5496e-13	1.59214e-12	1.99866	up	HMDB0043867
TG(18:1_38:7)	1.02786	0.0021786	2.79033e-13	1.72413e-12	2.039	up	HMDB0049423
TG(18:1_38:5)	1.06549	0.00290988	2.82223e-13	1.72567e-12	2.09288	up	HMDB0049390
TG(18:1_38:6)	0.901604	0.00334041	3.5009e-13	2.11859e-12	1.86814	up	HMDB0049397
SM C24:1	-1.46312	-0.00390282	3.66337e-13	2.19428e-12	-2.75704	down	HMDB0012107
CE(16:1)	0.978672	0.00412998	5.23606e-13	3.10462e-12	1.97065	up	HMDB05197
TG(16:0_33:1)	0.852071	0.00254932	7.21046e-13	4.23254e-12	1.80509	up	HMDB0043864
CE(15:1)	1.42762	-4.83596e-05	9.30879e-13	5.41016e-12	2.69003	up	HMDB60056
CE(17:0)	1.09086	0.00244124	1.10563e-12	6.36278e-12	2.13001	up	HMDB60059
TG(20:2_34:2)	0.914748	0.0031142	1.12374e-12	6.40422e-12	1.88524	up	HMDB0005455
TG(17:0_36:4)	1.0578	0.00250398	1.44627e-12	8.16308e-12	2.08176	up	HMDB0055545
PC aa C38:4	-1.40542	-0.00257655	1.78522e-12	9.98025e-12	-2.64895	down	HMDB0007988
PC aa C38:5	-1.20022	-0.00354854	1.98987e-12	1.10193e-11	-2.29774	down	HMDB0007989
TG(17:1_34:3)	1.26324	0.000810488	2.13503e-12	1.17127e-11	2.40034	up	HMDB0011702
CE(15:0)	1.02988	0.0020485	2.24722e-12	1.2214e-11	2.04185	up	HMDB60057
TG(16:1_30:1)	1.01426	0.00104205	2.60049e-12	1.40045e-11	2.01987	up	HMDB0010419
CE(18:3)	1.3006	0.00138624	3.33341e-12	1.77883e-11	2.46331	up	HMDB10369
TG(20:3_34:2)	0.939054	0.00324483	3.98155e-12	2.10556e-11	1.91727	up	HMDB0050908
TG(22:4_34:2)	0.911807	0.00312766	4.08049e-12	2.13861e-11	1.8814	up	HMDB0046908
SM C16:1	-1.53978	-0.00217622	6.16751e-12	3.20383e-11	-2.9075	down	HMDB0240613
SM C26:1	-1.38761	-0.00505738	6.66015e-12	3.42939e-11	-2.61645	down	HMDB0013461
TG(20:5_34:2)	0.978658	0.00240087	9.58379e-12	4.8919e-11	1.97063	up	HMDB0005447
TG(18:1_35:3)	0.947573	0.0025426	1.02906e-11	5.20739e-11	1.92863	up	HMDB0049096
TG(20:4_36:2)	0.876952	0.00389347	1.06512e-11	5.34382e-11	1.83649	up	HMDB0054187
PC aa C38:3	-1.30436	-0.00412153	1.22255e-11	6.08166e-11	-2.46974	down	HMDB0008020
PC ae C44:3	-1.41088	0.00066025	1.25807e-11	6.20576e-11	-2.659	down	HMDB0013449
TG(18:3_34:3)	0.827265	0.00442416	1.95573e-11	9.56677e-11	1.77432	up	HMDB0052847
TG(20:3_34:0)	0.99883	0.00211627	2.01948e-11	9.79696e-11	1.99838	up	HMDB0050922
CE(18:2)	1.15379	0.00206762	2.2667e-11	1.09062e-10	2.22498	up	HMDB05192
PC ae C38:0	-1.32473	-0.00288046	2.63642e-11	1.25819e-10	-2.50485	down	HMDB0013408
PC aa C36:4	-1.40158	-0.00142106	2.66152e-11	1.25993e-10	-2.64191	down	HMDB0007889
TG(18:0_30:0)	0.859469	0.00307716	3.04992e-11	1.43224e-10	1.81437	up	HMDB0107858
TG(20:4_36:3)	0.820333	0.00374327	3.56037e-11	1.65868e-10	1.76581	up	HMDB0010521
TG(17:0_36:3)	0.872616	0.00288636	4.97019e-11	2.29725e-10	1.83098	up	HMDB0050323
TG(16:1_38:4)	0.924711	0.0035145	5.74211e-11	2.6333e-10	1.8983	up	HMDB0048615
TG(18:1_33:2)	0.832057	0.00310848	6.19488e-11	2.81891e-10	1.78022	up	HMDB0049099
TG(18:2_33:2)	0.859957	0.00306302	6.98511e-11	3.15405e-10	1.81498	up	HMDB0052411
PC ae C40:4	-1.36803	0.00122931	1.01841e-10	4.534e-10	-2.58118	down	HMDB0013442
TG(20:3_36:4)	0.905738	0.00279984	1.01957e-10	4.534e-10	1.8735	up	HMDB0050912
TG(18:2_38:4)	0.848877	0.00357676	1.03891e-10	4.58525e-10	1.8011	up	HMDB0052445
TG(18:2_33:0)	0.828997	0.0033961	1.05723e-10	4.63129e-10	1.77645	up	HMDB0052425
TG(14:0_36:4)	0.992928	0.0019919	1.19099e-10	5.17861e-10	1.99022	up	HMDB0042082
PC aa C36:5	-1.24357	-0.00390855	1.62213e-10	7.00139e-10	-2.36783	down	HMDB0007890
PC aa C40:3	-1.48042	-0.00127458	2.01571e-10	8.63664e-10	-2.7903	down	HMDB0008086
PC ae C42:1	-1.26666	0.000274663	2.04142e-10	8.68345e-10	-2.40604	down	HMDB0013434
TG(20:1_31:0)	1.16781	0.000394542	2.36158e-10	9.97302e-10	2.24671	up	HMDB0049113
DG(18:1_18:1)	-1.39835	-0.000758947	2.65759e-10	1.11429e-09	-2.636	down	HMDB07188
SM(OH) C22:2	-1.50535	-0.00307539	3.04959e-10	1.26958e-09	-2.83894	down	HMDB0013467
TG(18:1_30:2)	0.954738	0.00181434	3.28027e-10	1.356e-09	1.93823	up	HMDB0042543
TG(16:0_40:7)	0.721172	0.00476888	3.31397e-10	1.36035e-09	1.64852	up	HMDB0044107
PC ae C32:2	1.34572	-0.0031987	3.49251e-10	1.42368e-09	2.54157	up	HMDB0013411
PC ae C42:4	-1.46316	-0.00138827	4.76038e-10	1.92713e-09	-2.75712	down	HMDB0013448
HexCer(d18:1/18:1)	1.4026	-0.000291605	5.27699e-10	2.12164e-09	2.64377	up	HMDB0004970
TG(18:2_38:5)	0.833433	0.00325839	6.30618e-10	2.51818e-09	1.78192	up	HMDB0052452
TG(18:0_32:2)	0.874727	0.00133235	6.40928e-10	2.54206e-09	1.83366	up	HMDB0010430
TG(16:0_38:6)	0.803656	0.00395921	7.3136e-10	2.88127e-09	1.74552	up	HMDB0005391
TG(16:1_36:4)	0.880852	0.0029515	7.74321e-10	3.03018e-09	1.84146	up	HMDB0048495
alpha-Ketoglutaric acid	1.25485	0.000598599	8.80497e-10	3.4116e-09	2.38642	up	HMDB0000208
TG(16:0_37:3)	0.979726	0.00153902	8.83413e-10	3.4116e-09	1.97209	up	HMDB0341521
TG(18:3_32:1)	0.740792	0.00455502	1.02635e-09	3.9377e-09	1.67109	up	HMDB0052956
TG(17:0_34:1)	0.873578	0.0014525	1.04123e-09	3.96885e-09	1.8322	up	HMDB0049113
TG(18:2_36:0)	0.82452	0.0029084	1.06258e-09	4.02409e-09	1.77095	up	HMDB0052455
TG(20:4_32:0)	0.876379	0.00313876	1.09733e-09	4.12904e-09	1.83576	up	HMDB0054022
TG(18:2_31:0)	0.694778	0.00318333	1.1702e-09	4.37519e-09	1.61863	up	HMDB0042976
CE(17:1)	0.813948	0.00216167	1.38865e-09	5.1591e-09	1.75802	up	HMDB60060
TG(18:2_35:2)	0.839468	0.00289913	1.41214e-09	5.21338e-09	1.78939	up	HMDB0052413
TG(18:0_36:4)	0.848904	0.00322203	1.43284e-09	5.25672e-09	1.80113	up	HMDB0005411
TG(18:2_38:6)	0.786319	0.00364136	1.52973e-09	5.57733e-09	1.72467	up	HMDB0052542
TG(20:2_34:1)	0.863492	0.00276729	1.55257e-09	5.61617e-09	1.81944	up	HMDB0053380
PC ae C44:4	-1.36739	-0.000506529	1.55951e-09	5.61617e-09	-2.58004	down	HMDB0013453
PC aa C40:5	-1.26906	-0.00290218	1.96951e-09	7.04941e-09	-2.41005	down	HMDB0008055
TG(16:1_38:3)	0.812343	0.00307035	2.07055e-09	7.36614e-09	1.75606	up	HMDB0048620
PC aa C40:4	-1.30284	-0.00311637	2.73943e-09	9.68702e-09	-2.46714	down	HMDB0008054
TG(18:1_36:6)	0.818472	0.00303571	3.24875e-09	1.14192e-08	1.76354	up	HMDB0049402
TG(18:2_33:1)	0.763262	0.0029426	3.75799e-09	1.31306e-08	1.69732	up	HMDB0011701
TG(18:0_36:5)	0.703472	0.00348771	3.84346e-09	1.33498e-08	1.62842	up	HMDB0044687
C9	-1.09577	-0.00546002	3.99348e-09	1.37892e-08	-2.13728	down	HMDB0006320
TG(18:0_34:3)	0.861324	0.00235201	4.49281e-09	1.54227e-08	1.8167	up	HMDB0010432
PC ae C38:5	-1.12779	0.00239611	5.22904e-09	1.78456e-08	-2.18524	down	HMDB0013432
TG(20:4_34:0)	0.812375	0.00329022	6.59447e-09	2.23755e-08	1.7561	up	HMDB0054044
TG(18:2_35:1)	0.833407	0.00253946	6.70327e-09	2.26139e-08	1.78189	up	HMDB0050323
TG(20:4_36:4)	0.749406	0.00363932	8.06558e-09	2.70543e-08	1.6811	up	HMDB0054050
TG(14:0_36:3)	0.780938	0.00275484	8.89075e-09	2.96527e-08	1.71825	up	HMDB0042133
TG(20:4_34:1)	0.857035	0.0037309	9.16173e-09	3.03838e-08	1.81131	up	HMDB0054110
TG(18:2_30:0)	0.737457	0.00192641	9.23999e-09	3.04712e-08	1.66723	up	HMDB0005376
SM(OH) C24:1	-1.31995	-0.00167213	9.30948e-09	3.05289e-08	-2.49657	down	HMDB0013469
TG(16:0_28:2)	1.13692	-0.000673114	9.93865e-09	3.2411e-08	2.19911	up	HMDB0044030
TG(18:1_33:0)	0.676136	0.00211274	1.00256e-08	3.25138e-08	1.59785	up	HMDB0049113
Cytidine	-0.977478	0.00244089	1.00907e-08	3.25451e-08	-1.96902	down	HMDB0000089
C10:2	-0.821469	-0.00625067	1.03146e-08	3.30857e-08	-1.7672	down	HMDB0241102
TG(16:0_38:5)	0.790785	0.00350105	1.54904e-08	4.94177e-08	1.73002	up	HMDB0005385
TG(18:2_32:2)	0.743943	0.00183528	1.62093e-08	5.14318e-08	1.67475	up	HMDB0010470
N1-Acetyl-Lysine	-1.03584	0.00252958	1.66299e-08	5.24825e-08	-2.05031	down	HMDB0000446
CE(20:3)	1.01997	0.00153721	1.86913e-08	5.86728e-08	2.02788	up	HMDB06736
TG(17:0_34:2)	0.746678	0.00306437	2.86975e-08	8.96035e-08	1.67793	up	HMDB0011700
TG(18:0_36:3)	0.745072	0.00329467	2.92696e-08	9.09061e-08	1.67606	up	HMDB0005405
TG(22:5_34:2)	0.741265	0.0049053	2.97293e-08	9.18478e-08	1.67164	up	HMDB0005462
TG(18:2_34:0)	0.815461	0.00211358	3.28521e-08	1.00964e-07	1.75986	up	HMDB0052440
Tryptophan	1.23248	-0.00479837	3.53302e-08	1.08015e-07	2.3497	up	HMDB0000929
TG(14:0_34:2)	0.809644	0.00257744	3.62453e-08	1.10238e-07	1.75278	up	HMDB0042078
TG(18:3_34:0)	0.842405	0.00185334	4.95095e-08	1.49805e-07	1.79304	up	HMDB0052886
CE(20:5)	1.21908	-0.00233649	5.03212e-08	1.5148e-07	2.32798	up	HMDB06731
PC ae C36:4	-1.14022	0.00166993	5.43791e-08	1.6286e-07	-2.20415	down	HMDB0013407
C12DC	-1.27339	-0.00522121	5.99162e-08	1.78532e-07	-2.41729	down	HMDB0013327
TG(18:2_36:1)	0.725397	0.00323605	6.48896e-08	1.92375e-07	1.65336	up	HMDB0052545
TG(20:0_32:4)	0.927558	-1.4803e-17	7.90391e-08	2.33145e-07	1.90205	up	HMDB0045497
TG(22:6_34:2)	0.65322	0.00455559	8.05773e-08	2.36494e-07	1.57267	up	HMDB0005392
PC ae C38:3	-1.22559	0.00019097	8.18886e-08	2.39147e-07	-2.33852	down	HMDB0013439
Histamine	-0.940781	0.00484021	8.33178e-08	2.42116e-07	-1.91957	down	HMDB0000870
TG(18:1_36:5)	0.83347	0.00228385	9.24051e-08	2.67201e-07	1.78197	up	HMDB0049276
TG(18:3_36:3)	0.831235	0.0022656	9.6454e-08	2.76333e-07	1.77921	up	HMDB0052887
TG(22:5_34:1)	0.80759	0.00293557	9.65048e-08	2.76333e-07	1.75029	up	HMDB0054980
TG(16:0_35:1)	0.705296	0.00197619	9.74485e-08	2.77681e-07	1.63048	up	HMDB0043866
Alanine	-1.28384	-0.00153493	9.9626e-08	2.82514e-07	-2.43487	down	HMDB0000161
PC ae C38:4	-1.11225	0.00176083	1.05077e-07	2.9654e-07	-2.16183	down	HMDB0013420
TG(18:2_36:2)	0.766292	0.00288699	1.13149e-07	3.17792e-07	1.70089	up	HMDB0052441
TG(20:1_34:2)	0.780275	0.00249761	1.16495e-07	3.25631e-07	1.71746	up	HMDB0050342
TG(20:3_34:1)	0.788803	0.00310639	1.17493e-07	3.26865e-07	1.72764	up	HMDB0051030
TG(14:0_36:1)	0.872001	0.000985466	1.18635e-07	3.28486e-07	1.8302	up	HMDB0042074
Glycine	-1.13852	0.00105324	1.34299e-07	3.70111e-07	-2.20155	down	HMDB0000123
DG(16:0_18:1)	-1.05068	-0.0033432	1.39969e-07	3.83935e-07	-2.0715	down	HMDB07101
TG(16:0_36:5)	0.801832	0.00263777	1.41213e-07	3.85545e-07	1.74331	up	HMDB0005380
TG(18:2_36:3)	0.809367	0.00248076	1.44245e-07	3.92e-07	1.75244	up	HMDB0052442
TG(18:2_34:3)	0.775921	0.0020257	1.55837e-07	4.21549e-07	1.71228	up	HMDB0052427
PC ae C36:5	-0.947368	0.00354449	1.66054e-07	4.47127e-07	-1.92835	down	HMDB0013415
TG(18:1_35:2)	0.70363	0.00260288	1.81969e-07	4.87742e-07	1.6286	up	HMDB0049101
TG(18:3_36:1)	0.800516	0.00193831	1.90121e-07	5.07277e-07	1.74172	up	HMDB0052998
PC aa C40:6	-1.08367	-0.00269779	1.90995e-07	5.07304e-07	-2.11942	down	HMDB0008057
TG(18:2_36:5)	0.836158	0.00214553	1.95183e-07	5.16092e-07	1.78529	up	HMDB0052540
PC ae C40:5	-1.17545	0.000194489	1.98828e-07	5.23374e-07	-2.25863	down	HMDB0013444
TG(18:0_34:2)	0.788098	0.00183237	2.06813e-07	5.41961e-07	1.7268	up	HMDB0044682
TG(16:0_32:2)	0.854979	0.00169149	2.13755e-07	5.57663e-07	1.80873	up	HMDB0005376
Indolelactic acid	1.12977	0.000105025	2.21831e-07	5.76173e-07	2.18825	up	HMDB0000671
PC ae C38:6	-1.07696	0.00220594	2.2935e-07	5.93077e-07	-2.10958	down	HMDB0013409
TG(18:2_34:2)	0.770603	0.0029115	2.47137e-07	6.3627e-07	1.70598	up	HMDB0052426
TG(18:2_36:4)	0.812218	0.00236435	2.62298e-07	6.72354e-07	1.75591	up	HMDB0052450
TG(16:0_36:4)	0.815968	0.00204684	2.706e-07	6.90618e-07	1.76048	up	HMDB0005363
TG(18:2_32:0)	0.767166	0.00257604	2.77594e-07	7.05402e-07	1.70192	up	HMDB0052410
TG(20:1_34:0)	0.762046	0.00162223	2.83585e-07	7.17519e-07	1.69589	up	HMDB0050356
TG(16:0_38:4)	0.760765	0.00283841	2.93959e-07	7.40574e-07	1.69439	up	HMDB0005370
PC aa C38:6	-1.04792	-0.00200143	3.03737e-07	7.61939e-07	-2.06755	down	HMDB0007991
Deoxycytidine	-0.883735	0.00401127	3.20849e-07	8.01439e-07	-1.84515	down	HMDB0000014
TG(18:3_32:0)	0.677047	0.0028208	3.29234e-07	8.189e-07	1.59886	up	HMDB0052858
TG(18:3_36:4)	0.811424	0.00205827	3.45678e-07	8.56173e-07	1.75494	up	HMDB0052895
TG(14:0_34:0)	0.804683	0.00127778	3.49564e-07	8.62159e-07	1.74676	up	HMDB0042065
TG(18:1_36:4)	0.786966	0.00239841	3.79126e-07	9.3116e-07	1.72544	up	HMDB0049150
PC aa C42:5	-1.16105	-0.00231904	3.83116e-07	9.37037e-07	-2.2362	down	HMDB0008257
TG(18:3_34:2)	0.804381	0.00236256	3.85902e-07	9.39936e-07	1.7464	up	HMDB0052846
Glutamine	-1.09225	-0.00432483	4.17351e-07	1.01233e-06	-2.13206	down	HMDB0000641
TG(16:0_35:2)	0.673234	0.00237888	5.07601e-07	1.22618e-06	1.59464	up	HMDB0043872
TG(20:4_34:2)	0.684497	0.00375475	5.27681e-07	1.26946e-06	1.60714	up	HMDB0010418
TG(14:0_35:2)	0.941855	-2.29446e-17	6.8701e-07	1.64602e-06	1.921	up	HMDB0042108
PC aa C42:6	-0.981088	-0.00397126	8.45946e-07	2.01858e-06	-1.97395	down	HMDB0008288
Homocitrulline	1.06016	-0.0068768	9.23641e-07	2.19505e-06	2.08517	up	HMDB0000679
TG(22:6_34:1)	0.591301	0.00435962	9.46755e-07	2.24091e-06	1.5066	up	HMDB0055910
2-hydroxyglutaric acid	1.07775	-0.00463822	9.81166e-07	2.31303e-06	2.11074	up	HMDB0059655
DG(18:1_18:2)	-1.07614	-0.00658122	1.03577e-06	2.43199e-06	-2.10839	down	HMDB07190
TG(18:3_36:2)	0.753802	0.00220638	1.05699e-06	2.47194e-06	1.68623	up	HMDB0053068
PC ae C44:5	-1.18764	-0.00147096	1.17962e-06	2.74777e-06	-2.27779	down	HMDB0013456
TG(18:1_36:3)	0.689674	0.00288951	1.44523e-06	3.35316e-06	1.61292	up	HMDB0049142
Guanine	-1.13165	-0.00269056	1.81156e-06	4.18655e-06	-2.19109	down	HMDB0000132
TG(16:0_38:3)	0.706286	0.00246588	2.11164e-06	4.86092e-06	1.6316	up	HMDB0005389
Deoxyguanosine	-1.10524	-0.00117381	2.1627e-06	4.95901e-06	-2.15134	down	HMDB0000085
TG(18:3_34:1)	0.731525	0.00206566	2.40604e-06	5.49552e-06	1.66039	up	HMDB0052970
PC aa C36:3	-1.09225	-0.00237569	2.42835e-06	5.52497e-06	-2.13207	down	HMDB0007921
SM C26:0	-1.13689	-0.00355871	2.6021e-06	5.89741e-06	-2.19907	down	HMDB0011698
SM(OH) C22:1	-1.14684	-0.00184232	2.66683e-06	6.02087e-06	-2.21429	down	HMDB0013466
TG(16:0_34:1)	0.783966	0.0018713	2.80045e-06	6.26436e-06	1.72186	up	HMDB0005360
Betaine	-0.786907	-0.00721371	2.92863e-06	6.51176e-06	-1.72537	down	HMDB0000043
PC ae C38:1	-1.13192	-0.00478099	3.10256e-06	6.87246e-06	-2.1915	down	HMDB0013416
TG(18:1_32:0)	0.794741	0.00156651	3.12377e-06	6.89344e-06	1.73477	up	HMDB0049092
PC ae C42:0	-0.970777	-0.00137012	3.26661e-06	7.18164e-06	-1.9599	down	HMDB0013423
PC ae C40:2	-1.09728	-0.000597379	3.62401e-06	7.93765e-06	-2.13951	down	HMDB0013437
TG(16:1_36:3)	0.698602	0.0027711	3.6397e-06	7.94239e-06	1.62293	up	HMDB0048487
TG(16:0_38:1)	0.744576	0.00174347	4.14969e-06	8.98845e-06	1.67548	up	HMDB0005368
SM C24:0	-0.835036	-0.00638347	4.78811e-06	1.03332e-05	-1.7839	down	HMDB0011697
TG(14:0_34:1)	0.765097	0.00146823	4.83227e-06	1.03903e-05	1.69948	up	HMDB0042072
PC ae C42:5	-0.933984	0.00208787	5.1027e-06	1.09317e-05	-1.91054	down	HMDB0013451
DG(16:0_18:2)	-1.07225	-0.00305132	5.16084e-06	1.10161e-05	-2.10271	down	HMDB07103
PC ae C40:6	-0.827681	0.00304948	5.42415e-06	1.15361e-05	-1.77483	down	HMDB0013422
TG(18:0_32:1)	0.785361	0.00125614	5.50171e-06	1.16589e-05	1.72352	up	HMDB0010428
PC aa C42:0	-1.10213	-0.00215308	5.57636e-06	1.17745e-05	-2.14671	down	HMDB0008058
TG(14:0_35:1)	0.944305	-0.000503043	5.81805e-06	1.22408e-05	1.92426	up	HMDB0042102
TG(16:0_32:1)	0.766931	0.00179197	7.12332e-06	1.49335e-05	1.70165	up	HMDB0005359
TG(18:1_34:3)	0.683814	0.00238582	7.45208e-06	1.55672e-05	1.60638	up	HMDB0049121
Leucine	1.03124	-0.00291643	8.02412e-06	1.67027e-05	2.04378	up	HMDB0000687
TG(18:1_30:0)	0.672512	0.00139333	9.72443e-06	2.01705e-05	1.59385	up	HMDB0044726
PC aa C40:2	-1.0947	-0.00281722	9.86355e-06	2.0387e-05	-2.13569	down	HMDB0008688
PC aa C42:4	-0.996338	-0.000225044	9.93919e-06	2.04712e-05	-1.99493	down	HMDB0008191
TG(16:0_34:3)	0.656905	0.00278533	1.2742e-05	2.61522e-05	1.5767	up	HMDB0005379
PC aa C38:0	-0.663661	0.00504489	1.31529e-05	2.69015e-05	-1.5841	down	HMDB0007893
TG(20:1_32:1)	0.61571	0.00352162	1.37529e-05	2.80311e-05	1.53231	up	HMDB0050451
C2	-1.01051	8.89868e-05	1.50495e-05	3.05677e-05	-2.01463	down	HMDB0000201
TG(16:1_32:0)	0.705386	0.00176067	1.68888e-05	3.41853e-05	1.63058	up	HMDB0048434
Uridine	-0.712153	0.00237629	1.81869e-05	3.66862e-05	-1.63825	down	HMDB0000296
Choline	-1.02851	-0.00229917	2.29284e-05	4.60923e-05	-2.03992	down	HMDB0000097
TG(16:0_40:6)	0.613697	0.00264917	2.56755e-05	5.14387e-05	1.53018	up	HMDB0043939
CE(22:5)	0.634874	0.00404866	2.80208e-05	5.59463e-05	1.5528	up	HMDB10374
SM C16:0	-1.02278	-0.0018248	3.19884e-05	6.36515e-05	-2.03183	down	HMDB0010169
4-Hydroxyphenylpyruvic acid	0.832813	-0.00678578	3.31886e-05	6.58165e-05	1.78116	up	HMDB0000707
TG(16:0_32:0)	0.679503	0.00141285	3.42004e-05	6.75948e-05	1.60159	up	HMDB0005356
PC aa C38:1	-0.995982	-0.00447883	3.77046e-05	7.42705e-05	-1.99444	down	HMDB0007894
C6:1	-0.783706	-0.0110384	4.31293e-05	8.46719e-05	-1.72155	down	HMDB0013161
TG(18:1_36:0)	0.634683	0.00161441	4.47709e-05	8.76017e-05	1.5526	up	HMDB0049155
N-Acetyl-Asparagine	-0.96175	-0.00129817	4.82443e-05	9.40845e-05	-1.94767	down	HMDB0006028
TG(16:0_34:0)	0.720018	0.00124192	5.63591e-05	0.000109184	1.6472	up	HMDB0005357
C14:2OH	-0.783051	-0.00735793	6.10407e-05	0.000117865	-1.72077	down	HMDB0013332
PC aa C40:1	-0.987981	-0.00421136	6.71764e-05	0.000129287	-1.98341	down	HMDB0007993
PC ae C36:3	-0.981628	-0.00295272	6.78615e-05	0.000130179	-1.97469	down	HMDB0013425
TG(18:2_34:1)	0.602572	0.00235695	7.24533e-05	0.000138534	1.51842	up	HMDB0052530
C16	-0.8307	-0.00017208	7.72911e-05	0.000147002	-1.77855	down	HMDB0000222
Glucose	-0.915372	-0.000433784	7.73829e-05	0.000147002	-1.88606	down	HMDB0000122
CE(22:6)	0.699423	0.00234721	8.45238e-05	0.00016005	1.62385	up	HMDB06733
C14:1	-0.92371	-0.00314505	8.78742e-05	0.000165859	-1.89699	down	HMDB0002014
7-Methylguanine	-0.859625	-0.00306199	9.76697e-05	0.000183757	-1.81457	down	HMDB0000897
LysoPC a C28:0	-0.773076	0.00273332	9.88731e-05	0.000185427	-1.70891	down	HMDB0029206
TG(16:0_36:3)	0.614615	0.00158529	0.000105245	0.000196718	1.53115	up	HMDB0005384
TG(18:0_36:2)	0.599884	0.00153332	0.000105564	0.000196718	1.5156	up	HMDB0005397
3-Indoleacetic acid	0.845777	-0.00488403	0.000134948	0.000249102	1.79723	up	HMDB0000197
SM C18:1	-0.850381	-0.00155056	0.000135431	0.000249211	-1.80298	down	HMDB0012100
TG(16:1_34:0)	0.681442	0.00118493	0.000142709	0.000261782	1.60374	up	HMDB0048478
C8	-0.873835	-0.00552607	0.000150851	0.000275855	-1.83253	down	HMDB0000791
N1-Acetyl-Lysine + N6-Acetyl-Lysine	-0.830869	-9.86335e-06	0.000181073	0.000330093	-1.77876	down	HMDB0000446 + HMDB0000206
HexCer(d18:2/24:0)	0.862285	-0.000952796	0.000193297	0.000351286	1.81792	up	HMDB0341530
Orotic acid	-0.898686	-0.00212403	0.00020098	0.000364122	-1.86437	down	HMDB0000226
Kynurenic acid	0.686681	0.00205523	0.000216994	0.000391925	1.60958	up	HMDB0000715
LysoPC a C28:1	-0.787449	-0.00130829	0.000221898	0.000399553	-1.72602	down	HMDB0029221
C16:2OH	-0.806532	0.000725019	0.000256004	0.000459554	-1.749	down	HMDB0013335
CE(20:4)	0.641079	0.00292965	0.000282917	0.000506317	1.5595	up	HMDB06726
TG(18:1_32:2)	0.592133	0.00198018	0.000290838	0.000517339	1.50747	up	HMDB0010436
SM C20:2	-0.828315	-0.000232232	0.000372381	0.000660386	-1.77561	down	HMDB0013465
PC aa C36:6	-0.798411	-0.00188915	0.000441926	0.000781358	-1.73918	down	HMDB0008690
SM(OH) C14:1	-0.826252	-0.000608037	0.000469908	0.000828336	-1.77307	down	HMDB0013462
PC ae C38:2	-0.874201	-0.00372924	0.000526486	0.000925291	-1.83299	down	HMDB0013431
TG(16:0_34:2)	0.603821	0.00132125	0.000547626	0.000959571	1.51974	up	HMDB0005362
Kynurenine	0.707871	-0.0109328	0.000565551	0.000988031	1.63339	up	HMDB0000684
Methionine	-0.69203	0.00245272	0.000613093	0.00106791	-1.61556	down	HMDB0000696
DG(18:2_18:2)	-0.82884	-0.00289712	0.000666927	0.00115824	-1.77626	down	HMDB07248
5-Methyluridine	-0.777258	-0.00257132	0.000749538	0.00129759	-1.71387	down	HMDB0000884
C18:1OH	0.755913	0.000521272	0.000751584	0.00129759	1.6887	up	HMDB0013340
Cer(d18:2/24:1)	-0.789324	-0.00027691	0.000809068	0.00138866	-1.72826	down	HMDB0240680
CE(16:0)	0.58946	0.00239931	0.000912569	0.00156174	1.50468	up	HMDB05188
Valine	0.768401	-0.00462345	0.000917828	0.00156618	1.70338	up	HMDB0000883
Arginine	0.617625	-0.00562028	0.000924419	0.00157285	1.53435	up	HMDB0000517
TG(18:0_32:0)	0.592466	0.00101695	0.00095777	0.00162021	1.50782	up	HMDB0010427
N-Acetylputrescine	0.681034	-0.000748238	0.000962793	0.00162402	1.60329	up	HMDB0002064
C18	-0.740332	-0.00809094	0.000990386	0.00166578	-1.67056	down	HMDB0000848
LysoPC a C26:0	-0.598069	0.00345886	0.00131152	0.00219335	-1.51369	down	HMDB0029205
PC ae C44:6	-0.795553	-0.00137065	0.00140275	0.00233924	-1.73574	down	HMDB0013450
N-Acetyl-Glutamine	-0.755604	-0.00382743	0.00141866	0.00235907	-1.68834	down	HMDB0006029
C18:1	-0.692447	0.000188242	0.00143614	0.0023758	-1.61602	down	HMDB0006464
4-Hydroxybenzoic acid	-0.742849	-0.00712687	0.00150343	0.00247898	-1.67348	down	HMDB0000500
Isoleucine	0.728578	-0.00601656	0.00159027	0.00261481	1.65701	up	HMDB0000172
PC aa C42:1	-0.77012	-0.00455235	0.00187523	0.00307475	-1.70541	down	HMDB0008059
trans-4-Hydroxyproline	-0.771734	-0.00266367	0.00203243	0.00332322	-1.70732	down	HMDB0000725
PC aa C36:0	-0.691218	-0.00531962	0.00235613	0.0038418	-1.61465	down	HMDB0007886
Cystathionine	-0.736462	-0.00336158	0.00268131	0.00434787	-1.66608	down	HMDB0000099
PC aa C36:1	-0.691632	-0.00501667	0.00270659	0.00437678	-1.61511	down	HMDB0007887
SM C18:0	-0.714413	-0.00330964	0.00298084	0.00479384	-1.64082	down	HMDB0001348
3,4-Dihydroxybutyric acid	0.72675	-0.00117278	0.00305547	0.00490045	1.65491	up	HMDB0000337
PC ae C36:1	-0.734354	-0.00253004	0.00322064	0.00515126	-1.66365	down	HMDB0013414
C14:1OH	-0.605217	-0.00804478	0.00324061	0.00516913	-1.52121	down	HMDB0013330
Quinoline-4-carboxylic acid	0.660976	-8.01573e-05	0.00383187	0.00606282	1.58115	up	HMDB0257047
DG(16:1_18:2)	-0.691753	-0.00184294	0.00401587	0.00633687	-1.61525	down	HMDB07132
Thymidine	-0.637275	-0.000462977	0.00460046	0.00723987	-1.55539	down	HMDB0000273
PC ae C34:1	-0.666844	-0.00732238	0.00477336	0.00749187	-1.5876	down	HMDB0013412
Argininic acid	0.610251	-0.00258362	0.00591626	0.00916318	1.52652	up	HMDB0003148
Carnosine	-0.680862	-0.00508693	0.00599709	0.00926393	-1.6031	down	HMDB0000033
C6	-0.63782	0.000461059	0.00607219	0.00935531	-1.55598	down	HMDB0000756
PC aa C34:4	-0.608975	0.000983404	0.00639619	0.00980304	-1.52518	down	HMDB0007883
Cer(d18:0/22:0)	0.633604	-0.000729867	0.00715789	0.0109135	1.55144	up	HMDB11765
DG(14:0_18:1)	-0.58794	-0.00549815	0.00776286	0.0118052	-1.5031	down	HMDB07014
Putrescine	-0.593552	-0.00301469	0.00960811	0.0145735	-1.50896	down	HMDB0001414
Quinolinic acid	0.643261	-0.00197861	0.01033	0.015588	1.56186	up	HMDB0000232
HexCer(d18:1/23:0)	-0.585166	-0.00702782	0.0127012	0.019068	-1.50021	down	HMDB0341524
PC aa C42:2	-0.624097	-0.00350696	0.0130704	0.0195723	-1.54125	down	HMDB0008092
PC ae C36:0	-0.622373	-0.00443147	0.0143628	0.0214529	-1.53941	down	HMDB0013406
Taurine	0.597023	-0.0056263	0.0165375	0.0244522	1.51259	up	HMDB0000251

## Sheet: Table S1 C_48h
Table S1C (48 h). Differentially expressed metabolites (DEMs) identified at 48 h post Reovirus infection.
ID	logFC	AveExpr	t	P.Value	adj.P.Val	B	FC	ABS	Regulation	HMID
2-Hydroxy-3-methylvaleric acid	0.798706	-0.00533397	3.41886	0.000808728	0.00398927	-0.885435	1.73954	1.73954	up	HMDB0000317
2-hydroxyglutaric acid	0.861596	-0.00463822	4.08136	7.23245e-05	0.000695975	1.33204	1.81705	1.81705	up	HMDB0059655
2-Hydroxyisovaleric acid	0.73086	-0.00256957	3.07239	0.00251993	0.0099275	-1.91212	1.65963	1.65963	up	HMDB0000407
3-Hydroxyisovaleric acid	-0.874471	-0.00288894	-3.55143	0.000511433	0.00283218	-0.467826	-1.83334	1.83334	down	HMDB0000754
4-Hydroxyphenylacetic acid	1.07815	-5.36445e-05	5.75526	4.67173e-08	3.42788e-06	8.22335	2.11133	2.11133	up	HMDB0000020
4-Hydroxyphenylpyruvic acid	-1.01741	-0.00678578	-5.22759	5.62965e-07	1.73926e-05	5.87312	-2.02428	2.02428	down	HMDB0000707
5-Hydroxyindoleacetic acid	0.660625	-0.0036016	2.64905	0.00893073	0.0273038	-3.03457	1.58077	1.58077	up	HMDB0000763
alpha-Ketoglutaric acid	0.607213	0.000598599	3.16644	0.00186744	0.00777439	-1.64284	1.52331	1.52331	up	HMDB0000208
Arginine	-1.02015	-0.00562028	-5.58195	1.07517e-07	5.02692e-06	7.43519	-2.02813	2.02813	down	HMDB0000517
Argininic acid	0.620879	-0.00258362	2.84063	0.00512441	0.0178294	-2.54503	1.53781	1.53781	up	HMDB0003148
Benzoic acid	-0.648597	-0.00465315	-2.93898	0.00381077	0.0139505	-2.28183	-1.56764	1.56764	down	HMDB0001870
C0	-0.602228	-0.000322274	-3.27351	0.001317	0.00599287	-1.32768	-1.51806	1.51806	down	HMDB0000062
C6:1	0.625068	-0.0110384	3.36046	0.000985603	0.00470365	-1.0651	1.54228	1.54228	up	HMDB0013161
C9	0.650219	-0.00546002	3.70868	0.000292155	0.00182441	0.0447809	1.56941	1.56941	up	HMDB0006320
CE(22:2)	-0.726319	-0.000860519	-3.76789	0.000235544	0.00153627	0.242573	-1.65441	1.65441	down	HMDB06737
Cer(d18:0/24:0)	0.680377	-0.0033625	2.84948	0.00499116	0.0176495	-2.52167	1.60256	1.60256	up	HMDB11768
Cer(d18:0/24:1)	0.815869	-0.00130135	3.43548	0.000764115	0.00380115	-0.833824	1.76036	1.76036	up	HMDB11769
Cer(d18:1/22:0)	0.690887	-0.00221204	2.86279	0.00479669	0.0171686	-2.48642	1.61428	1.61428	up	HMDB04952
Cer(d18:1/24:0)	0.626118	-0.00443851	2.82631	0.00534685	0.0183252	-2.58267	1.54341	1.54341	up	HMDB04956
DG(14:0_20:0)	-0.597278	0.000370313	-2.75076	0.00667354	0.0217632	-2.77852	-1.51286	1.51286	down	HMDB07020
DG(18:0_20:0)	-0.64484	0.00243554	-3.27022	0.00133138	0.00601171	-1.33751	-1.56357	1.56357	down	HMDB07165
DG(18:1_20:3)	-0.706422	-0.0025201	-3.13836	0.00204369	0.00827343	-1.724	-1.63175	1.63175	down	HMDB07197
Glutaric acid	0.706559	-0.00616159	2.9817	0.00334302	0.0126604	-2.16503	1.63191	1.63191	up	HMDB0000661
Glycine	-0.652424	0.00105324	-3.17191	0.00183484	0.00769323	-1.62698	-1.57181	1.57181	down	HMDB0000123
Guanidoacetic acid	-1.06203	-0.00303195	-4.9572	1.9008e-06	4.46308e-05	4.72853	-2.08787	2.08787	down	HMDB0000128
HexCer(d18:1/20:0)	0.827734	-0.00180789	3.38255	0.000914823	0.00443802	-0.997448	1.7749	1.7749	up	HMDB0004973
Histidine	-0.838768	-0.00599174	-3.66135	0.000346424	0.00207501	-0.111448	-1.78852	1.78852	down	HMDB0000177
Isoleucine	-0.821852	-0.00601656	-3.62775	0.000390582	0.00224776	-0.221332	-1.76767	1.76767	down	HMDB0000172
Leucine	-0.622208	-0.00291643	-2.79003	0.00595072	0.019847	-2.67733	-1.53923	1.53923	down	HMDB0000687
Lysine	-0.667093	0.00766444	-5.0622	1.19089e-06	3.17751e-05	5.16795	-1.58787	1.58787	down	HMDB0000182
LysoPC a C14:0	-0.82453	0.00197606	-6.38984	1.95291e-09	5.19263e-07	11.2331	-1.77096	1.77096	down	HMDB0010379
LysoPC a C20:4	-0.788755	0.0030992	-6.01537	1.30052e-08	1.19046e-06	9.43431	-1.72758	1.72758	down	HMDB0010395
LysoPC a C26:0	-0.631581	0.00345886	-3.45827	0.000706662	0.00360705	-0.76268	-1.54926	1.54926	down	HMDB0029205
LysoPC a C28:1	-1.13296	-0.00130829	-5.44459	2.05884e-07	8.05692e-06	6.82164	-2.19309	2.19309	down	HMDB0029221
Methionine	-0.591572	0.00245272	-2.99143	0.00324417	0.0123658	-2.13823	-1.50689	1.50689	down	HMDB0000696
N1-Acetyl-Lysine + N6-Acetyl-Lysine	-0.909992	-9.86335e-06	-4.2049	4.45917e-05	0.000503371	1.78045	-1.87903	1.87903	down	HMDB0000446 + HMDB0000206
N-Acetyl-Arginine	-0.63198	-0.0059666	-2.86489	0.00476667	0.0171658	-2.48085	-1.54969	1.54969	down	HMDB0004620
N-Acetyl-Asparagine	-0.901822	-0.00129817	-3.92419	0.000131841	0.000967268	0.776991	-1.86842	1.86842	down	HMDB0006028
N-Acetyl-Aspartic acid	0.661936	-0.000543181	2.84694	0.0050291	0.0176771	-2.52839	1.5822	1.5822	up	HMDB0000812
N-Acetyl-Glycine	-1.13073	0.000180966	-5.64676	7.88642e-08	5.02692e-06	7.72812	-2.18969	2.18969	down	HMDB0000532
N-Acetyl-Proline	-0.639628	-0.00113982	-2.6571	0.00872977	0.0269704	-3.01462	-1.55793	1.55793	down	HMDB0094701
N-Acetylputrescine	1.25302	-0.000748238	6.19564	5.26172e-09	7.72157e-07	10.2923	2.3834	2.3834	up	HMDB0002064
Ornithine	-0.826282	-0.0101037	-4.26159	3.5597e-05	0.000454248	1.98972	-1.77311	1.77311	down	HMDB0000214
PC aa C24:0	-0.784965	-0.00237752	-3.15826	0.00191729	0.00792571	-1.66656	-1.72305	1.72305	down	HMDB0341514
PC aa C32:1	1.10345	-0.000233864	5.04951	1.26056e-06	3.21716e-05	5.1145	2.14868	2.14868	up	HMDB0007872
PC aa C32:2	0.620626	-0.00138283	2.64434	0.00905033	0.0273862	-3.04622	1.53754	1.53754	up	HMDB0007874
PC aa C36:3	-0.588189	-0.00237569	-2.63957	0.00917275	0.0276123	-3.05798	-1.50336	1.50336	down	HMDB0007921
PC aa C36:4	-0.807019	-0.00142106	-4.14525	5.63919e-05	0.000601618	1.56262	-1.74959	1.74959	down	HMDB0007889
PC aa C36:5	-0.93446	-0.00390855	-5.15814	7.7254e-07	2.15943e-05	5.57512	-1.91117	1.91117	down	HMDB0007890
PC aa C36:6	-1.20147	-0.00188915	-5.40674	2.45822e-07	9.01861e-06	6.65432	-2.29974	2.29974	down	HMDB0008690
PC aa C38:3	-0.765773	-0.00412153	-4.30989	2.93308e-05	0.000391299	2.16975	-1.70028	1.70028	down	HMDB0008020
PC aa C38:4	-0.950055	-0.00257655	-5.19646	6.48971e-07	1.90473e-05	5.73922	-1.93195	1.93195	down	HMDB0007988
PC aa C38:5	-0.873854	-0.00354854	-5.58277	1.07096e-07	5.02692e-06	7.4389	-1.83255	1.83255	down	HMDB0007989
PC aa C38:6	-1.1828	-0.00200143	-6.05141	1.08659e-08	1.19046e-06	9.60465	-2.27017	2.27017	down	HMDB0007991
PC aa C40:4	-0.679287	-0.00311637	-3.29721	0.00121763	0.00571799	-1.2567	-1.60135	1.60135	down	HMDB0008054
PC aa C40:5	-0.837071	-0.00290218	-4.21363	4.30764e-05	0.000503371	1.81255	-1.78642	1.78642	down	HMDB0008055
PC aa C40:6	-0.924448	-0.00269779	-4.65826	6.94481e-06	0.000127394	3.51387	-1.89796	1.89796	down	HMDB0008057
PC aa C42:5	-0.635586	-0.00231904	-2.90752	0.00419288	0.0151927	-2.3669	-1.55357	1.55357	down	HMDB0008257
PC aa C42:6	-0.959707	-0.00397126	-5.02614	1.39933e-06	3.42253e-05	5.01631	-1.94492	1.94492	down	HMDB0008288
PC ae C38:0	-1.03156	-0.00288046	-5.60733	9.52511e-08	5.02692e-06	7.54967	-2.04423	2.04423	down	HMDB0013408
PC ae C40:1	-0.987254	-0.00135682	-5.23802	5.36699e-07	1.73926e-05	5.91813	-1.98241	1.98241	down	HMDB0013433
PC ae C42:0	-1.31717	-0.00137012	-6.55856	8.14762e-10	4.78265e-07	12.0634	-2.49177	2.49177	down	HMDB0013423
PC ae C42:1	-1.11374	0.000274663	-5.99775	1.41963e-08	1.19046e-06	9.35126	-2.16406	2.16406	down	HMDB0013434
PC ae C42:2	-0.87424	-0.000658825	-4.7956	3.85494e-06	7.54282e-05	4.0651	-1.83304	1.83304	down	HMDB0013438
PC ae C42:3	-0.693748	-0.00178137	-3.73732	0.000263326	0.0016872	0.140145	-1.61748	1.61748	down	HMDB0013458
PC ae C44:3	-0.852645	0.00066025	-4.43336	1.77583e-05	0.000281733	2.63704	-1.80581	1.80581	down	HMDB0013449
PC ae C44:4	-0.919406	-0.000506529	-4.32574	2.75162e-05	0.000381558	2.22917	-1.89134	1.89134	down	HMDB0013453
Phenylacetic acid	0.974031	0.000333254	4.4262	1.82876e-05	0.000282495	2.60966	1.96432	1.96432	up	HMDB0000209
Proline	-0.68917	-0.0033593	-2.85282	0.00494174	0.0175806	-2.51285	-1.61236	1.61236	down	HMDB0000162
Serine	-1.29536	-0.00208188	-5.57463	1.11329e-07	5.02692e-06	7.40227	-2.45437	2.45437	down	HMDB0000187
SM C18:0	0.770535	-0.00330964	3.25588	0.00139579	0.0062544	-1.38021	1.7059	1.7059	up	HMDB0001348
SM(OH) C14:1	0.586237	-0.000608037	2.53688	0.0121999	0.0351046	-3.30676	1.50133	1.50133	up	HMDB0013462
TG(14:0_36:1)	-0.860423	0.000985466	-5.48743	1.683e-07	7.05658e-06	7.01193	-1.81557	1.81557	down	HMDB0042074
TG(16:0_36:3)	-0.625113	0.00158529	-4.05173	8.10974e-05	0.000767809	1.22605	-1.54233	1.54233	down	HMDB0005384
TG(16:0_36:4)	-0.607157	0.00204684	-4.00782	9.59872e-05	0.000798631	1.07014	-1.52325	1.52325	down	HMDB0005363
TG(16:0_37:3)	-0.601759	0.00153902	-4.01881	9.20321e-05	0.000790608	1.10904	-1.51757	1.51757	down	HMDB0341521
TG(18:0_32:0)	-0.638592	0.00101695	-3.63125	0.000385741	0.00224188	-0.209914	-1.55681	1.55681	down	HMDB0010427
TG(18:0_36:1)	-0.8667	0.00167101	-6.33009	2.65382e-09	5.19263e-07	10.9419	-1.82349	1.82349	down	HMDB0005395
TG(18:0_36:2)	-0.736469	0.00153332	-4.88973	2.55839e-06	5.17853e-05	4.44961	-1.66609	1.66609	down	HMDB0005397
TG(18:1_36:0)	-0.81356	0.00161441	-5.3887	2.67424e-07	9.23398e-06	6.57486	-1.75754	1.75754	down	HMDB0049155
TG(18:1_36:1)	-0.700083	0.00125095	-4.35193	2.47514e-05	0.000368291	2.32772	-1.6246	1.6246	down	HMDB0049116
TG(18:1_36:3)	-0.596713	0.00288951	-4.34241	2.57239e-05	0.000368291	2.29185	-1.51227	1.51227	down	HMDB0049142
TG(18:2_34:0)	-0.637904	0.00211358	-4.55867	1.05661e-05	0.000186705	3.12156	-1.55607	1.55607	down	HMDB0052440
TG(18:2_34:3)	-0.641832	0.0020257	-4.55261	1.08369e-05	0.000186705	3.09793	-1.56031	1.56031	down	HMDB0052427
TG(18:2_36:3)	-0.602583	0.00248076	-4.10976	6.47733e-05	0.000633699	1.43418	-1.51843	1.51843	down	HMDB0052442
TG(18:2_36:4)	-0.59654	0.00236435	-3.96082	0.000114797	0.000910621	0.90478	-1.51209	1.51209	down	HMDB0052450
TG(18:2_36:5)	-0.615883	0.00214553	-4.01865	9.2087e-05	0.000790608	1.10849	-1.5325	1.5325	down	HMDB0052540
TG(18:3_34:1)	-0.601063	0.00206566	-4.02918	8.84433e-05	0.000786609	1.14583	-1.51683	1.51683	down	HMDB0052970
TG(18:3_36:1)	-0.591423	0.00193831	-4.035	8.64892e-05	0.000781064	1.16649	-1.50673	1.50673	down	HMDB0052998
TG(18:3_36:3)	-0.587735	0.0022656	-3.96288	0.000113905	0.000910621	0.911984	-1.50289	1.50289	down	HMDB0052887
TG(18:3_36:4)	-0.657517	0.00205827	-4.32185	2.79506e-05	0.000381558	2.21459	-1.57736	1.57736	down	HMDB0052895
TG(20:0_34:1)	-0.76806	0.000415458	-4.94729	1.98592e-06	4.4836e-05	4.68739	-1.70298	1.70298	down	HMDB0045484
TG(20:3_36:4)	-0.639332	0.00279984	-4.90659	2.3759e-06	5.01363e-05	4.51906	-1.55761	1.55761	down	HMDB0050912
Trimethylamine N-Oxide	-0.952889	-0.00284539	-3.89178	0.000148905	0.00104056	0.66473	-1.93575	1.93575	down	HMDB0000925
Tryptophan	-0.791561	-0.00479837	-3.73319	0.000267308	0.0016872	0.126364	-1.73095	1.73095	down	HMDB0000929
Valine	-0.848954	-0.00462345	-3.73608	0.000264517	0.0016872	0.136001	-1.80119	1.80119	down	HMDB0000883

## Sheet: Table S1C_72h
Table S1D (72 h). Differentially expressed metabolites (DEMs) identified at 72 h post Reovirus infection.
ID	logFC	AveExpr	t	P.Value	adj.P.Val	B	FC	ABS	Regulation	HMDB
1,3-Diaminopropane	1.14716	-0.00444078	5.43221	2.18191e-07	4.25509e-07	6.0018	2.21478	2.21478	up	HMDB0000002
2-hydroxyglutaric acid	0.593436	-0.00463822	2.81109	0.00559297	0.00833268	-3.65588	1.50884	1.50884	up	HMDB0059655
2-Hydroxyisovaleric acid	0.818377	-0.00256957	3.4403	0.000751604	0.00118282	-1.80324	1.76342	1.76342	up	HMDB0000407
3-Hydroxybutyric acid	-0.719819	-0.000294631	-3.05016	0.00270233	0.00412017	-2.99069	-1.64698	1.64698	down	HMDB0000011
3-Hydroxyisobutyric acid	0.679236	-0.000188403	2.98539	0.00330519	0.00497473	-3.17567	1.60129	1.60129	up	HMDB0000336
3-Indoleacetic acid	0.723098	-0.00488403	3.3497	0.0010219	0.00159114	-2.09	1.65072	1.65072	up	HMDB0000197
4-Hydroxybenzoic acid	-0.68147	-0.00712687	-2.96607	0.00350762	0.00525248	-3.23016	-1.60377	1.60377	down	HMDB0000500
5-Methyluridine	-1.5097	-0.00257132	-6.68381	4.22569e-10	9.18697e-10	12.1101	-2.84751	2.84751	down	HMDB0000884
7-Methylguanine	-1.27498	-0.00306199	-5.93756	1.91306e-08	3.89919e-08	8.37474	-2.41995	2.41995	down	HMDB0000897
Adenine	-1.26479	-0.00625088	-7.39637	9.01543e-12	2.10002e-11	15.8954	-2.40292	2.40292	down	HMDB0000034
Adenosine	-1.92643	-0.00117434	-10.0055	2.14661e-18	7.45599e-18	30.9854	-3.80114	3.80114	down	HMDB0000050
Alanine	-0.936421	-0.00153493	-4.08306	7.18496e-05	0.000122961	0.413806	-1.91377	1.91377	down	HMDB0000161
Allantoin	1.27804	-0.00171656	5.68732	6.48887e-08	1.29999e-07	7.18266	2.42509	2.42509	up	HMDB0000462
alpha-Aminoadipic acid	-1.33004	-0.00810124	-6.51865	1.003e-09	2.14877e-09	11.2616	-2.5141	2.5141	down	HMDB0000510
Arginine	0.826862	-0.00562028	4.52434	1.21928e-05	2.18873e-05	2.11068	1.77382	1.77382	up	HMDB0000517
Aspartic acid	-0.908751	-0.00487993	-3.74225	0.000258646	0.000422911	-0.800859	-1.87742	1.87742	down	HMDB0000191
Asymmetric dimethylarginine	-1.16224	-0.00739193	-5.47838	1.75638e-07	3.45971e-07	6.21283	-2.23804	2.23804	down	HMDB0001539
Benzoic acid	0.736131	-0.00465315	3.33562	0.0010713	0.00166363	-2.13397	1.6657	1.6657	up	HMDB0001870
beta-Alanine	1.49587	-0.00635692	7.3095	1.45492e-11	3.34916e-11	15.4238	2.82035	2.82035	up	HMDB0000056
Betaine	-0.649154	-0.00721371	-4.00826	9.58234e-05	0.00016117	0.139864	-1.56825	1.56825	down	HMDB0000043
C10	-1.66178	-0.00214362	-8.19647	9.86442e-14	2.48516e-13	20.3518	-3.16406	3.16406	down	HMDB0000651
C10:2	-0.821469	-0.00625067	-6.06183	1.03146e-08	2.12445e-08	8.97858	-1.7672	1.7672	down	HMDB0241102
C12	-0.61303	-0.00085549	-2.55932	0.0114711	0.0167085	-4.30339	-1.52947	1.52947	down	HMDB0002250
C12:1	-0.856059	-0.00468692	-4.07656	7.36827e-05	0.000125732	0.389818	-1.81009	1.81009	down	HMDB0013326
C12DC	-0.936375	-0.00522121	-4.19426	4.6507e-05	8.00575e-05	0.828516	-1.91371	1.91371	down	HMDB0013327
C14	-0.84071	-0.00419891	-3.49654	0.000619225	0.000982392	-1.62193	-1.79093	1.79093	down	HMDB0005066
C14:1OH	-1.43128	-0.00804478	-7.07527	5.22086e-11	1.17419e-10	14.1658	-2.69686	2.69686	down	HMDB0013330
C14:2	-0.783209	-0.00403061	-3.17526	0.0018151	0.0027965	-2.62348	-1.72095	1.72095	down	HMDB0013331
C14:2OH	-1.69509	-0.00735793	-8.92949	1.36733e-15	3.66496e-15	24.5848	-3.23798	3.23798	down	HMDB0013332
C16	-1.61035	-0.00017208	-7.87861	6.06117e-13	1.46908e-12	18.5584	-3.05325	3.05325	down	HMDB0000222
C16:2OH	-1.10109	0.000725019	-5.11284	9.48289e-07	1.79563e-06	4.57543	-2.14517	2.14517	down	HMDB0013335
C16OH	-0.916549	-0.000507211	-4.00318	9.77017e-05	0.00016386	0.121412	-1.88759	1.88759	down	HMDB0013336
C18:1	-0.721544	0.000188242	-3.38365	0.000911421	0.00142668	-1.98331	-1.64895	1.64895	down	HMDB0006464
C4	-1.50178	-0.00516819	-8.4588	2.16278e-14	5.56821e-14	21.8522	-2.83191	2.83191	down	HMDB0002013
C4OH	-1.01219	-0.0107199	-5.07326	1.13321e-06	2.12523e-06	4.40285	-2.01697	2.01697	down	HMDB0013127
C5	-1.89978	-0.0037968	-11.6839	7.18986e-23	5.14689e-22	41.2198	-3.73157	3.73157	down	HMDB0013128
C8	-1.18643	-0.00552607	-5.27927	4.44074e-07	8.60301e-07	5.31129	-2.27589	2.27589	down	HMDB0000791
C9	-1.96688	-0.00546002	-11.2186	1.27096e-21	7.31426e-21	38.3652	-3.90922	3.90922	down	HMDB0006320
CE(14:0)	1.20299	0.00420899	10.1587	8.45212e-19	3.08161e-18	31.9103	2.30216	2.30216	up	HMDB06725
CE(14:1)	1.40765	0.00324821	11.3692	5.01929e-22	3.13438e-21	39.2885	2.65305	2.65305	up	HMDB10367
CE(15:0)	1.33432	0.0020485	9.90634	3.91787e-18	1.29202e-17	30.3885	2.52156	2.52156	up	HMDB60057
CE(15:1)	1.7225	-4.83596e-05	9.4145	7.60773e-17	2.19987e-16	27.447	3.30009	3.30009	up	HMDB60056
CE(16:0)	1.25022	0.00239931	7.17577	3.02446e-11	6.85467e-11	14.7031	2.37877	2.37877	up	HMDB05188
CE(16:1)	1.16246	0.00412998	9.38878	8.87585e-17	2.51697e-16	27.2942	2.23838	2.23838	up	HMDB05197
CE(17:0)	1.46751	0.00244124	10.4559	1.37743e-19	5.42653e-19	33.7111	2.76545	2.76545	up	HMDB60059
CE(17:1)	1.10527	0.00216167	8.76661	3.57336e-15	9.36412e-15	23.6337	2.1514	2.1514	up	HMDB60060
CE(18:0)	1.15852	0.00420219	9.56023	3.17004e-17	9.35083e-17	28.3148	2.23228	2.23228	up	HMDB10368
CE(18:1)	1.18087	0.0039812	10.517	9.48065e-20	3.91912e-19	34.082	2.26713	2.26713	up	HMDB05191
CE(18:2)	1.3931	0.00206762	8.72789	4.48668e-15	1.17053e-14	23.4085	2.62642	2.62642	up	HMDB05192
CE(18:3)	1.4146	0.00138624	8.23961	7.69454e-14	1.94685e-13	20.5974	2.66586	2.66586	up	HMDB10369
CE(20:0)	1.68998	0.00118115	11.3099	7.23533e-22	4.4241e-21	38.9251	3.22652	3.22652	up	HMDB06740
CE(20:1)	1.10371	0.00404605	11.0789	3.00572e-21	1.58951e-20	37.51	2.14906	2.14906	up	HMDB05194
CE(20:3)	1.28694	0.00153721	7.49758	5.14612e-12	1.20831e-11	16.4481	2.44009	2.44009	up	HMDB06736
CE(20:4)	0.682762	0.00292965	3.95927	0.000115475	0.000192567	-0.0373551	1.60521	1.60521	up	HMDB06726
CE(20:5)	1.56415	-0.00233649	7.36465	1.07396e-11	2.49177e-11	15.7229	2.95703	2.95703	up	HMDB06731
CE(22:2)	1.67496	-0.000860519	8.68908	5.63429e-15	1.46342e-14	23.183	3.1931	3.1931	up	HMDB06737
CE(22:5)	0.753367	0.00404866	5.12775	8.86539e-07	1.68414e-06	4.64068	1.68572	1.68572	up	HMDB10374
CE(22:6)	0.898649	0.00234721	5.19203	6.62219e-07	1.27033e-06	4.92352	1.86432	1.86432	up	HMDB06733
Cer(d18:0/22:0)	0.641552	-0.000729867	2.76075	0.00648232	0.00960889	-3.78974	1.56001	1.56001	up	HMDB11765
Cer(d18:0/24:0)	0.669771	-0.0033625	2.80506	0.00569335	0.00846075	-3.67204	1.59082	1.59082	up	HMDB11768
Cer(d18:1/24:1)	-0.895466	-0.000533315	-3.82091	0.000193821	0.000318692	-0.528195	-1.86021	1.86021	down	HMDB04953
Cer(d18:1/25:0)	-0.749413	-0.00270844	-3.03316	0.00284988	0.00432269	-3.03958	-1.68111	1.68111	down	HMDB04957
Cer(d18:2/22:0)	-0.593751	-0.0013511	-2.40509	0.0173792	0.0247012	-4.67251	-1.50917	1.50917	down	HMDB0341519
Cer(d18:2/24:1)	-0.838832	-0.00027691	-3.63316	0.000383127	0.000616152	-1.17116	-1.7886	1.7886	down	HMDB0240680
cis-Aconitic acid	-0.741785	-0.00338628	-2.97209	0.0034434	0.0051695	-3.21323	-1.67224	1.67224	down	HMDB0000072
Citrulline	-1.59133	-0.00584499	-7.64845	2.21777e-12	5.27057e-12	17.2782	-3.01327	3.01327	down	HMDB0000904
Cytidine	-1.01155	0.00244089	-6.27768	3.46868e-09	7.27184e-09	10.0452	-2.01608	2.01608	down	HMDB0000089
Deoxyadenosine	-1.45686	-0.00820922	-9.92299	3.54179e-18	1.18127e-17	30.4886	-2.74511	2.74511	down	HMDB0000101
Deoxycytidine	-1.20851	0.00401127	-7.31554	1.40738e-11	3.25249e-11	15.4565	-2.31099	2.31099	down	HMDB0000014
Deoxyguanosine	-1.1552	-0.00117381	-5.15071	7.99016e-07	1.5228e-06	4.74143	-2.22715	2.22715	down	HMDB0000085
Deoxyuridine	-0.594413	-0.00655097	-2.46691	0.0147464	0.0213206	-4.52709	-1.50986	1.50986	down	HMDB0000012
DG(14:0_18:2)	0.666449	0.00117779	3.15305	0.00194968	0.00298815	-2.68963	1.58716	1.58716	up	HMDB07016
DG(16:0_16:0)	1.02228	-0.00573989	4.40501	1.9944e-05	3.5584e-05	1.63846	2.03113	2.03113	up	HMDB07098
DG(18:1_20:3)	1.11286	-0.0025201	4.94398	2.0152e-06	3.71988e-06	3.8458	2.16273	2.16273	up	HMDB07197
Dimethylamine	0.785757	-0.00883865	4.06367	7.74459e-05	0.00013177	0.3424	1.724	1.724	up	HMDB0000087
Dimethylglycine	0.998118	-0.0105636	5.73909	5.05278e-08	1.01575e-07	7.42659	1.99739	1.99739	up	HMDB0000092
Ethanolamine	1.21677	0.00147571	6.54886	8.57006e-10	1.84272e-09	11.4159	2.32425	2.32425	up	HMDB0000149
Fumaric acid	1.01021	-0.00479299	4.36652	2.33293e-05	4.1498e-05	1.48823	2.01421	2.01421	up	HMDB0000134
Glucose	-1.15132	-0.000433784	-5.11141	9.54452e-07	1.80149e-06	4.56915	-2.22117	2.22117	down	HMDB0000122
Glutamine	-0.825699	-0.00432483	-4.00112	9.84766e-05	0.000164689	0.113904	-1.77239	1.77239	down	HMDB0000641
Guanine	-0.944127	-0.00269056	-4.14484	5.64836e-05	9.6947e-05	0.643097	-1.92402	1.92402	down	HMDB0000132
HexCer(d18:1/16:0)	0.806054	-0.0013591	3.35164	0.00101526	0.001585	-2.08392	1.74842	1.74842	up	HMDB0004971
HexCer(d18:1/18:0)	1.31848	0.000307216	7.95487	3.93044e-13	9.65343e-13	18.9861	2.49404	2.49404	up	HMDB0004972
HexCer(d18:1/18:1)	0.910013	-0.000291605	4.30908	2.94259e-05	5.20271e-05	1.26597	1.87906	1.87906	up	HMDB0004970
HexCer(d18:1/24:1)	-1.0602	-0.00552014	-5.07592	1.11977e-06	2.10675e-06	4.41441	-2.08522	2.08522	down	Â Â Â Â HMDB0004975
HexCer(d18:1/26:0)	-0.753256	-0.00236985	-3.23194	0.00150979	0.00233838	-2.45287	-1.68559	1.68559	down	HMDB0004977
Histamine	-0.716587	0.00484021	-4.29237	3.14701e-05	5.54314e-05	1.20172	-1.64329	1.64329	down	HMDB0000870
Histidine	0.905995	-0.00599174	3.95481	0.000117443	0.000195295	-0.0534049	1.87384	1.87384	up	HMDB0000177
Indolelactic acid	1.0844	0.000105025	5.21066	6.08268e-07	1.17067e-06	5.00595	2.1205	2.1205	up	HMDB0000671
Isoleucine	0.952217	-0.00601656	4.2032	4.48933e-05	7.77357e-05	0.862228	1.93484	1.93484	up	HMDB0000172
Kynurenic acid	1.01883	0.00205523	5.62362	8.81128e-08	1.75926e-07	6.88447	2.02628	2.02628	up	HMDB0000715
Kynurenine	1.22678	-0.0109328	6.10493	8.31137e-09	1.71788e-08	9.1898	2.34044	2.34044	up	HMDB0000684
Leucine	1.36478	-0.00291643	6.1198	7.71344e-09	1.59992e-08	9.26285	2.57538	2.57538	up	HMDB0000687
LysoPC a C14:0	-1.49988	0.00197606	-11.6236	1.04375e-22	7.135e-22	40.8493	-2.82819	2.82819	down	HMDB0010379
LysoPC a C16:0	-1.28545	0.00153921	-8.18737	1.03945e-13	2.60751e-13	20.3001	-2.43758	2.43758	down	HMDB0010382
LysoPC a C16:1	-1.47057	0.00101173	-8.9813	1.00624e-15	2.72195e-15	24.8885	-2.77132	2.77132	down	HMDB0010383
LysoPC a C17:0	-1.04026	0.00336397	-7.52554	4.40512e-12	1.03848e-11	16.6014	-2.0566	2.0566	down	HMDB0012108
LysoPC a C18:0	-0.958342	0.00124863	-5.36591	2.97363e-07	5.77986e-07	5.70084	-1.94308	1.94308	down	HMDB0010384
LysoPC a C18:1	-1.28529	-0.00191982	-6.43188	1.57242e-09	3.34425e-09	10.8206	-2.43732	2.43732	down	HMDB0002815
LysoPC a C18:2	-1.23735	-0.000858708	-5.94115	1.87937e-08	3.84387e-08	8.3921	-2.35764	2.35764	down	HMDB0010386
LysoPC a C20:3	-0.746044	0.006536	-5.06691	1.16599e-06	2.17973e-06	4.37524	-1.67719	1.67719	down	HMDB0010393
LysoPC a C20:4	-1.45184	0.0030992	-11.0724	3.12906e-21	1.63996e-20	37.47	-2.73557	2.73557	down	HMDB0010395
LysoPC a C24:0	-0.838488	0.00231694	-4.22334	4.14499e-05	7.19855e-05	0.938436	-1.78817	1.78817	down	HMDB0010405
LysoPC a C26:0	-0.867426	0.00345886	-4.74966	4.69995e-06	8.62146e-06	3.02816	-1.8244	1.8244	down	HMDB0029205
LysoPC a C26:1	-0.904749	0.00277982	-4.55953	1.05281e-05	1.89571e-05	2.25173	-1.87222	1.87222	down	HMDB0029220
LysoPC a C28:0	-1.12763	0.00273332	-5.83458	3.17408e-08	6.40269e-08	7.88026	-2.18499	2.18499	down	HMDB0029206
LysoPC a C28:1	-1.45963	-0.00130829	-7.01444	7.25261e-11	1.61874e-10	13.8424	-2.75039	2.75039	down	HMDB0029221
Maleic acid	0.820508	-0.00689108	3.44817	0.000731593	0.00115442	-1.77801	1.76603	1.76603	up	HMDB0000176
Malic acid	0.884277	0.00106264	4.33526	2.64783e-05	4.69569e-05	1.36699	1.84584	1.84584	up	HMDB0000156
Methylhistidine	-0.985926	-0.00170567	-4.26894	3.45662e-05	6.0388e-05	1.11198	-1.98058	1.98058	down	HMDB0000479
Methylmalonic acid	0.698709	-0.00553139	3.0389	0.00279919	0.0042568	-3.02308	1.62305	1.62305	up	HMDB0000202
N1-Acetyl-Lysine	-0.662145	0.00252958	-3.81358	0.000199138	0.00032652	-0.553797	-1.58243	1.58243	down	HMDB0000446
N1-Acetyl-Lysine + N6-Acetyl-Lysine	-0.653205	-9.86335e-06	-3.01834	0.00298455	0.00450368	-3.08201	-1.57266	1.57266	down	HMDB0000446 + HMDB0000206
N2-Acetyl-Ornithine	-0.842936	-0.00639696	-3.64417	0.000368381	0.000594064	-1.13423	-1.7937	1.7937	down	HMDB0003357
N-Acetyl-Arginine	0.856472	-0.0059666	3.88255	0.000154136	0.000254866	-0.311274	1.81061	1.81061	up	HMDB0004620
N-Acetyl-Glutamic acid	-0.586582	-0.00100595	-2.43847	0.0159101	0.0227232	-4.59442	-1.50168	1.50168	down	HMDB0001138
N-Acetyl-Methionine	0.589649	-0.0080805	2.45678	0.0151521	0.0217997	-4.55116	1.50488	1.50488	up	HMDB0011745
N-Acetyl-Proline	0.621352	-0.00113982	2.58118	0.0107987	0.0158075	-4.24936	1.53832	1.53832	up	HMDB0094701
N-Acetylputrescine	0.799066	-0.000748238	3.95103	0.000119136	0.000197551	-0.0669899	1.73997	1.73997	up	HMDB0002064
Orotic acid	-0.989503	-0.00212403	-4.19622	4.61488e-05	7.96746e-05	0.835897	-1.9855	1.9855	down	HMDB0000226
Oxalic acid	0.971179	-0.00342601	4.63966	7.5147e-06	1.36567e-05	2.57606	1.96044	1.96044	up	HMDB0002329
PC aa C32:3	-0.893521	-0.0002537	-3.86755	0.000163017	0.000268795	-0.364348	-1.8577	1.8577	down	HMDB0007875
PC aa C34:3	-0.833902	0.00166855	-4.04584	8.29564e-05	0.000140333	0.276989	-1.7825	1.7825	down	HMDB0007881
PC aa C34:4	-0.681869	0.000983404	-3.09636	0.00233618	0.00357119	-2.85659	-1.60422	1.60422	down	HMDB0007883
PC aa C36:3	-1.23048	-0.00237569	-5.52193	1.42985e-07	2.826e-07	6.413	-2.34645	2.34645	down	HMDB0007921
PC aa C36:4	-1.82537	-0.00142106	-9.37602	9.58083e-17	2.70382e-16	27.2184	-3.54398	3.54398	down	HMDB0007889
PC aa C36:5	-1.4272	-0.00390855	-7.87802	6.08154e-13	1.46908e-12	18.5551	-2.68924	2.68924	down	HMDB0007890
PC aa C36:6	-0.985396	-0.00188915	-4.43439	1.76834e-05	3.16469e-05	1.75381	-1.97986	1.97986	down	HMDB0008690
PC aa C38:3	-1.054	-0.00412153	-5.93208	1.96558e-08	3.99237e-08	8.34828	-2.07628	2.07628	down	HMDB0008020
PC aa C38:4	-1.63198	-0.00257655	-8.92634	1.39305e-15	3.71498e-15	24.5664	-3.09938	3.09938	down	HMDB0007988
PC aa C38:5	-1.52746	-0.00354854	-9.75842	9.59246e-18	3.0273e-17	29.5002	-2.88277	2.88277	down	HMDB0007989
PC aa C38:6	-1.55673	-0.00200143	-7.9645	3.72096e-13	9.17731e-13	19.0402	-2.94187	2.94187	down	HMDB0007991
PC aa C40:1	-0.771821	-0.00421136	-3.20327	0.00165769	0.0025607	-2.5395	-1.70742	1.70742	down	HMDB0007993
PC aa C40:2	-0.87924	-0.00281722	-3.67462	0.000330318	0.000535627	-1.03153	-1.83941	1.83941	down	HMDB0008688
PC aa C40:3	-1.21069	-0.00127458	-5.5804	1.08311e-07	2.14793e-07	6.68342	-2.31449	2.31449	down	HMDB0008086
PC aa C40:4	-1.12387	-0.00311637	-5.4552	1.95877e-07	3.84547e-07	6.10673	-2.17931	2.17931	down	HMDB0008054
PC aa C40:5	-1.41365	-0.00290218	-7.116	4.18645e-11	9.45172e-11	14.3831	-2.6641	2.6641	down	HMDB0008055
PC aa C40:6	-1.32894	-0.00269779	-6.69651	3.95219e-10	8.68891e-10	12.1758	-2.51219	2.51219	down	HMDB0008057
PC aa C42:0	-0.950442	-0.00215308	-4.06158	7.80734e-05	0.000132454	0.334719	-1.93246	1.93246	down	HMDB0008058
PC aa C42:1	-0.835669	-0.00455235	-3.43455	0.000766528	0.00120308	-1.82162	-1.78468	1.78468	down	HMDB0008059
PC aa C42:2	-0.610914	-0.00350696	-2.45856	0.0150802	0.0217496	-4.54695	-1.52723	1.52723	down	HMDB0008092
PC aa C42:4	-1.36209	-0.000225044	-6.25212	3.95068e-09	8.22358e-09	9.9178	-2.57058	2.57058	down	HMDB0008191
PC aa C42:5	-1.43976	-0.00231904	-6.58624	7.05114e-10	1.5217e-09	11.6074	-2.71275	2.71275	down	HMDB0008257
PC aa C42:6	-1.29362	-0.00397126	-6.7749	2.61113e-10	5.76215e-10	12.5829	-2.45143	2.45143	down	HMDB0008288
PC ae C32:2	0.632593	-0.0031987	3.15889	0.00191341	0.00294024	-2.67227	1.55035	1.55035	up	HMDB0013411
PC ae C36:4	-0.711217	0.00166993	-3.5703	0.000478632	0.00076347	-1.38038	-1.63718	1.63718	down	HMDB0013407
PC ae C36:5	-0.797247	0.00354449	-4.62028	8.15595e-06	1.47309e-05	2.49726	-1.73778	1.73778	down	HMDB0013415
PC ae C38:0	-1.45958	-0.00288046	-7.93396	4.42687e-13	1.08274e-12	18.8686	-2.75027	2.75027	down	HMDB0013408
PC ae C38:3	-0.751142	0.00019097	-3.45597	0.000712264	0.00112695	-1.75296	-1.68312	1.68312	down	HMDB0013439
PC ae C38:4	-0.840853	0.00176083	-4.22354	4.14169e-05	7.19855e-05	0.939198	-1.79111	1.79111	down	HMDB0013420
PC ae C38:5	-0.938625	0.00239611	-5.15744	7.75008e-07	1.48186e-06	4.77101	-1.9167	1.9167	down	HMDB0013432
PC ae C38:6	-0.852541	0.00220594	-4.29182	3.15402e-05	5.54314e-05	1.19959	-1.80568	1.80568	down	HMDB0013409
PC ae C40:1	-1.77208	-0.00135682	-9.40203	8.19825e-17	2.35901e-16	27.3729	-3.41546	3.41546	down	HMDB0013433
PC ae C40:2	-0.85108	-0.000597379	-3.73065	0.000269786	0.0004399	-0.840658	-1.80385	1.80385	down	HMDB0013437
PC ae C40:3	-1.28905	-0.0008231	-6.28301	3.37554e-09	7.10194e-09	10.0719	-2.44367	2.44367	down	HMDB0013445
PC ae C40:4	-1.2308	0.00122931	-6.25403	3.91256e-09	8.17321e-09	9.9273	-2.34697	2.34697	down	HMDB0013442
PC ae C40:5	-1.17539	0.000194489	-5.45177	1.99054e-07	3.89482e-07	6.09108	-2.25854	2.25854	down	HMDB0013444
PC ae C40:6	-0.872913	0.00304948	-4.97399	1.76464e-06	3.27799e-06	3.97419	-1.83136	1.83136	down	HMDB0013422
PC ae C42:0	-1.46012	-0.00137012	-7.27033	1.8038e-11	4.11997e-11	15.2121	-2.75131	2.75131	down	HMDB0013423
PC ae C42:1	-1.6561	0.000274663	-8.91847	1.45938e-15	3.8588e-15	24.5203	-3.15163	3.15163	down	HMDB0013434
PC ae C42:2	-1.86264	-0.000658825	-10.2174	5.91075e-19	2.20994e-18	32.2653	-3.63673	3.63673	down	HMDB0013438
PC ae C42:3	-1.78871	-0.00178137	-9.63602	2.00819e-17	6.01434e-17	28.7675	-3.45505	3.45505	down	HMDB0013458
PC ae C42:4	-1.30054	-0.00138827	-5.9208	2.07809e-08	4.20634e-08	8.2939	-2.4632	2.4632	down	HMDB0013448
PC ae C42:5	-1.03201	0.00208787	-5.22699	5.64512e-07	1.09003e-06	5.07838	-2.04487	2.04487	down	HMDB0013451
PC ae C44:3	-1.38423	0.00066025	-7.19732	2.68911e-11	6.11825e-11	14.8189	-2.61032	2.61032	down	HMDB0013449
PC ae C44:4	-1.03473	-0.000506529	-4.86831	2.80985e-06	5.17048e-06	3.52457	-2.04872	2.04872	down	HMDB0013453
PC ae C44:5	-0.84807	-0.00147096	-3.61634	0.000406749	0.000652355	-1.22745	-1.80009	1.80009	down	HMDB0013456
Phenylalanine	1.89866	-0.00102531	11.7529	4.69252e-23	3.57728e-22	41.644	3.72866	3.72866	up	HMDB0000159
Putrescine	-0.808342	-0.00301469	-3.57229	0.000475292	0.000760208	-1.3738	-1.7512	1.7512	down	HMDB0001414
Quinoline-4-carboxylic acid	0.826745	-8.01573e-05	3.67379	0.000331297	0.000535733	-1.03431	1.77368	1.77368	up	HMDB0257047
Sarcosine	0.913445	0.00347141	5.60545	9.61111e-08	1.91245e-07	6.79982	1.88354	1.88354	up	HMDB0000271
Serotonin	1.05091	-0.0128063	5.97509	1.58868e-08	3.26068e-08	8.5563	2.07183	2.07183	up	HMDB0000259
SM C16:0	-0.642394	-0.0018248	-2.69343	0.00787241	0.0116108	-3.96535	-1.56092	1.56092	down	HMDB0010169
SM C16:1	-1.66347	-0.00217622	-8.06462	2.10162e-13	5.22732e-13	19.6045	-3.16777	3.16777	down	HMDB0240613
SM C18:0	-0.951113	-0.00330964	-4.0189	9.19983e-05	0.000155181	0.178592	-1.93336	1.93336	down	HMDB0001348
SM C18:1	-1.45326	-0.00155056	-6.69404	4.00387e-10	8.76967e-10	12.163	-2.73826	2.73826	down	HMDB0012100
SM C20:2	-1.05995	-0.000232232	-4.65937	6.91233e-06	1.2601e-05	2.65649	-2.08486	2.08486	down	HMDB0013465
SM C24:1	-1.22866	-0.00390282	-6.6905	4.07939e-10	8.90187e-10	12.1447	-2.34348	2.34348	down	HMDB0012107
SM C26:0	-1.08549	-0.00355871	-4.66496	6.75e-06	1.23435e-05	2.67937	-2.1221	2.1221	down	HMDB0011698
SM C26:1	-1.17917	-0.00505738	-6.33183	2.63037e-09	5.55405e-09	10.3163	-2.26446	2.26446	down	HMDB0013461
SM(OH) C14:1	-0.609295	-0.000608037	-2.63667	0.00924811	0.0136056	-4.11034	-1.52551	1.52551	down	HMDB0013462
SM(OH) C22:2	-0.953283	-0.00307539	-4.27173	3.41831e-05	5.9897e-05	1.12264	-1.93627	1.93627	down	HMDB0013467
SM(OH) C24:1	-1.4123	-0.00167213	-6.5079	1.06063e-09	2.26397e-09	11.2068	-2.66162	2.66162	down	HMDB0013469
Spermidine	-0.892881	5.11859e-17	-7.43706	7.19854e-12	1.68348e-11	16.1172	-1.85688	1.85688	down	HMDB0001257
Spermine	-0.826496	-0.000193332	-3.54318	0.000526418	0.000837419	-1.4697	-1.77337	1.77337	down	HMDB0001256
TG(14:0_32:2)	2.00481	0.00153116	19.2126	2.18115e-42	3.20083e-40	85.9269	4.01335	4.01335	up	HMDB0042076
TG(14:0_34:0)	1.37409	0.00127778	9.10343	4.87461e-16	1.3371e-15	25.6064	2.59204	2.59204	up	HMDB0042065
TG(14:0_34:1)	1.51543	0.00146823	9.39483	8.55954e-17	2.43905e-16	27.3301	2.85883	2.85883	up	HMDB0042072
TG(14:0_34:2)	1.55585	0.00257744	11.1598	1.82565e-21	1.02062e-20	38.0054	2.94007	2.94007	up	HMDB0042078
TG(14:0_34:3)	1.96592	0.0011607	14.3642	4.88233e-30	1.50838e-28	57.6376	3.90662	3.90662	up	HMDB0042073
TG(14:0_35:1)	1.56131	-0.000503043	7.7707	1.11558e-12	2.68378e-12	17.9562	2.95121	2.95121	up	HMDB0042102
TG(14:0_35:2)	1.7715	-2.29446e-17	9.75031	1.00744e-17	3.16239e-17	29.4516	3.41409	3.41409	up	HMDB0042108
TG(14:0_36:1)	1.68234	0.000985466	10.7293	2.57972e-20	1.18304e-19	35.3746	3.20948	3.20948	up	HMDB0042074
TG(14:0_36:2)	1.54202	0.00193486	9.78688	8.07637e-18	2.56261e-17	29.6709	2.91201	2.91201	up	HMDB0042081
TG(14:0_36:3)	1.57408	0.00275484	12.2782	1.8244e-24	1.84642e-23	44.8727	2.97746	2.97746	up	HMDB0042133
TG(14:0_36:4)	1.64589	0.0019919	11.4742	2.62476e-22	1.71193e-21	39.9328	3.1294	3.1294	up	HMDB0042082
TG(14:0_38:4)	1.80282	0.00160519	12.5459	3.48693e-25	4.09366e-24	46.5184	3.48902	3.48902	up	HMDB0042142
TG(14:0_38:5)	1.76651	0.00139877	11.7288	5.44844e-23	4.0484e-22	41.4955	3.4023	3.4023	up	HMDB0042143
TG(16:0_28:1)	1.78429	0.00200387	14.4869	2.3126e-30	7.98526e-29	58.3812	3.44449	3.44449	up	HMDB0043834
TG(16:0_28:2)	1.90043	-0.000673114	10.1452	9.18109e-19	3.30632e-18	31.8282	3.73325	3.73325	up	HMDB0044030
TG(16:0_30:2)	1.90127	0.00098649	13.0426	1.62416e-26	2.26996e-25	49.5687	3.73541	3.73541	up	HMDB0044031
TG(16:0_32:0)	1.22518	0.00141285	7.70194	1.64279e-12	3.91998e-12	17.5743	2.33785	2.33785	up	HMDB0005356
TG(16:0_32:1)	1.48782	0.00179197	9.02525	7.75473e-16	2.11722e-15	25.1465	2.80464	2.80464	up	HMDB0005359
TG(16:0_32:2)	1.5828	0.00169149	10.0646	1.49844e-18	5.36333e-18	31.3421	2.99551	2.99551	up	HMDB0005376
TG(16:0_32:3)	1.68717	0.00223921	13.9766	5.21501e-29	1.17739e-27	55.2808	3.22025	3.22025	up	HMDB0043843
TG(16:0_33:1)	1.27882	0.00254932	11.7785	4.00715e-23	3.09499e-22	41.801	2.4264	2.4264	up	HMDB0043864
TG(16:0_33:2)	1.5844	0.00289488	16.7439	3.10111e-36	2.6005e-34	71.8366	2.99882	2.99882	up	HMDB0043870
TG(16:0_34:0)	1.45333	0.00124192	8.36733	3.6782e-14	9.42839e-14	21.3271	2.73839	2.73839	up	HMDB0005357
TG(16:0_34:1)	1.53463	0.0018713	9.53135	3.77151e-17	1.10694e-16	28.1426	2.89715	2.89715	up	HMDB0005360
TG(16:0_34:2)	1.5979	0.00132125	9.34648	1.14342e-16	3.18099e-16	27.0431	3.02703	3.02703	up	HMDB0005362
TG(16:0_34:3)	1.53944	0.00278533	10.5779	6.52909e-20	2.7975e-19	34.4524	2.90682	2.90682	up	HMDB0005379
TG(16:0_34:4)	1.67672	0.00154811	12.4076	8.19915e-25	8.59447e-24	45.6681	3.19701	3.19701	up	HMDB0043846
TG(16:0_35:1)	1.31871	0.00197619	10.4752	1.22409e-19	4.88805e-19	33.8283	2.49443	2.49443	up	HMDB0043866
TG(16:0_35:2)	1.37548	0.00237888	10.7266	2.62192e-20	1.19308e-19	35.3584	2.59455	2.59455	up	HMDB0043872
TG(16:0_35:3)	1.56469	0.00266184	12.5779	2.86142e-25	3.49927e-24	46.7151	2.95814	2.95814	up	HMDB0043867
TG(16:0_36:2)	1.62681	-4.49524e-05	8.92566	1.39866e-15	3.71498e-15	24.5624	3.08829	3.08829	up	HMDB0005369
TG(16:0_36:3)	1.66922	0.00158529	10.8192	1.48485e-20	7.14432e-20	35.9232	3.18043	3.18043	up	HMDB0005384
TG(16:0_36:4)	1.59224	0.00204684	10.5103	9.87473e-20	4.02533e-19	34.0416	3.01518	3.01518	up	HMDB0005363
TG(16:0_36:5)	1.4877	0.00263777	10.2502	4.8413e-19	1.83345e-18	32.4634	2.80442	2.80442	up	HMDB0005380
TG(16:0_36:6)	1.82286	0.0018312	14.6697	7.60677e-31	2.97678e-29	59.4877	3.53782	3.53782	up	HMDB0043855
TG(16:0_37:3)	1.70524	0.00153902	11.3884	4.4598e-22	2.84555e-21	39.4059	3.26084	3.26084	up	HMDB0341521
TG(16:0_38:1)	1.56003	0.00174347	10.012	2.06341e-18	7.20966e-18	31.0246	2.9486	2.9486	up	HMDB0005368
TG(16:0_38:2)	1.72964	0.0010042	10.5383	8.31903e-20	3.48805e-19	34.2118	3.31646	3.31646	up	HMDB0005383
TG(16:0_38:3)	1.59936	0.00246588	11.1715	1.69931e-21	9.59128e-21	38.0766	3.03008	3.03008	up	HMDB0005389
TG(16:0_38:4)	1.44676	0.00283841	10.2091	6.21748e-19	2.30991e-18	32.215	2.72595	2.72595	up	HMDB0005370
TG(16:0_38:5)	1.28734	0.00350105	9.73529	1.1032e-17	3.42634e-17	29.3616	2.44077	2.44077	up	HMDB0005385
TG(16:0_38:6)	1.18839	0.00395921	9.72891	1.1465e-17	3.5346e-17	29.3234	2.27898	2.27898	up	HMDB0005391
TG(16:0_38:7)	1.51075	0.00228377	12.0056	9.84426e-24	8.25512e-23	43.1966	2.84958	2.84958	up	HMDB0044079
TG(16:0_40:6)	1.41092	0.00264917	9.98452	2.43816e-18	8.41883e-18	30.859	2.65908	2.65908	up	HMDB0043939
TG(16:0_40:7)	1.23882	0.00476888	11.5605	1.54107e-22	1.02797e-21	40.462	2.36005	2.36005	up	HMDB0044107
TG(16:0_40:8)	1.57206	0.00310167	12.43	7.13851e-25	7.61873e-24	45.8059	2.97328	2.97328	up	HMDB0005392
TG(16:1_28:0)	1.55365	0.00314209	13.9485	6.19232e-29	1.34626e-27	55.1099	2.93558	2.93558	up	HMDB0042069
TG(16:1_30:1)	1.43509	0.00104205	10.7816	1.87041e-20	8.71375e-20	35.6939	2.70399	2.70399	up	HMDB0010419
TG(16:1_32:0)	1.34547	0.00176067	8.47959	1.91645e-14	4.95574e-14	21.9718	2.54112	2.54112	up	HMDB0048434
TG(16:1_32:1)	1.3819	0.00159798	8.28721	5.84677e-14	1.4922e-13	20.8688	2.60611	2.60611	up	HMDB0010420
TG(16:1_32:2)	1.50674	0.002154	13.8431	1.18165e-28	2.34287e-27	54.4669	2.84166	2.84166	up	HMDB0010422
TG(16:1_33:1)	1.25123	0.00280632	12.5721	2.96568e-25	3.55277e-24	46.6795	2.38045	2.38045	up	HMDB0048436
TG(16:1_34:0)	1.56788	0.00118493	8.9804	1.01161e-15	2.72393e-15	24.8832	2.96469	2.96469	up	HMDB0048478
TG(16:1_34:1)	1.375	3.97765e-05	6.9078	1.28624e-10	2.84915e-10	13.2789	2.59369	2.59369	up	HMDB0010423
TG(16:1_34:2)	1.44294	0.00158353	8.27816	6.1606e-14	1.56549e-13	20.8171	2.71874	2.71874	up	HMDB0048464
TG(16:1_34:3)	1.21024	0.00294183	9.51604	4.13514e-17	1.20763e-16	28.0513	2.31377	2.31377	up	HMDB0048465
TG(16:1_36:1)	1.42336	0.00105281	7.88923	5.70675e-13	1.38999e-12	18.6179	2.68209	2.68209	up	HMDB0048460
TG(16:1_36:2)	1.37136	0.000206617	6.99494	8.05591e-11	1.79122e-10	13.739	2.58715	2.58715	up	HMDB0005425
TG(16:1_36:3)	1.53108	0.0027711	10.5393	8.2708e-20	3.48805e-19	34.2176	2.89002	2.89002	up	HMDB0048487
TG(16:1_36:4)	1.53156	0.0029515	11.4205	3.65666e-22	2.35875e-21	39.6032	2.89099	2.89099	up	HMDB0048495
TG(16:1_36:5)	1.44305	0.00364197	11.7104	6.10474e-23	4.47626e-22	41.3825	2.71896	2.71896	up	HMDB0048627
TG(16:1_38:3)	1.41664	0.00307035	11.1234	2.28496e-21	1.26535e-20	37.7824	2.66964	2.66964	up	HMDB0048620
TG(16:1_38:4)	1.47581	0.0035145	11.2639	9.61317e-22	5.64293e-21	38.6427	2.7814	2.7814	up	HMDB0048615
TG(16:1_38:5)	1.40113	0.00245733	10.829	1.39857e-20	6.84135e-20	35.9826	2.64109	2.64109	up	HMDB0048622
TG(17:0_32:1)	1.5512	0.00288889	14.3343	5.85865e-30	1.71951e-28	57.4562	2.93061	2.93061	up	HMDB0011713
TG(17:0_34:1)	1.45205	0.0014525	10.8233	1.4485e-20	7.02702e-20	35.9478	2.73597	2.73597	up	HMDB0049113
TG(17:0_34:2)	1.41826	0.00306437	11.1215	2.31199e-21	1.26835e-20	37.7707	2.67264	2.67264	up	HMDB0011700
TG(17:0_34:3)	1.89035	0.00171689	14.8942	1.94892e-31	8.80014e-30	60.8428	3.70724	3.70724	up	HMDB0011701
TG(17:0_36:3)	1.50166	0.00288636	12.1913	3.12308e-24	3.05541e-23	44.3381	2.83168	2.83168	up	HMDB0050323
TG(17:0_36:4)	1.55817	0.00250398	11.3785	4.73932e-22	2.99138e-21	39.3455	2.9448	2.9448	up	HMDB0055545
TG(17:1_32:1)	1.57444	0.00261891	13.298	3.36628e-27	5.06668e-26	51.1344	2.9782	2.9782	up	HMDB0042976
TG(17:1_34:1)	1.11769	0.00245027	9.92505	3.49767e-18	1.17322e-17	30.501	2.16999	2.16999	up	HMDB0011700
TG(17:1_34:2)	1.63077	0.00268019	13.0222	1.84187e-26	2.51436e-25	49.4436	3.09679	3.09679	up	HMDB0011701
TG(17:1_34:3)	1.67925	0.000810488	10.1762	7.59753e-19	2.78734e-18	32.0161	3.20261	3.20261	up	HMDB0011702
TG(17:1_36:3)	1.50686	0.0027057	12.847	5.43141e-26	7.08497e-25	48.3679	2.84191	2.84191	up	HMDB0055545
TG(17:1_36:4)	1.62055	0.00257468	12.6295	2.08061e-25	2.59855e-24	47.032	3.07491	3.07491	up	HMDB0043044
TG(18:0_30:0)	1.26181	0.00307716	10.5327	8.61094e-20	3.58484e-19	34.1776	2.39796	2.39796	up	HMDB0107858
TG(18:0_30:1)	1.39449	0.00477382	13.3533	2.39511e-27	3.69981e-26	51.473	2.62896	2.62896	up	HMDB0010426
TG(18:0_32:0)	1.28014	0.00101695	7.27931	1.71716e-11	3.9374e-11	15.2606	2.42862	2.42862	up	HMDB0010427
TG(18:0_32:1)	1.63732	0.00125614	9.82551	6.39296e-18	2.05064e-17	29.9027	3.11087	3.11087	up	HMDB0010428
TG(18:0_32:2)	1.4674	0.00133235	11.0794	2.99701e-21	1.58951e-20	37.5129	2.76523	2.76523	up	HMDB0010430
TG(18:0_34:2)	1.73938	0.00183237	12.0144	9.31867e-24	8.0442e-23	43.2511	3.33892	3.33892	up	HMDB0044682
TG(18:0_34:3)	1.69377	0.00235201	12.2448	2.24214e-24	2.23074e-23	44.6677	3.23501	3.23501	up	HMDB0010432
TG(18:0_36:1)	1.28715	0.00167101	9.40094	8.25164e-17	2.36279e-16	27.3664	2.44046	2.44046	up	HMDB0005395
TG(18:0_36:2)	1.6624	0.00153332	11.0374	3.88107e-21	2.0161e-20	37.2561	3.16542	3.16542	up	HMDB0005397
TG(18:0_36:3)	1.54609	0.00329467	12.1416	4.24546e-24	3.95569e-23	44.0328	2.92024	2.92024	up	HMDB0005405
TG(18:0_36:4)	1.48758	0.00322203	11.3024	7.57864e-22	4.58625e-21	38.879	2.80417	2.80417	up	HMDB0005411
TG(18:0_36:5)	1.16942	0.00348771	10.4022	1.91328e-19	7.38878e-19	33.3849	2.24921	2.24921	up	HMDB0044687
TG(18:0_38:6)	1.33212	0.00400547	11.2915	8.10459e-22	4.85449e-21	38.8123	2.51772	2.51772	up	HMDB0005412
TG(18:0_38:7)	1.83995	0.00169588	13.9918	4.75235e-29	1.11585e-27	55.3732	3.57997	3.57997	up	HMDB0044909
TG(18:1_26:0)	1.70821	0.00194004	14.1381	1.94107e-29	5.17911e-28	56.2642	3.26756	3.26756	up	HMDB0042069
TG(18:1_28:1)	1.75332	0.00177047	13.6753	3.30737e-28	5.93859e-27	53.4428	3.37134	3.37134	up	HMDB0042076
TG(18:1_30:0)	1.29528	0.00139333	8.81831	2.63565e-15	6.93779e-15	23.935	2.45425	2.45425	up	HMDB0044726
TG(18:1_30:1)	1.30202	0.00120207	7.53229	4.24279e-12	1.00424e-11	16.6384	2.46573	2.46573	up	HMDB0005376
TG(18:1_30:2)	1.5186	0.00181434	10.7075	2.94766e-20	1.33098e-19	35.2421	2.86512	2.86512	up	HMDB0042543
TG(18:1_31:0)	1.34917	0.00333522	12.4604	5.91446e-25	6.55055e-24	45.9929	2.54765	2.54765	up	HMDB0011713
TG(18:1_32:0)	1.58315	0.00156651	9.64946	1.85196e-17	5.57487e-17	28.8478	2.99622	2.99622	up	HMDB0049092
TG(18:1_32:1)	1.38935	2.49381e-05	7.02664	6.79038e-11	1.52136e-10	13.9072	2.6196	2.6196	up	HMDB0010434
TG(18:1_32:2)	1.53697	0.00198018	9.62969	2.08639e-17	6.21679e-17	28.7296	2.90185	2.90185	up	HMDB0010436
TG(18:1_32:3)	1.62243	0.00225421	11.8066	3.36895e-23	2.63676e-22	41.9734	3.07893	3.07893	up	HMDB0049079
TG(18:1_33:0)	1.1822	0.00211274	10.6088	5.39997e-20	2.33072e-19	34.6409	2.26923	2.26923	up	HMDB0049113
TG(18:1_33:1)	1.07881	0.00233471	10.458	1.36004e-19	5.39422e-19	33.7238	2.11229	2.11229	up	HMDB0049094
TG(18:1_33:2)	1.39775	0.00310848	11.8324	2.87141e-23	2.27773e-22	42.1323	2.6349	2.6349	up	HMDB0049099
TG(18:1_34:1)	1.52252	-0.000333824	8.00242	2.99792e-13	7.42523e-13	19.2536	2.87292	2.87292	up	HMDB0010437
TG(18:1_34:2)	1.59789	0.0018534	10.0554	1.58529e-18	5.63978e-18	31.2862	3.027	3.027	up	HMDB0010439
TG(18:1_34:3)	1.58918	0.00238582	10.7871	1.80848e-20	8.49263e-20	35.7273	3.00878	3.00878	up	HMDB0049121
TG(18:1_34:4)	1.65363	0.0024113	13.6689	3.43973e-28	5.93859e-27	53.4038	3.14624	3.14624	up	HMDB0049129
TG(18:1_35:2)	1.52708	0.00260288	11.8733	2.23e-23	1.81807e-22	42.3836	2.88201	2.88201	up	HMDB0049101
TG(18:1_35:3)	1.48436	0.0025426	11.5487	1.65691e-22	1.09282e-21	40.39	2.79793	2.79793	up	HMDB0049096
TG(18:1_36:0)	1.54371	0.00161441	10.2249	5.64759e-19	2.12509e-18	32.3105	2.91543	2.91543	up	HMDB0049155
TG(18:1_36:1)	1.61401	0.00125095	10.0332	1.81438e-18	6.3775e-18	31.1522	3.06101	3.06101	up	HMDB0049116
TG(18:1_36:2)	1.61188	0.00179037	10.3506	2.62291e-19	1.0063e-18	33.0717	3.05649	3.05649	up	HMDB0010447
TG(18:1_36:3)	1.49521	0.00288951	10.8809	1.01616e-20	5.05497e-20	36.2999	2.81904	2.81904	up	HMDB0049142
TG(18:1_36:4)	1.48611	0.00239841	10.0341	1.80454e-18	6.3775e-18	31.1576	2.80132	2.80132	up	HMDB0049150
TG(18:1_36:5)	1.47911	0.00228385	9.96228	2.79057e-18	9.52365e-18	30.7251	2.78777	2.78777	up	HMDB0049276
TG(18:1_36:6)	1.38329	0.00303571	10.6315	4.6996e-20	2.05871e-19	34.7789	2.60862	2.60862	up	HMDB0049402
TG(18:1_38:5)	1.61228	0.00290988	12.1251	4.70075e-24	4.24514e-23	43.9315	3.05735	3.05735	up	HMDB0049390
TG(18:1_38:6)	1.25495	0.00334041	11.1008	2.62665e-21	1.42763e-20	37.6439	2.38659	2.38659	up	HMDB0049397
TG(18:1_38:7)	1.49706	0.0021786	11.6737	7.65902e-23	5.41668e-22	41.157	2.82266	2.82266	up	HMDB0049423
TG(18:2_28:0)	1.72218	0.00225124	14.8431	2.65506e-31	1.11323e-29	60.5351	3.29935	3.29935	up	HMDB0042076
TG(18:2_30:0)	1.28171	0.00192641	10.5738	6.69532e-20	2.84794e-19	34.4274	2.43127	2.43127	up	HMDB0005376
TG(18:2_30:1)	1.86336	0.00156966	13.4657	1.19921e-27	1.95538e-26	52.1612	3.63854	3.63854	up	HMDB0042543
TG(18:2_31:0)	1.14632	0.00318333	10.7062	2.97289e-20	1.33213e-19	35.2337	2.21348	2.21348	up	HMDB0042976
TG(18:2_32:0)	1.53838	0.00257604	10.7898	1.77929e-20	8.42292e-20	35.7435	2.90468	2.90468	up	HMDB0052410
TG(18:2_32:1)	1.53182	0.00220727	9.73648	1.09529e-17	3.41986e-17	29.3687	2.8915	2.8915	up	HMDB0052515
TG(18:2_32:2)	1.23443	0.00183528	9.90778	3.8839e-18	1.28805e-17	30.3971	2.35288	2.35288	up	HMDB0010470
TG(18:2_33:0)	1.44774	0.0033961	12.1275	4.63327e-24	4.24514e-23	43.9459	2.7278	2.7278	up	HMDB0052425
TG(18:2_33:1)	1.37005	0.0029426	11.2402	1.11257e-21	6.46614e-21	38.4975	2.5848	2.5848	up	HMDB0011701
TG(18:2_33:2)	1.35909	0.00306302	11.0968	2.69249e-21	1.44999e-20	37.6193	2.56524	2.56524	up	HMDB0052411
TG(18:2_34:0)	1.69423	0.00211358	12.1075	5.24266e-24	4.66279e-23	43.8231	3.23603	3.23603	up	HMDB0052440
TG(18:2_34:1)	1.58037	0.00235695	10.703	3.03102e-20	1.34789e-19	35.2144	2.99046	2.99046	up	HMDB0052530
TG(18:2_34:2)	1.49768	0.0029115	10.5058	1.01493e-19	4.10872e-19	34.0144	2.82387	2.82387	up	HMDB0052426
TG(18:2_34:3)	1.36942	0.0020257	9.71354	1.25804e-17	3.84619e-17	29.2313	2.58367	2.58367	up	HMDB0052427
TG(18:2_34:4)	1.23086	0.00481495	12.5386	3.64908e-25	4.20002e-24	46.4732	2.34706	2.34706	up	HMDB0052435
TG(18:2_35:1)	1.44905	0.00253946	10.689	3.30277e-20	1.45769e-19	35.1292	2.73028	2.73028	up	HMDB0050323
TG(18:2_35:2)	1.41238	0.00289913	10.8565	1.18102e-20	5.82569e-20	36.1506	2.66177	2.66177	up	HMDB0052413
TG(18:2_35:3)	1.81115	0.00224431	13.8409	1.19738e-28	2.34287e-27	54.4538	3.50922	3.50922	up	HMDB0052414
TG(18:2_36:0)	1.61787	0.0029084	12.7691	8.78539e-26	1.12109e-24	47.8895	3.06921	3.06921	up	HMDB0052455
TG(18:2_36:1)	1.55213	0.00323605	12.1691	3.58121e-24	3.44618e-23	44.202	2.93249	2.93249	up	HMDB0052545
TG(18:2_36:2)	1.49904	0.00288699	10.8986	9.1161e-21	4.61306e-20	36.4078	2.82655	2.82655	up	HMDB0052441
TG(18:2_36:3)	1.48822	0.00248076	10.15	8.91514e-19	3.23036e-18	31.8574	2.80542	2.80542	up	HMDB0052442
TG(18:2_36:4)	1.487	0.00236435	9.87316	4.79058e-18	1.56226e-17	30.189	2.80305	2.80305	up	HMDB0052450
TG(18:2_36:5)	1.48674	0.00214553	9.70103	1.35675e-17	4.12649e-17	29.1564	2.80255	2.80255	up	HMDB0052540
TG(18:2_38:4)	1.36539	0.00357676	11.1751	1.66187e-21	9.47106e-21	38.0988	2.57647	2.57647	up	HMDB0052445
TG(18:2_38:5)	1.25501	0.00325839	9.94989	3.00849e-18	1.0208e-17	30.6505	2.38669	2.38669	up	HMDB0052452
TG(18:2_38:6)	1.14447	0.00364136	9.36921	9.9796e-17	2.80288e-16	27.178	2.21065	2.21065	up	HMDB0052542
TG(18:3_30:0)	1.96305	0.00172873	16.5893	7.70494e-36	5.6535e-34	70.9311	3.89885	3.89885	up	HMDB0042543
TG(18:3_32:0)	1.20262	0.0028208	9.49244	4.76527e-17	1.38476e-16	27.9107	2.30158	2.30158	up	HMDB0052858
TG(18:3_32:1)	1.32181	0.00455502	11.6235	1.04427e-22	7.135e-22	40.8488	2.4998	2.4998	up	HMDB0052956
TG(18:3_34:0)	1.66491	0.00185334	11.3509	5.62026e-22	3.47273e-21	39.1761	3.17093	3.17093	up	HMDB0052886
TG(18:3_34:1)	1.61089	0.00206566	10.7985	1.68652e-20	8.0487e-20	35.7967	3.0544	3.0544	up	HMDB0052970
TG(18:3_34:2)	1.49434	0.00236256	9.86409	5.06123e-18	1.64141e-17	30.1344	2.81735	2.81735	up	HMDB0052846
TG(18:3_34:3)	1.32527	0.00442416	11.6233	1.04533e-22	7.135e-22	40.8478	2.50579	2.50579	up	HMDB0052847
TG(18:3_36:1)	1.53768	0.00193831	10.4908	1.11253e-19	4.47296e-19	33.9232	2.90327	2.90327	up	HMDB0052998
TG(18:3_36:2)	1.45498	0.00220638	9.82223	6.52112e-18	2.08038e-17	29.883	2.74152	2.74152	up	HMDB0053068
TG(18:3_36:3)	1.47312	0.0022656	9.93267	3.33967e-18	1.12666e-17	30.5469	2.77621	2.77621	up	HMDB0052887
TG(18:3_36:4)	1.42421	0.00205827	9.36136	1.04599e-16	2.92378e-16	27.1314	2.68368	2.68368	up	HMDB0052895
TG(18:3_38:5)	1.79157	0.00250847	13.9013	8.2702e-29	1.73379e-27	54.822	3.46192	3.46192	up	HMDB0052979
TG(18:3_38:6)	1.8023	0.00258921	15.3677	1.11706e-32	7.28573e-31	63.688	3.48776	3.48776	up	HMDB0053063
TG(20:0_32:3)	1.8535	0.00162797	13.1598	7.88562e-27	1.12899e-25	50.2875	3.61375	3.61375	up	HMDB0045489
TG(20:0_32:4)	1.85055	-1.4803e-17	11.2648	9.55873e-22	5.64293e-21	38.6483	3.60637	3.60637	up	HMDB0045497
TG(20:0_34:1)	1.84267	0.000415458	11.8692	2.28772e-23	1.83958e-22	42.3582	3.58674	3.58674	up	HMDB0045484
TG(20:1_24:3)	1.96687	0.0011062	14.3898	4.17673e-30	1.36208e-28	57.7929	3.9092	3.9092	up	HMDB0341531
TG(20:1_26:1)	1.90032	0.00156716	14.5473	1.60035e-30	5.87127e-29	58.7475	3.73296	3.73296	up	HMDB0042076
TG(20:1_30:1)	1.96197	0.00118737	14.0893	2.61613e-29	6.39861e-28	55.9672	3.89594	3.89594	up	HMDB0044249
TG(20:1_31:0)	1.70245	0.000394542	9.90414	3.97062e-18	1.3021e-17	30.3752	3.25453	3.25453	up	HMDB0049113
TG(20:1_32:1)	1.43111	0.00352162	10.4487	1.44014e-19	5.63576e-19	33.6669	2.69654	2.69654	up	HMDB0050451
TG(20:1_32:2)	1.9892	0.00196786	19.8099	7.90673e-44	2.32062e-41	89.2241	3.97017	3.97017	up	HMDB0050304
TG(20:1_32:3)	1.85043	0.00205319	14.2009	1.32268e-29	3.6972e-28	56.6459	3.60608	3.60608	up	HMDB0050305
TG(20:1_34:0)	1.54352	0.00162223	10.8893	9.65411e-21	4.84356e-20	36.3508	2.91505	2.91505	up	HMDB0050356
TG(20:1_34:1)	1.65521	0.000920476	9.72839	1.1501e-17	3.5346e-17	29.3203	3.14968	3.14968	up	HMDB0050470
TG(20:1_34:2)	1.64451	0.00249761	11.729	5.43971e-23	4.0484e-22	41.4971	3.12642	3.12642	up	HMDB0050342
TG(20:1_34:3)	1.75681	0.00285398	14.0987	2.47041e-29	6.30492e-28	56.0243	3.37951	3.37951	up	HMDB0050343
TG(20:2_32:0)	1.79137	0.00246271	17.2456	1.64528e-37	1.93155e-35	74.758	3.46143	3.46143	up	HMDB0053276
TG(20:2_32:1)	1.86751	0.00197385	15.2018	3.03564e-32	1.78192e-30	62.6931	3.64902	3.64902	up	HMDB0053367
TG(20:2_34:1)	1.61781	0.00276729	12.0552	7.24403e-24	6.34663e-23	43.5016	3.06909	3.06909	up	HMDB0053380
TG(20:2_34:2)	1.58673	0.0031142	13.4769	1.11967e-27	1.87784e-26	52.2295	3.00367	3.00367	up	HMDB0005455
TG(20:2_34:3)	1.75051	0.0025331	13.4397	1.40736e-27	2.23276e-26	52.002	3.36479	3.36479	up	HMDB0053296
TG(20:3_32:0)	1.79332	0.00254767	15.0311	8.5109e-32	4.54172e-30	61.6673	3.46612	3.46612	up	HMDB0050886
TG(20:3_32:1)	1.89502	0.0021352	19.4407	6.11212e-43	1.19594e-40	87.1915	3.71928	3.71928	up	HMDB0051012
TG(20:3_32:2)	1.58391	0.00283555	17.0322	5.71625e-37	5.5924e-35	73.519	2.99782	2.99782	up	HMDB0050872
TG(20:3_34:0)	1.61313	0.00211627	11.7085	6.17678e-23	4.47626e-22	41.3708	3.05916	3.05916	up	HMDB0050922
TG(20:3_34:1)	1.44601	0.00310639	10.1985	6.63286e-19	2.44874e-18	32.1509	2.72454	2.72454	up	HMDB0051030
TG(20:3_34:2)	1.3655	0.00324483	10.9695	5.89491e-21	3.00897e-20	36.8408	2.57666	2.57666	up	HMDB0050908
TG(20:3_34:3)	1.56853	0.00264982	13.6696	3.42568e-28	5.93859e-27	53.4079	2.96602	2.96602	up	HMDB0050909
TG(20:3_36:3)	1.40676	0.00327729	12.5029	4.54857e-25	5.13464e-24	46.2541	2.65141	2.65141	up	HMDB0050905
TG(20:3_36:4)	1.3696	0.00279984	10.5111	9.8301e-20	4.02533e-19	34.0461	2.58398	2.58398	up	HMDB0050912
TG(20:4_30:0)	1.65624	0.00206319	12.0121	9.45743e-24	8.04567e-23	43.2365	3.15193	3.15193	up	HMDB0042633
TG(20:4_32:0)	1.2293	0.00313876	9.11946	4.43151e-16	1.22126e-15	25.7008	2.34453	2.34453	up	HMDB0054022
TG(20:4_32:1)	1.42676	0.0038619	11.5747	1.41136e-22	9.5226e-22	40.5494	2.68843	2.68843	up	HMDB0054099
TG(20:4_32:2)	1.5882	0.00127146	13.7659	1.89682e-28	3.59172e-27	53.996	3.00674	3.00674	up	HMDB0048751
TG(20:4_34:0)	1.23112	0.00329022	9.32151	1.3277e-16	3.67623e-16	26.895	2.3475	2.3475	up	HMDB0054044
TG(20:4_34:1)	1.36136	0.0037309	9.66655	1.67059e-17	5.05481e-17	28.95	2.56927	2.56927	up	HMDB0054110
TG(20:4_34:2)	1.01463	0.00375475	7.7698	1.1213e-12	2.68654e-12	17.9511	2.02038	2.02038	up	HMDB0010418
TG(20:4_34:3)	1.35043	0.00433156	12.1597	3.79651e-24	3.59444e-23	44.144	2.54987	2.54987	up	HMDB0010519
TG(20:4_36:2)	1.13926	0.00389347	9.56943	2.99934e-17	8.89198e-17	28.3697	2.20267	2.20267	up	HMDB0054187
TG(20:4_36:3)	1.03442	0.00374327	9.0107	8.45338e-16	2.29729e-15	25.0611	2.04829	2.04829	up	HMDB0010521
TG(20:4_36:4)	0.993423	0.00363932	8.1007	1.7094e-13	4.26987e-13	19.8085	1.9909	1.9909	up	HMDB0054050
TG(20:5_34:0)	1.74603	0.00205394	12.4465	6.44399e-25	7.00486e-24	45.9076	3.35434	3.35434	up	HMDB0055696
TG(20:5_34:1)	1.56012	0.00212165	10.9962	5.00006e-21	2.57459e-20	37.0044	2.94878	2.94878	up	HMDB0055720
TG(20:5_34:2)	1.32081	0.00240087	9.96729	2.70695e-18	9.29229e-18	30.7553	2.49806	2.49806	up	HMDB0005447
TG(20:5_36:2)	1.45728	0.0026173	12.8766	4.52231e-26	6.03317e-25	48.5501	2.7459	2.7459	up	HMDB0055748
TG(20:5_36:3)	1.43932	0.00243998	12.3447	1.20934e-24	1.24541e-23	45.2816	2.71193	2.71193	up	HMDB0055752
TG(22:4_34:2)	1.30076	0.00312766	10.7553	2.19846e-20	1.01614e-19	35.5334	2.46358	2.46358	up	HMDB0046908
TG(22:5_32:0)	1.25673	0.00306048	11.9127	1.74752e-23	1.44478e-22	42.626	2.38953	2.38953	up	HMDB0054916
TG(22:5_32:1)	1.96078	0.00151041	21.1982	4.21169e-47	2.47226e-44	96.7122	3.89271	3.89271	up	HMDB0054972
TG(22:5_34:1)	1.53082	0.00293557	10.6238	4.92809e-20	2.14281e-19	34.7317	2.88951	2.88951	up	HMDB0054980
TG(22:5_34:2)	1.24585	0.0049053	9.82868	6.2715e-18	2.02273e-17	29.9217	2.37158	2.37158	up	HMDB0005462
TG(22:6_32:0)	1.382	0.00521419	13.1786	7.02107e-27	1.03034e-25	50.403	2.60629	2.60629	up	HMDB0055894
TG(22:6_32:1)	1.28171	0.00366524	14.9031	1.84668e-31	8.80014e-30	60.8964	2.43127	2.43127	up	HMDB0055908
TG(22:6_34:1)	1.18701	0.00435962	10.2645	4.43534e-19	1.69061e-18	32.5503	2.2768	2.2768	up	HMDB0055910
TG(22:6_34:2)	1.20558	0.00455559	10.4133	1.78746e-19	6.94859e-19	33.4524	2.30629	2.30629	up	HMDB0005392
Threonine	1.02059	-0.00248809	4.96874	1.80615e-06	3.3445e-06	3.95171	2.02874	2.02874	up	HMDB0000167
Tryptophan	1.39958	-0.00479837	6.60075	6.53556e-10	1.41564e-09	11.6819	2.63824	2.63824	up	HMDB0000929
Uric acid	0.664798	0.00226963	4.62324	8.05491e-06	1.45933e-05	2.50925	1.58535	1.58535	up	HMDB0000289
Uridine	-1.02844	0.00237629	-6.39396	1.9119e-09	4.05157e-09	10.629	-2.03982	2.03982	down	HMDB0000296
Valine	1.14851	-0.00462345	5.05436	1.23349e-06	2.2986e-06	4.32074	2.21684	2.21684	up	HMDB0000883

## Sheet: Table S1D_DEMs_venn
Table S1E. Venn analysis of differentially expressed metabolites (DEMs) across 24 h, 48 h, and 72 h post Reovirus infection.
ID	Group	total	Class	FC
C18:1OH	24hrs	37	Acylcarnitines	1.6887
C2	24hrs		Acylcarnitines	-2.01463
C6	24hrs		Acylcarnitines	-1.55598
C14:1	24hrs		Acylcarnitines	-1.89699
C18	24hrs		Acylcarnitines	-1.67056
trans-4-Hydroxyproline	24hrs		Amino Acids and Derivatives	-1.70732
Taurine	24hrs		Amino Acids and Derivatives	1.51259
Homocitrulline	24hrs		Amino Acids and Derivatives	2.08517
N-Acetyl-Glutamine	24hrs		Amino Acids and Derivatives	-1.68834
Carnosine	24hrs		Amino Acids and Derivatives	-1.6031
Cystathionine	24hrs		Amino Acids and Derivatives	-1.66608
DG(14:0_18:1)	24hrs		Diglycerides	-1.5031
DG(16:0_18:1)	24hrs		Diglycerides	-2.0715
DG(16:0_18:2)	24hrs		Diglycerides	-2.10271
DG(16:1_18:2)	24hrs		Diglycerides	-1.61525
DG(18:1_18:1)	24hrs		Diglycerides	-2.636
DG(18:1_18:2)	24hrs		Diglycerides	-2.10839
DG(18:2_18:2)	24hrs		Diglycerides	-1.77626
HexCer(d18:1/23:0)	24hrs		Hexosylceramides	-1.50021
HexCer(d18:2/24:0)	24hrs		Hexosylceramides	1.81792
Thymidine	24hrs		Nucleotides & Nucleosides	-1.55539
3,4-Dihydroxybutyric acid	24hrs		Organic Acids	1.65491
Quinolinic acid	24hrs		Organic Acids	1.56186
PC aa C36:0	24hrs		Phosphatidylcholines	-1.61465
PC aa C36:1	24hrs		Phosphatidylcholines	-1.61511
PC aa C38:0	24hrs		Phosphatidylcholines	-1.5841
PC aa C38:1	24hrs		Phosphatidylcholines	-1.99444
PC ae C34:1	24hrs		Phosphatidylcholines	-1.5876
PC ae C36:0	24hrs		Phosphatidylcholines	-1.53941
PC ae C36:1	24hrs		Phosphatidylcholines	-1.66365
PC ae C36:3	24hrs		Phosphatidylcholines	-1.97469
PC ae C38:1	24hrs		Phosphatidylcholines	-2.1915
PC ae C38:2	24hrs		Phosphatidylcholines	-1.83299
PC ae C44:6	24hrs		Phosphatidylcholines	-1.73574
SM C24:0	24hrs		Sphingomyelins	-1.7839
SM(OH) C22:1	24hrs		Sphingomyelins	-2.21429
Choline	24hrs		Vitamins and cofactors	-2.03992
Argininic acid	24hrs 48hrs	7	Organic Acids
C6:1	24hrs 48hrs		Acylcarnitines
Glycine	24hrs 48hrs		Amino Acids and Derivatives
Methionine	24hrs 48hrs		Amino Acids and Derivatives
N-Acetyl-Asparagine	24hrs 48hrs		Amino Acids and Derivatives
4-Hydroxyphenylpyruvic acid	24hrs 48hrs		Organic Acids
alpha-Ketoglutaric acid	24hrs 48hrs		Organic Acids
PC aa C38:6	24hrs 48hrs 72hrs	56	Phosphatidylcholines
C9	24hrs 48hrs 72hrs		Acylcarnitines
Arginine	24hrs 48hrs 72hrs		Amino Acids and Derivatives
Isoleucine	24hrs 48hrs 72hrs		Amino Acids and Derivatives
Leucine	24hrs 48hrs 72hrs		Amino Acids and Derivatives
Tryptophan	24hrs 48hrs 72hrs		Amino Acids and Derivatives
Valine	24hrs 48hrs 72hrs		Amino Acids and Derivatives
N1-Acetyl-Lysine + N6-Acetyl-Lysine	24hrs 48hrs 72hrs		Amino Acids and Derivatives
N-Acetylputrescine	24hrs 48hrs 72hrs		Biogenic Amines
CE(22:2)	24hrs 48hrs 72hrs		Cholesteryl esters
LysoPC a C14:0	24hrs 48hrs 72hrs		Lysophosphatidylcholines
LysoPC a C20:4	24hrs 48hrs 72hrs		Lysophosphatidylcholines
LysoPC a C26:0	24hrs 48hrs 72hrs		Lysophosphatidylcholines
LysoPC a C28:1	24hrs 48hrs 72hrs		Lysophosphatidylcholines
2-hydroxyglutaric acid	24hrs 48hrs 72hrs		Organic Acids
PC aa C36:3	24hrs 48hrs 72hrs		Phosphatidylcholines
PC aa C36:4	24hrs 48hrs 72hrs		Phosphatidylcholines
PC aa C36:5	24hrs 48hrs 72hrs		Phosphatidylcholines
PC aa C36:6	24hrs 48hrs 72hrs		Phosphatidylcholines
PC aa C38:3	24hrs 48hrs 72hrs		Phosphatidylcholines
PC aa C38:4	24hrs 48hrs 72hrs		Phosphatidylcholines
PC aa C38:5	24hrs 48hrs 72hrs		Phosphatidylcholines
PC aa C40:4	24hrs 48hrs 72hrs		Phosphatidylcholines
PC aa C40:5	24hrs 48hrs 72hrs		Phosphatidylcholines
PC aa C40:6	24hrs 48hrs 72hrs		Phosphatidylcholines
PC aa C42:5	24hrs 48hrs 72hrs		Phosphatidylcholines
PC aa C42:6	24hrs 48hrs 72hrs		Phosphatidylcholines
PC ae C38:0	24hrs 48hrs 72hrs		Phosphatidylcholines
PC ae C40:1	24hrs 48hrs 72hrs		Phosphatidylcholines
PC ae C42:0	24hrs 48hrs 72hrs		Phosphatidylcholines
PC ae C42:1	24hrs 48hrs 72hrs		Phosphatidylcholines
PC ae C42:2	24hrs 48hrs 72hrs		Phosphatidylcholines
PC ae C42:3	24hrs 48hrs 72hrs		Phosphatidylcholines
PC ae C44:3	24hrs 48hrs 72hrs		Phosphatidylcholines
PC ae C44:4	24hrs 48hrs 72hrs		Phosphatidylcholines
SM C18:0	24hrs 48hrs 72hrs		Sphingomyelins
SM(OH) C14:1	24hrs 48hrs 72hrs		Sphingomyelins
TG(18:2_36:5)	24hrs 48hrs 72hrs		Triglycerides
TG(18:3_34:1)	24hrs 48hrs 72hrs		Triglycerides
TG(18:3_36:1)	24hrs 48hrs 72hrs		Triglycerides
TG(18:3_36:3)	24hrs 48hrs 72hrs		Triglycerides
TG(18:3_36:4)	24hrs 48hrs 72hrs		Triglycerides
TG(20:0_34:1)	24hrs 48hrs 72hrs		Triglycerides
TG(20:3_36:4)	24hrs 48hrs 72hrs		Triglycerides
TG(14:0_36:1)	24hrs 48hrs 72hrs		Triglycerides
TG(16:0_36:3)	24hrs 48hrs 72hrs		Triglycerides
TG(16:0_36:4)	24hrs 48hrs 72hrs		Triglycerides
TG(16:0_37:3)	24hrs 48hrs 72hrs		Triglycerides
TG(18:0_32:0)	24hrs 48hrs 72hrs		Triglycerides
TG(18:0_36:2)	24hrs 48hrs 72hrs		Triglycerides
TG(18:1_36:0)	24hrs 48hrs 72hrs		Triglycerides
TG(18:1_36:3)	24hrs 48hrs 72hrs		Triglycerides
TG(18:2_34:0)	24hrs 48hrs 72hrs		Triglycerides
TG(18:2_34:3)	24hrs 48hrs 72hrs		Triglycerides
TG(18:2_36:3)	24hrs 48hrs 72hrs		Triglycerides
TG(18:2_36:4)	24hrs 48hrs 72hrs		Triglycerides
TG(16:0_36:5)	24hrs 72hrs	271	Triglycerides
C10	24hrs 72hrs		Acylcarnitines
C10:2	24hrs 72hrs		Acylcarnitines
C4	24hrs 72hrs		Acylcarnitines
C5	24hrs 72hrs		Acylcarnitines
C8	24hrs 72hrs		Acylcarnitines
C16	24hrs 72hrs		Acylcarnitines
C18:1	24hrs 72hrs		Acylcarnitines
C12DC	24hrs 72hrs		Amine Oxides
Betaine	24hrs 72hrs		Amino Acids and Derivatives
Glutamine	24hrs 72hrs		Amino Acids and Derivatives
Phenylalanine	24hrs 72hrs		Amino Acids and Derivatives
Alanine	24hrs 72hrs		Amino Acids and Derivatives
Kynurenine	24hrs 72hrs		Amino Acids and Derivatives
N1-Acetyl-Lysine	24hrs 72hrs		Amino Acids and Derivatives
Histamine	24hrs 72hrs		Biogenic Amines
Putrescine	24hrs 72hrs		Biogenic Amines
Cer(d18:2/24:1)	24hrs 72hrs		Ceramides
CE(18:3)	24hrs 72hrs		Cholesteryl esters
CE(20:0)	24hrs 72hrs		Cholesteryl esters
CE(20:1)	24hrs 72hrs		Cholesteryl esters
CE(20:3)	24hrs 72hrs		Cholesteryl esters
CE(20:4)	24hrs 72hrs		Cholesteryl esters
CE(20:5)	24hrs 72hrs		Cholesteryl esters
CE(22:5)	24hrs 72hrs		Cholesteryl esters
CE(22:6)	24hrs 72hrs		Cholesteryl esters
CE(14:0)	24hrs 72hrs		Cholesteryl esters
CE(14:1)	24hrs 72hrs		Cholesteryl esters
CE(15:0)	24hrs 72hrs		Cholesteryl esters
CE(15:1)	24hrs 72hrs		Cholesteryl esters
CE(16:0)	24hrs 72hrs		Cholesteryl esters
CE(16:1)	24hrs 72hrs		Cholesteryl esters
CE(17:0)	24hrs 72hrs		Cholesteryl esters
CE(17:1)	24hrs 72hrs		Cholesteryl esters
CE(18:0)	24hrs 72hrs		Cholesteryl esters
CE(18:1)	24hrs 72hrs		Cholesteryl esters
CE(18:2)	24hrs 72hrs		Cholesteryl esters
C14:1OH	24hrs 72hrs		Cholesteryl esters
C14:2OH	24hrs 72hrs		Cholesteryl esters
C16:2OH	24hrs 72hrs		Cholesteryl esters
Cer(d18:0/22:0)	24hrs 72hrs		Dihydroceramides
HexCer(d18:1/18:0)	24hrs 72hrs		Hexosylceramides
HexCer(d18:1/18:1)	24hrs 72hrs		Hexosylceramides
3-Indoleacetic acid	24hrs 72hrs		Indoles and derivatives
Indolelactic acid	24hrs 72hrs		Indoles and Derivatives
LysoPC a C16:0	24hrs 72hrs		Lysophosphatidylcholines
LysoPC a C16:1	24hrs 72hrs		Lysophosphatidylcholines
LysoPC a C17:0	24hrs 72hrs		Lysophosphatidylcholines
LysoPC a C18:0	24hrs 72hrs		Lysophosphatidylcholines
LysoPC a C18:1	24hrs 72hrs		Lysophosphatidylcholines
LysoPC a C18:2	24hrs 72hrs		Lysophosphatidylcholines
LysoPC a C28:0	24hrs 72hrs		Lysophosphatidylcholines
Adenosine	24hrs 72hrs		Nucleotides & Nucleosides
Cytidine	24hrs 72hrs		Nucleotides & Nucleosides
Deoxyguanosine	24hrs 72hrs		Nucleotides & Nucleosides
Uridine	24hrs 72hrs		Nucleotides & Nucleosides
5-Methyluridine	24hrs 72hrs		Nucleotides & Nucleosides
7-Methylguanine	24hrs 72hrs		Nucleotides & Nucleosides
Adenine	24hrs 72hrs		Nucleotides & Nucleosides
Deoxyadenosine	24hrs 72hrs		Nucleotides & Nucleosides
Deoxycytidine	24hrs 72hrs		Nucleotides & Nucleosides
Guanine	24hrs 72hrs		Nucleotides & Nucleosides
Kynurenic acid	24hrs 72hrs		Organic Acids
Orotic acid	24hrs 72hrs		Organic Acids
Quinoline-4-carboxylic acid	24hrs 72hrs		Organic Acids
4-Hydroxybenzoic acid	24hrs 72hrs		Organic Acids
PC aa C34:4	24hrs 72hrs		Phosphatidylcholines
PC aa C40:1	24hrs 72hrs		Phosphatidylcholines
PC aa C40:2	24hrs 72hrs		Phosphatidylcholines
PC aa C40:3	24hrs 72hrs		Phosphatidylcholines
PC aa C42:0	24hrs 72hrs		Phosphatidylcholines
PC aa C42:1	24hrs 72hrs		Phosphatidylcholines
PC aa C42:2	24hrs 72hrs		Phosphatidylcholines
PC aa C42:4	24hrs 72hrs		Phosphatidylcholines
PC ae C32:2	24hrs 72hrs		Phosphatidylcholines
PC ae C36:4	24hrs 72hrs		Phosphatidylcholines
PC ae C36:5	24hrs 72hrs		Phosphatidylcholines
PC ae C38:3	24hrs 72hrs		Phosphatidylcholines
PC ae C38:4	24hrs 72hrs		Phosphatidylcholines
PC ae C38:5	24hrs 72hrs		Phosphatidylcholines
PC ae C38:6	24hrs 72hrs		Phosphatidylcholines
PC ae C40:2	24hrs 72hrs		Phosphatidylcholines
PC ae C40:3	24hrs 72hrs		Phosphatidylcholines
PC ae C40:4	24hrs 72hrs		Phosphatidylcholines
PC ae C40:5	24hrs 72hrs		Phosphatidylcholines
PC ae C40:6	24hrs 72hrs		Phosphatidylcholines
PC ae C42:4	24hrs 72hrs		Phosphatidylcholines
PC ae C42:5	24hrs 72hrs		Phosphatidylcholines
PC ae C44:5	24hrs 72hrs		Phosphatidylcholines
SM C16:0	24hrs 72hrs		Sphingomyelins
SM C16:1	24hrs 72hrs		Sphingomyelins
SM C18:1	24hrs 72hrs		Sphingomyelins
SM C20:2	24hrs 72hrs		Sphingomyelins
SM C24:1	24hrs 72hrs		Sphingomyelins
SM C26:0	24hrs 72hrs		Sphingomyelins
SM C26:1	24hrs 72hrs		Sphingomyelins
SM(OH) C22:2	24hrs 72hrs		Sphingomyelins
SM(OH) C24:1	24hrs 72hrs		Sphingomyelins
Glucose	24hrs 72hrs		Sugars
TG(18:2_38:4)	24hrs 72hrs		Triglycerides
TG(18:2_38:5)	24hrs 72hrs		Triglycerides
TG(18:2_38:6)	24hrs 72hrs		Triglycerides
TG(18:3_30:0)	24hrs 72hrs		Triglycerides
TG(18:3_32:0)	24hrs 72hrs		Triglycerides
TG(18:3_32:1)	24hrs 72hrs		Triglycerides
TG(18:3_34:0)	24hrs 72hrs		Triglycerides
TG(18:3_34:2)	24hrs 72hrs		Triglycerides
TG(18:3_34:3)	24hrs 72hrs		Triglycerides
TG(18:3_36:2)	24hrs 72hrs		Triglycerides
TG(18:3_38:5)	24hrs 72hrs		Triglycerides
TG(18:3_38:6)	24hrs 72hrs		Triglycerides
TG(20:0_32:3)	24hrs 72hrs		Triglycerides
TG(20:0_32:4)	24hrs 72hrs		Triglycerides
TG(20:1_24:3)	24hrs 72hrs		Triglycerides
TG(20:1_26:1)	24hrs 72hrs		Triglycerides
TG(20:1_30:1)	24hrs 72hrs		Triglycerides
TG(20:1_31:0)	24hrs 72hrs		Triglycerides
TG(20:1_32:1)	24hrs 72hrs		Triglycerides
TG(20:1_32:2)	24hrs 72hrs		Triglycerides
TG(20:1_32:3)	24hrs 72hrs		Triglycerides
TG(20:1_34:0)	24hrs 72hrs		Triglycerides
TG(20:1_34:2)	24hrs 72hrs		Triglycerides
TG(20:1_34:3)	24hrs 72hrs		Triglycerides
TG(20:2_32:0)	24hrs 72hrs		Triglycerides
TG(20:2_32:1)	24hrs 72hrs		Triglycerides
TG(20:2_34:1)	24hrs 72hrs		Triglycerides
TG(20:2_34:2)	24hrs 72hrs		Triglycerides
TG(20:2_34:3)	24hrs 72hrs		Triglycerides
TG(20:3_32:0)	24hrs 72hrs		Triglycerides
TG(20:3_32:1)	24hrs 72hrs		Triglycerides
TG(20:3_32:2)	24hrs 72hrs		Triglycerides
TG(20:3_34:0)	24hrs 72hrs		Triglycerides
TG(20:3_34:1)	24hrs 72hrs		Triglycerides
TG(20:3_34:2)	24hrs 72hrs		Triglycerides
TG(20:3_34:3)	24hrs 72hrs		Triglycerides
TG(20:3_36:3)	24hrs 72hrs		Triglycerides
TG(20:4_30:0)	24hrs 72hrs		Triglycerides
TG(20:4_32:0)	24hrs 72hrs		Triglycerides
TG(20:4_32:1)	24hrs 72hrs		Triglycerides
TG(20:4_32:2)	24hrs 72hrs		Triglycerides
TG(20:4_34:0)	24hrs 72hrs		Triglycerides
TG(20:4_34:1)	24hrs 72hrs		Triglycerides
TG(20:4_34:2)	24hrs 72hrs		Triglycerides
TG(20:4_34:3)	24hrs 72hrs		Triglycerides
TG(20:4_36:2)	24hrs 72hrs		Triglycerides
TG(20:4_36:3)	24hrs 72hrs		Triglycerides
TG(20:4_36:4)	24hrs 72hrs		Triglycerides
TG(20:5_34:0)	24hrs 72hrs		Triglycerides
TG(20:5_34:1)	24hrs 72hrs		Triglycerides
TG(20:5_34:2)	24hrs 72hrs		Triglycerides
TG(20:5_36:2)	24hrs 72hrs		Triglycerides
TG(20:5_36:3)	24hrs 72hrs		Triglycerides
TG(22:4_34:2)	24hrs 72hrs		Triglycerides
TG(22:5_32:0)	24hrs 72hrs		Triglycerides
TG(22:5_32:1)	24hrs 72hrs		Triglycerides
TG(22:5_34:1)	24hrs 72hrs		Triglycerides
TG(22:5_34:2)	24hrs 72hrs		Triglycerides
TG(22:6_32:0)	24hrs 72hrs		Triglycerides
TG(22:6_32:1)	24hrs 72hrs		Triglycerides
TG(22:6_34:1)	24hrs 72hrs		Triglycerides
TG(22:6_34:2)	24hrs 72hrs		Triglycerides
TG(14:0_32:2)	24hrs 72hrs		Triglycerides
TG(14:0_34:0)	24hrs 72hrs		Triglycerides
TG(14:0_34:1)	24hrs 72hrs		Triglycerides
TG(14:0_34:2)	24hrs 72hrs		Triglycerides
TG(14:0_34:3)	24hrs 72hrs		Triglycerides
TG(14:0_35:1)	24hrs 72hrs		Triglycerides
TG(14:0_35:2)	24hrs 72hrs		Triglycerides
TG(14:0_36:3)	24hrs 72hrs		Triglycerides
TG(14:0_36:4)	24hrs 72hrs		Triglycerides
TG(14:0_38:4)	24hrs 72hrs		Triglycerides
TG(14:0_38:5)	24hrs 72hrs		Triglycerides
TG(16:0_28:1)	24hrs 72hrs		Triglycerides
TG(16:0_28:2)	24hrs 72hrs		Triglycerides
TG(16:0_30:2)	24hrs 72hrs		Triglycerides
TG(16:0_32:0)	24hrs 72hrs		Triglycerides
TG(16:0_32:1)	24hrs 72hrs		Triglycerides
TG(16:0_32:2)	24hrs 72hrs		Triglycerides
TG(16:0_32:3)	24hrs 72hrs		Triglycerides
TG(16:0_33:1)	24hrs 72hrs		Triglycerides
TG(16:0_33:2)	24hrs 72hrs		Triglycerides
TG(16:0_34:0)	24hrs 72hrs		Triglycerides
TG(16:0_34:1)	24hrs 72hrs		Triglycerides
TG(16:0_34:2)	24hrs 72hrs		Triglycerides
TG(16:0_34:3)	24hrs 72hrs		Triglycerides
TG(16:0_34:4)	24hrs 72hrs		Triglycerides
TG(16:0_35:1)	24hrs 72hrs		Triglycerides
TG(16:0_35:2)	24hrs 72hrs		Triglycerides
TG(16:0_35:3)	24hrs 72hrs		Triglycerides
TG(16:0_36:6)	24hrs 72hrs		Triglycerides
TG(16:0_38:1)	24hrs 72hrs		Triglycerides
TG(16:0_38:3)	24hrs 72hrs		Triglycerides
TG(16:0_38:4)	24hrs 72hrs		Triglycerides
TG(16:0_38:5)	24hrs 72hrs		Triglycerides
TG(16:0_38:6)	24hrs 72hrs		Triglycerides
TG(16:0_38:7)	24hrs 72hrs		Triglycerides
TG(16:0_40:6)	24hrs 72hrs		Triglycerides
TG(16:0_40:7)	24hrs 72hrs		Triglycerides
TG(16:0_40:8)	24hrs 72hrs		Triglycerides
TG(16:1_28:0)	24hrs 72hrs		Triglycerides
TG(16:1_30:1)	24hrs 72hrs		Triglycerides
TG(16:1_32:0)	24hrs 72hrs		Triglycerides
TG(16:1_32:2)	24hrs 72hrs		Triglycerides
TG(16:1_33:1)	24hrs 72hrs		Triglycerides
TG(16:1_34:0)	24hrs 72hrs		Triglycerides
TG(16:1_36:3)	24hrs 72hrs		Triglycerides
TG(16:1_36:4)	24hrs 72hrs		Triglycerides
TG(16:1_36:5)	24hrs 72hrs		Triglycerides
TG(16:1_38:3)	24hrs 72hrs		Triglycerides
TG(16:1_38:4)	24hrs 72hrs		Triglycerides
TG(16:1_38:5)	24hrs 72hrs		Triglycerides
TG(17:0_32:1)	24hrs 72hrs		Triglycerides
TG(17:0_34:1)	24hrs 72hrs		Triglycerides
TG(17:0_34:2)	24hrs 72hrs		Triglycerides
TG(17:0_34:3)	24hrs 72hrs		Triglycerides
TG(17:0_36:3)	24hrs 72hrs		Triglycerides
TG(17:0_36:4)	24hrs 72hrs		Triglycerides
TG(17:1_32:1)	24hrs 72hrs		Triglycerides
TG(17:1_34:2)	24hrs 72hrs		Triglycerides
TG(17:1_34:3)	24hrs 72hrs		Triglycerides
TG(17:1_36:3)	24hrs 72hrs		Triglycerides
TG(17:1_36:4)	24hrs 72hrs		Triglycerides
TG(18:0_30:0)	24hrs 72hrs		Triglycerides
TG(18:0_30:1)	24hrs 72hrs		Triglycerides
TG(18:0_32:1)	24hrs 72hrs		Triglycerides
TG(18:0_32:2)	24hrs 72hrs		Triglycerides
TG(18:0_34:2)	24hrs 72hrs		Triglycerides
TG(18:0_34:3)	24hrs 72hrs		Triglycerides
TG(18:0_36:3)	24hrs 72hrs		Triglycerides
TG(18:0_36:4)	24hrs 72hrs		Triglycerides
TG(18:0_36:5)	24hrs 72hrs		Triglycerides
TG(18:0_38:6)	24hrs 72hrs		Triglycerides
TG(18:0_38:7)	24hrs 72hrs		Triglycerides
TG(18:1_26:0)	24hrs 72hrs		Triglycerides
TG(18:1_28:1)	24hrs 72hrs		Triglycerides
TG(18:1_30:0)	24hrs 72hrs		Triglycerides
TG(18:1_30:2)	24hrs 72hrs		Triglycerides
TG(18:1_31:0)	24hrs 72hrs		Triglycerides
TG(18:1_32:0)	24hrs 72hrs		Triglycerides
TG(18:1_32:2)	24hrs 72hrs		Triglycerides
TG(18:1_32:3)	24hrs 72hrs		Triglycerides
TG(18:1_33:0)	24hrs 72hrs		Triglycerides
TG(18:1_33:2)	24hrs 72hrs		Triglycerides
TG(18:1_34:3)	24hrs 72hrs		Triglycerides
TG(18:1_34:4)	24hrs 72hrs		Triglycerides
TG(18:1_35:2)	24hrs 72hrs		Triglycerides
TG(18:1_35:3)	24hrs 72hrs		Triglycerides
TG(18:1_36:4)	24hrs 72hrs		Triglycerides
TG(18:1_36:5)	24hrs 72hrs		Triglycerides
TG(18:1_36:6)	24hrs 72hrs		Triglycerides
TG(18:1_38:5)	24hrs 72hrs		Triglycerides
TG(18:1_38:6)	24hrs 72hrs		Triglycerides
TG(18:1_38:7)	24hrs 72hrs		Triglycerides
TG(18:2_28:0)	24hrs 72hrs		Triglycerides
TG(18:2_30:0)	24hrs 72hrs		Triglycerides
TG(18:2_30:1)	24hrs 72hrs		Triglycerides
TG(18:2_31:0)	24hrs 72hrs		Triglycerides
TG(18:2_32:0)	24hrs 72hrs		Triglycerides
TG(18:2_32:2)	24hrs 72hrs		Triglycerides
TG(18:2_33:0)	24hrs 72hrs		Triglycerides
TG(18:2_33:1)	24hrs 72hrs		Triglycerides
TG(18:2_33:2)	24hrs 72hrs		Triglycerides
TG(18:2_34:1)	24hrs 72hrs		Triglycerides
TG(18:2_34:2)	24hrs 72hrs		Triglycerides
TG(18:2_34:4)	24hrs 72hrs		Triglycerides
TG(18:2_35:1)	24hrs 72hrs		Triglycerides
TG(18:2_35:2)	24hrs 72hrs		Triglycerides
TG(18:2_35:3)	24hrs 72hrs		Triglycerides
TG(18:2_36:0)	24hrs 72hrs		Triglycerides
TG(18:2_36:1)	24hrs 72hrs		Triglycerides
TG(18:2_36:2)	24hrs 72hrs		Triglycerides
Guanidoacetic acid	48hrs	24	Amino Acids and Derivatives	-2.08787
C0	48hrs		Acylcarnitines	-1.51806
Trimethylamine N-Oxide	48hrs		Amine Oxides	-1.93575
Proline	48hrs		Amino Acids and Derivatives	-1.61236
Ornithine	48hrs		Amino Acids and Derivatives	-1.77311
Lysine	48hrs		Amino Acids and Derivatives	-1.58787
Serine	48hrs		Amino Acids and Derivatives	-2.45437
N-Acetyl-Aspartic acid	48hrs		Amino Acids and Derivatives	1.5822
N-Acetyl-Glycine	48hrs		Amino Acids and Derivatives	-2.18969
Cer(d18:1/22:0)	48hrs		Ceramides	1.61428
Cer(d18:1/24:0)	48hrs		Ceramides	1.54341
DG(14:0_20:0)	48hrs		Diglycerides	-1.51286
DG(18:0_20:0)	48hrs		Diglycerides	-1.56357
Cer(d18:0/24:1)	48hrs		Dihydroceramides	1.76036
HexCer(d18:1/20:0)	48hrs		Hexosylceramides	1.7749
5-Hydroxyindoleacetic acid	48hrs		Indoles and Derivatives	1.58077
4-Hydroxyphenylacetic acid	48hrs		Organic Acids	2.11133
3-Hydroxyisovaleric acid	48hrs		Organic Acids	-1.83334
Glutaric acid	48hrs		Organic Acids	1.63191
Phenylacetic acid	48hrs		Organic Acids	1.96432
2-Hydroxy-3-methylvaleric acid	48hrs		Organic Acids	1.73954
PC aa C24:0	48hrs		Phosphatidylcholines	-1.72305
PC aa C32:1	48hrs		Phosphatidylcholines	2.14868
PC aa C32:2	48hrs		Phosphatidylcholines	1.53754
Histidine	48hrs 72hrs	9	Amino Acids and Derivatives
N-Acetyl-Arginine	48hrs 72hrs		Amino Acids and Derivatives
N-Acetyl-Proline	48hrs 72hrs		Amino Acids and Derivatives
DG(18:1_20:3)	48hrs 72hrs		Diglycerides
Cer(d18:0/24:0)	48hrs 72hrs		Dihydroceramides
Benzoic acid	48hrs 72hrs		Organic Acids
2-Hydroxyisovaleric acid	48hrs 72hrs		Organic Acids
TG(18:0_36:1)	48hrs 72hrs		Triglycerides
TG(18:1_36:1)	48hrs 72hrs		Triglycerides
TG(16:1_34:1)	72hrs	66	Triglycerides	2.59369
C4OH	72hrs		Acylcarnitines	-2.01697
C12	72hrs		Acylcarnitines	-1.52947
C12:1	72hrs		Acylcarnitines	-1.81009
C14	72hrs		Acylcarnitines	-1.79093
C14:2	72hrs		Acylcarnitines	-1.72095
Asymmetric dimethylarginine	72hrs		Amino Acids and Derivatives	-2.23804
Threonine	72hrs		Amino Acids and Derivatives	2.02874
Citrulline	72hrs		Amino Acids and Derivatives	-3.01327
Sarcosine	72hrs		Amino Acids and Derivatives	1.88354
beta-Alanine	72hrs		Amino Acids and Derivatives	2.82035
Dimethylglycine	72hrs		Amino Acids and Derivatives	1.99739
Methylhistidine	72hrs		Amino Acids and Derivatives	-1.98058
N-Acetyl-Glutamic acid	72hrs		Amino Acids and Derivatives	-1.50168
N-Acetyl-Methionine	72hrs		Amino Acids and Derivatives	1.50488
alpha-Aminoadipic acid	72hrs		Amino Acids and Derivatives	-2.5141
Aspartic acid	72hrs		Amino Acids and Derivatives	-1.87742
N2-Acetyl-Ornithine	72hrs		Amino Acids and Derivatives	-1.7937
Spermidine	72hrs		Biogenic Amines	-1.85688
Spermine	72hrs		Biogenic Amines	-1.77337
1,3-Diaminopropane	72hrs		Biogenic Amines	2.21478
Dimethylamine	72hrs		Biogenic Amines	1.724
Ethanolamine	72hrs		Biogenic Amines	2.32425
Serotonin	72hrs		Biogenic Amines	2.07183
Cer(d18:1/24:1)	72hrs		Ceramides	-1.86021
Cer(d18:1/25:0)	72hrs		Ceramides	-1.68111
Cer(d18:2/22:0)	72hrs		Ceramides	-1.50917
C16OH	72hrs		Cholesteryl esters	-1.88759
DG(14:0_18:2)	72hrs		Diglycerides	1.58716
DG(16:0_16:0)	72hrs		Diglycerides	2.03113
HexCer(d18:1/16:0)	72hrs		Hexosylceramides	1.74842
HexCer(d18:1/24:1)	72hrs		Hexosylceramides	-2.08522
HexCer(d18:1/26:0)	72hrs		Hexosylceramides	-1.68559
LysoPC a C20:3	72hrs		Lysophosphatidylcholines	-1.67719
LysoPC a C24:0	72hrs		Lysophosphatidylcholines	-1.78817
LysoPC a C26:1	72hrs		Lysophosphatidylcholines	-1.87222
Deoxyuridine	72hrs		Nucleotides & Nucleosides	-1.50986
cis-Aconitic acid	72hrs		Organic Acids	-1.67224
Fumaric acid	72hrs		Organic Acids	2.01421
Maleic acid	72hrs		Organic Acids	1.76603
Malic acid	72hrs		Organic Acids	1.84584
Uric acid	72hrs		Organic Acids	1.58535
Allantoin	72hrs		Organic Acids	2.42509
3-Hydroxybutyric acid	72hrs		Organic Acids	-1.64698
3-Hydroxyisobutyric acid	72hrs		Organic Acids	1.60129
Methylmalonic acid	72hrs		Organic Acids	1.62305
Oxalic acid	72hrs		Organic Acids	1.96044
PC aa C32:3	72hrs		Phosphatidylcholines	-1.8577
PC aa C34:3	72hrs		Phosphatidylcholines	-1.7825
TG(20:1_34:1)	72hrs		Triglycerides	3.14968
TG(14:0_36:2)	72hrs		Triglycerides	2.91201
TG(16:0_36:2)	72hrs		Triglycerides	3.08829
TG(16:0_38:2)	72hrs		Triglycerides	3.31646
TG(16:1_32:1)	72hrs		Triglycerides	2.60611
TG(16:1_34:2)	72hrs		Triglycerides	2.71874
TG(16:1_34:3)	72hrs		Triglycerides	2.31377
TG(16:1_36:1)	72hrs		Triglycerides	2.68209
TG(16:1_36:2)	72hrs		Triglycerides	2.58715
TG(17:1_34:1)	72hrs		Triglycerides	2.16999
TG(18:1_30:1)	72hrs		Triglycerides	2.46573
TG(18:1_32:1)	72hrs		Triglycerides	2.6196
TG(18:1_33:1)	72hrs		Triglycerides	2.11229
TG(18:1_34:1)	72hrs		Triglycerides	2.87292
TG(18:1_34:2)	72hrs		Triglycerides	3.027
TG(18:1_36:2)	72hrs		Triglycerides	3.05649
TG(18:2_32:1)	72hrs		Triglycerides	2.8915

## Sheet: Table S1E_DEMS_merged
Table S1E. Merged list of differentially expressed metabolites (DEMs) across 24 h, 48 h, and 72 h post Reovirus infection.
ID	HMID	AveExpr.24h	pval.24h	FC.24h	Reg.24h	AveExpr.48h	pval.48h	FC.48h	Reg.48h	AveExpr.72h	pval.72h	FC.72h	Reg.72h	Map
2-hydroxyglutaric acid	HMDB0059655	-0.00463822	2.31303e-06	2.11074	up	-0.00463822	0.000695975	1.81705	up	-0.00463822	0.00833268	1.50884	up	24hrs 48hrs 72hrs
Arginine	HMDB0000517	-0.00562028	0.00157285	1.53435	up	-0.00562029	5.03e-06	-2.02813	down	-0.00562028	2.18873e-05	1.77382	up	24hrs 48hrs 72hrs
C9	HMDB0006320	-0.00546002	1.37892e-08	-2.13728	down	-0.00546002	0.00182441	1.56941	up	-0.00546002	7.31426e-21	-3.90922	down	24hrs 48hrs 72hrs
CE(22:2)	HMDB06737	-0.000860519	3.86212e-13	3.03179	up	-0.000860519	0.00153627	-1.65441	down	-0.000860519	1.46342e-14	3.1931	up	24hrs 48hrs 72hrs
Isoleucine	HMDB0000172	-0.00601656	0.00261481	1.65701	up	-0.00601656	0.00224776	-1.76767	down	-0.00601656	7.77357e-05	1.93484	up	24hrs 48hrs 72hrs
Leucine	HMDB0000687	-0.00291643	1.67027e-05	2.04378	up	-0.00291643	0.019847	-1.53923	down	-0.00291643	1.59992e-08	2.57538	up	24hrs 48hrs 72hrs
LysoPC a C14:0	HMDB0010379	0.00197606	2.11035e-21	-2.86127	down	0.00197606	5.19e-07	-1.77096	down	0.00197606	7.135e-22	-2.82819	down	24hrs 48hrs 72hrs
LysoPC a C20:4	HMDB0010395	0.0030992	1.45322e-19	-2.70586	down	0.0030992	1.19e-06	-1.72758	down	0.0030992	1.63996e-20	-2.73557	down	24hrs 48hrs 72hrs
LysoPC a C26:0	HMDB0029205	0.00345886	0.00219335	-1.51369	down	0.00345886	0.00360705	-1.54926	down	0.00345886	8.62146e-06	-1.8244	down	24hrs 48hrs 72hrs
LysoPC a C28:1	HMDB0029221	-0.00130829	0.000399553	-1.72602	down	-0.00130829	8.06e-06	-2.19309	down	-0.00130829	1.61874e-10	-2.75039	down	24hrs 48hrs 72hrs
N-Acetylputrescine	HMDB0002064	-0.000748238	0.00162402	1.60329	up	-0.000748238	7.72e-07	2.3834	up	-0.000748238	0.000197551	1.73997	up	24hrs 48hrs 72hrs
N1-Acetyl-Lysine + N6-Acetyl-Lysine	HMDB0000446 + HMDB0000206	-9.86335e-06	0.000330093	-1.77876	down	-9.86e-06	0.000503371	-1.87903	down	-9.86335e-06	0.00450368	-1.57266	down	24hrs 48hrs 72hrs
PC aa C36:3	HMDB0007921	-0.00237569	5.52497e-06	-2.13207	down	-0.00237569	0.0276123	-1.50336	down	-0.00237569	2.826e-07	-2.34645	down	24hrs 48hrs 72hrs
PC aa C36:4	HMDB0007889	-0.00142106	1.25993e-10	-2.64191	down	-0.00142107	0.000601618	-1.74959	down	-0.00142106	2.70382e-16	-3.54398	down	24hrs 48hrs 72hrs
PC aa C36:5	HMDB0007890	-0.00390855	7.00139e-10	-2.36783	down	-0.00390855	2.16e-05	-1.91117	down	-0.00390855	1.46908e-12	-2.68924	down	24hrs 48hrs 72hrs
PC aa C36:6	HMDB0008690	-0.00188915	0.000781358	-1.73918	down	-0.00188915	9.02e-06	-2.29974	down	-0.00188915	3.16469e-05	-1.97986	down	24hrs 48hrs 72hrs
PC aa C38:3	HMDB0008020	-0.00412153	6.08166e-11	-2.46974	down	-0.00412153	0.000391299	-1.70028	down	-0.00412153	3.99237e-08	-2.07628	down	24hrs 48hrs 72hrs
PC aa C38:4	HMDB0007988	-0.00257655	9.98025e-12	-2.64895	down	-0.00257655	1.9e-05	-1.93195	down	-0.00257655	3.71498e-15	-3.09938	down	24hrs 48hrs 72hrs
PC aa C38:5	HMDB0007989	-0.00354854	1.10193e-11	-2.29774	down	-0.00354855	5.03e-06	-1.83255	down	-0.00354854	3.0273e-17	-2.88277	down	24hrs 48hrs 72hrs
PC aa C38:6	HMDB0007991	-0.00200143	7.61939e-07	-2.06755	down	-0.00200143	1.19e-06	-2.27017	down	-0.00200143	9.17731e-13	-2.94187	down	24hrs 48hrs 72hrs
PC aa C40:4	HMDB0008054	-0.00311637	9.68702e-09	-2.46714	down	-0.00311636	0.00571799	-1.60135	down	-0.00311637	3.84547e-07	-2.17931	down	24hrs 48hrs 72hrs
PC aa C40:5	HMDB0008055	-0.00290218	7.04941e-09	-2.41005	down	-0.00290218	0.000503371	-1.78642	down	-0.00290218	9.45172e-11	-2.6641	down	24hrs 48hrs 72hrs
PC aa C40:6	HMDB0008057	-0.00269779	5.07304e-07	-2.11942	down	-0.00269779	0.000127394	-1.89796	down	-0.00269779	8.68891e-10	-2.51219	down	24hrs 48hrs 72hrs
PC aa C42:5	HMDB0008257	-0.00231904	9.37037e-07	-2.2362	down	-0.00231904	0.0151927	-1.55357	down	-0.00231904	1.5217e-09	-2.71275	down	24hrs 48hrs 72hrs
PC aa C42:6	HMDB0008288	-0.00397126	2.01858e-06	-1.97395	down	-0.00397126	3.42e-05	-1.94492	down	-0.00397126	5.76215e-10	-2.45143	down	24hrs 48hrs 72hrs
PC ae C38:0	HMDB0013408	-0.00288046	1.25819e-10	-2.50485	down	-0.00288046	5.03e-06	-2.04423	down	-0.00288046	1.08274e-12	-2.75027	down	24hrs 48hrs 72hrs
PC ae C40:1	HMDB0013433	-0.00135682	9.01691e-13	-2.89618	down	-0.00135682	1.74e-05	-1.98241	down	-0.00135682	2.35901e-16	-3.41546	down	24hrs 48hrs 72hrs
PC ae C42:0	HMDB0013423	-0.00137012	7.18164e-06	-1.9599	down	-0.00137012	4.78e-07	-2.49177	down	-0.00137012	4.11997e-11	-2.75131	down	24hrs 48hrs 72hrs
PC ae C42:1	HMDB0013434	0.000274663	8.68345e-10	-2.40604	down	0.000274663	1.19e-06	-2.16406	down	0.000274663	3.8588e-15	-3.15163	down	24hrs 48hrs 72hrs
PC ae C42:2	HMDB0013438	-0.000658825	5.20793e-15	-3.15218	down	-0.000658825	7.54e-05	-1.83304	down	-0.000658825	2.20994e-18	-3.63673	down	24hrs 48hrs 72hrs
PC ae C42:3	HMDB0013458	-0.00178137	1.59042e-16	-3.49038	down	-0.00178137	0.0016872	-1.61748	down	-0.00178137	6.01434e-17	-3.45505	down	24hrs 48hrs 72hrs
PC ae C44:3	HMDB0013449	0.00066025	6.20576e-11	-2.659	down	0.00066025	0.000281733	-1.80581	down	0.00066025	6.11825e-11	-2.61032	down	24hrs 48hrs 72hrs
PC ae C44:4	HMDB0013453	-0.000506529	5.61617e-09	-2.58004	down	-0.000506529	0.000381558	-1.89134	down	-0.000506529	5.17048e-06	-2.04872	down	24hrs 48hrs 72hrs
SM C18:0	HMDB0001348	-0.00330964	0.00479384	-1.64082	down	-0.00330964	0.0062544	1.7059	up	-0.00330964	0.000155181	-1.93336	down	24hrs 48hrs 72hrs
SM(OH) C14:1	HMDB0013462	-0.000608037	0.000828336	-1.77307	down	-0.000608037	0.0351046	1.50133	up	-0.000608037	0.0136056	-1.52551	down	24hrs 48hrs 72hrs
TG(14:0_36:1)	HMDB0042074	0.000985466	3.28486e-07	1.8302	up	0.000985466	7.06e-06	-1.81557	down	0.000985466	1.18304e-19	3.20948	up	24hrs 48hrs 72hrs
TG(16:0_36:3)	HMDB0005384	0.00158529	0.000196718	1.53115	up	0.00158529	0.000767809	-1.54233	down	0.00158529	7.14432e-20	3.18043	up	24hrs 48hrs 72hrs
TG(16:0_36:4)	HMDB0005363	0.00204684	6.90618e-07	1.76048	up	0.00204684	0.000798631	-1.52325	down	0.00204684	4.02533e-19	3.01518	up	24hrs 48hrs 72hrs
TG(16:0_37:3)	HMDB0341521	0.00153902	3.4116e-09	1.97209	up	0.00153902	0.000790608	-1.51757	down	0.00153902	2.84555e-21	3.26084	up	24hrs 48hrs 72hrs
TG(18:0_32:0)	HMDB0010427	0.00101695	0.00162021	1.50782	up	0.00101695	0.00224188	-1.55681	down	0.00101695	3.9374e-11	2.42862	up	24hrs 48hrs 72hrs
TG(18:0_36:2)	HMDB0005397	0.00153332	0.000196718	1.5156	up	0.00153332	5.18e-05	-1.66609	down	0.00153332	2.0161e-20	3.16542	up	24hrs 48hrs 72hrs
TG(18:1_36:0)	HMDB0049155	0.00161441	8.76017e-05	1.5526	up	0.00161441	9.23e-06	-1.75754	down	0.00161441	2.12509e-18	2.91543	up	24hrs 48hrs 72hrs
TG(18:1_36:3)	HMDB0049142	0.00288951	3.35316e-06	1.61292	up	0.00288951	0.000368291	-1.51227	down	0.00288951	5.05497e-20	2.81904	up	24hrs 48hrs 72hrs
TG(18:2_34:0)	HMDB0052440	0.00211358	1.00964e-07	1.75986	up	0.00211358	0.000186705	-1.55607	down	0.00211358	4.66279e-23	3.23603	up	24hrs 48hrs 72hrs
TG(18:2_34:3)	HMDB0052427	0.0020257	4.21549e-07	1.71228	up	0.0020257	0.000186705	-1.56031	down	0.0020257	3.84619e-17	2.58367	up	24hrs 48hrs 72hrs
TG(18:2_36:3)	HMDB0052442	0.00248076	3.92e-07	1.75244	up	0.00248076	0.000633699	-1.51843	down	0.00248076	3.23036e-18	2.80542	up	24hrs 48hrs 72hrs
TG(18:2_36:4)	HMDB0052450	0.00236435	6.72354e-07	1.75591	up	0.00236435	0.000910621	-1.51209	down	0.00236435	1.56226e-17	2.80305	up	24hrs 48hrs 72hrs
TG(18:2_36:5)	HMDB0052540	0.00214553	5.16092e-07	1.78529	up	0.00214553	0.000790608	-1.5325	down	0.00214553	4.12649e-17	2.80255	up	24hrs 48hrs 72hrs
TG(18:3_34:1)	HMDB0052970	0.00206566	5.49552e-06	1.66039	up	0.00206566	0.000786609	-1.51683	down	0.00206566	8.0487e-20	3.0544	up	24hrs 48hrs 72hrs
TG(18:3_36:1)	HMDB0052998	0.00193831	5.07277e-07	1.74172	up	0.00193831	0.000781064	-1.50673	down	0.00193831	4.47296e-19	2.90327	up	24hrs 48hrs 72hrs
TG(18:3_36:3)	HMDB0052887	0.0022656	2.76333e-07	1.77921	up	0.0022656	0.000910621	-1.50289	down	0.0022656	1.12666e-17	2.77621	up	24hrs 48hrs 72hrs
TG(18:3_36:4)	HMDB0052895	0.00205827	8.56173e-07	1.75494	up	0.00205827	0.000381558	-1.57736	down	0.00205827	2.92378e-16	2.68368	up	24hrs 48hrs 72hrs
TG(20:0_34:1)	HMDB0045484	0.000415458	8.97303e-13	2.40179	up	0.000415458	4.48e-05	-1.70298	down	0.000415458	1.83958e-22	3.58674	up	24hrs 48hrs 72hrs
TG(20:3_36:4)	HMDB0050912	0.00279984	4.534e-10	1.8735	up	0.00279984	5.01e-05	-1.55761	down	0.00279984	4.02533e-19	2.58398	up	24hrs 48hrs 72hrs
Tryptophan	HMDB0000929	-0.00479837	1.08015e-07	2.3497	up	-0.00479837	0.0016872	-1.73095	down	-0.00479837	1.41564e-09	2.63824	up	24hrs 48hrs 72hrs
Valine	HMDB0000883	-0.00462345	0.00156618	1.70338	up	-0.00462345	0.0016872	-1.80119	down	-0.00462345	2.2986e-06	2.21684	up	24hrs 48hrs 72hrs
4-Hydroxyphenylpyruvic acid	HMDB0000707	-0.00678578	6.58165e-05	1.78116	up	-0.00678578	1.74e-05	-2.02428	down	-0.00678578	0.0144568	1.42284	up	24hrs 48hrs
alpha-Ketoglutaric acid	HMDB0000208	0.000598599	3.4116e-09	2.38642	up	0.000598599	0.00777439	1.52331	up	0.000598599	0.119324	1.25186	NS	24hrs 48hrs
Argininic acid	HMDB0003148	-0.00258362	0.00916318	1.52652	up	-0.00258362	0.0178294	1.53781	up	-0.00258362	0.0602287	1.35844	NS	24hrs 48hrs
C6:1	HMDB0013161	-0.0110384	8.46719e-05	-1.72155	down	-0.0110384	0.00470365	1.54228	up	-0.0110384	0.525678	-1.09785	NS	24hrs 48hrs
Glycine	HMDB0000123	0.00105324	3.70111e-07	-2.20155	down	0.00105324	0.00769323	-1.57181	down	0.00105324	0.389038	-1.14905	NS	24hrs 48hrs
Methionine	HMDB0000696	0.00245272	0.00106791	-1.61556	down	0.00245272	0.0123658	-1.50689	down	0.00245272	0.546271	-1.09872	NS	24hrs 48hrs
N-Acetyl-Asparagine	HMDB0006028	-0.00129817	9.40845e-05	-1.94767	down	-0.00129817	0.000967268	-1.86842	down	-0.00129817	0.0621467	-1.37662	NS	24hrs 48hrs
3-Indoleacetic acid	HMDB0000197	-0.00488403	0.000249102	1.79723	up	-0.00488403	0.129865	-1.32403	NS	-0.00488403	0.00159114	1.65072	up	24hrs 72hrs
4-Hydroxybenzoic acid	HMDB0000500	-0.00712687	0.00247898	-1.67348	down	-0.00712687	0.893719	-1.03168	NS	-0.00712687	0.00525248	-1.60377	down	24hrs 72hrs
5-Methyluridine	HMDB0000884	-0.00257132	0.00129759	-1.71387	down	-0.00257132	0.579071	1.12049	NS	-0.00257132	9.18697e-10	-2.84751	down	24hrs 72hrs
7-Methylguanine	HMDB0000897	-0.00306199	0.000183757	-1.81457	down	-0.00306199	0.0433967	1.43876	up	-0.00306199	3.89919e-08	-2.41995	down	24hrs 72hrs
Adenine	HMDB0000034	-0.00625088	5.21398e-16	-3.08614	down	-0.00625088	0.689318	1.06662	NS	-0.00625088	2.10002e-11	-2.40292	down	24hrs 72hrs
Adenosine	HMDB0000050	-0.00117434	1.05285e-13	-3.12603	down	-0.00117434	0.0601009	-1.35808	NS	-0.00117434	7.45599e-18	-3.80114	down	24hrs 72hrs
Alanine	HMDB0000161	-0.00153493	2.82514e-07	-2.43487	down	-0.00153493	0.0898144	-1.39235	NS	-0.00153493	0.000122961	-1.91377	down	24hrs 72hrs
Betaine	HMDB0000043	-0.00721371	6.51176e-06	-1.72537	down	-0.00721371	0.127527	-1.23575	NS	-0.00721371	0.00016117	-1.56825	down	24hrs 72hrs
C10	HMDB0000651	-0.00214362	4.41616e-13	-3.19954	down	-0.00214362	0.252708	1.22524	NS	-0.00214362	2.48516e-13	-3.16406	down	24hrs 72hrs
C10:2	HMDB0241102	-0.00625067	3.30857e-08	-1.7672	down	-0.00625067	0.489356	-1.08762	NS	-0.00625067	2.12445e-08	-1.7672	down	24hrs 72hrs
C12DC	HMDB0013327	-0.00522121	1.78532e-07	-2.41729	down	-0.00522121	0.507352	1.14222	NS	-0.00522121	8.00575e-05	-1.91371	down	24hrs 72hrs
C14:1OH	HMDB0013330	-0.00804478	0.00516913	-1.52121	down	-0.00804478	0.455949	1.14507	NS	-0.00804478	1.17419e-10	-2.69686	down	24hrs 72hrs
C14:2OH	HMDB0013332	-0.00735793	0.000117865	-1.72077	down	-0.00735793	0.563768	1.10364	NS	-0.00735793	3.66496e-15	-3.23798	down	24hrs 72hrs
C16	HMDB0000222	-0.00017208	0.000147002	-1.77855	down	-0.00017208	0.283072	1.21136	NS	-0.00017208	1.46908e-12	-3.05325	down	24hrs 72hrs
C16:2OH	HMDB0013335	0.000725019	0.000459554	-1.749	down	0.000725019	0.935219	-1.01771	NS	0.000725019	1.79563e-06	-2.14517	down	24hrs 72hrs
C18:1	HMDB0006464	0.000188242	0.0023758	-1.61602	down	0.000188242	0.323123	1.20438	NS	0.000188242	0.00142668	-1.64895	down	24hrs 72hrs
C4	HMDB0002013	-0.00516819	7.41489e-16	-3.19623	down	-0.00516818	0.345919	-1.15935	NS	-0.00516819	5.56821e-14	-2.83191	down	24hrs 72hrs
C5	HMDB0013128	-0.0037968	1.22231e-20	-3.61723	down	-0.0037968	0.90317	-1.02078	NS	-0.0037968	5.14689e-22	-3.73157	down	24hrs 72hrs
C8	HMDB0000791	-0.00552607	0.000275855	-1.83253	down	-0.00552607	0.43661	1.16974	NS	-0.00552607	8.60301e-07	-2.27589	down	24hrs 72hrs
CE(14:0)	HMDB06725	0.00420899	3.70173e-15	2.11952	up	0.00420899	0.240195	-1.12924	NS	0.00420899	3.08161e-18	2.30216	up	24hrs 72hrs
CE(14:1)	HMDB10367	0.00324821	7.29365e-21	2.68334	up	0.00324821	0.276525	-1.12515	NS	0.00324821	3.13438e-21	2.65305	up	24hrs 72hrs
CE(15:0)	HMDB60057	0.0020485	1.2214e-11	2.04185	up	0.0020485	0.406581	-1.1048	NS	0.0020485	1.29202e-17	2.52156	up	24hrs 72hrs
CE(15:1)	HMDB60056	-4.83596e-05	5.41016e-12	2.69003	up	-4.84e-05	0.865093	-1.03317	NS	-4.83596e-05	2.19987e-16	3.30009	up	24hrs 72hrs
CE(16:0)	HMDB05188	0.00239931	0.00156174	1.50468	up	0.00239931	0.18931	-1.21987	NS	0.00239931	6.85467e-11	2.37877	up	24hrs 72hrs
CE(16:1)	HMDB05197	0.00412998	3.10462e-12	1.97065	up	0.00412998	0.71423	1.04365	NS	0.00412998	2.51697e-16	2.23838	up	24hrs 72hrs
CE(17:0)	HMDB60059	0.00244124	6.36278e-12	2.13001	up	0.00244124	0.80061	-1.03554	NS	0.00244124	5.42653e-19	2.76545	up	24hrs 72hrs
CE(17:1)	HMDB60060	0.00216167	5.1591e-09	1.75802	up	0.00216167	0.192527	-1.15367	NS	0.00216167	9.36412e-15	2.1514	up	24hrs 72hrs
CE(18:0)	HMDB10368	0.00420219	8.20542e-13	1.98527	up	0.00420219	0.202624	-1.14378	NS	0.00420219	9.35083e-17	2.23228	up	24hrs 72hrs
CE(18:1)	HMDB05191	0.0039812	2.35694e-16	2.1186	up	0.0039812	0.346739	-1.09748	NS	0.0039812	3.91912e-19	2.26713	up	24hrs 72hrs
CE(18:2)	HMDB05192	0.00206762	1.09062e-10	2.22498	up	0.00206762	0.137439	-1.2254	NS	0.00206762	1.17053e-14	2.62642	up	24hrs 72hrs
CE(18:3)	HMDB10369	0.00138624	1.77883e-11	2.46331	up	0.00138624	0.637002	-1.07787	NS	0.00138624	1.94685e-13	2.66586	up	24hrs 72hrs
CE(20:0)	HMDB06740	0.00118115	1.49657e-17	2.85596	up	0.00118115	0.315946	-1.14126	NS	0.00118115	4.4241e-21	3.22652	up	24hrs 72hrs
CE(20:1)	HMDB05194	0.00404605	5.89034e-17	1.98081	up	0.00404605	0.651752	-1.04276	NS	0.00404605	1.58951e-20	2.14906	up	24hrs 72hrs
CE(20:3)	HMDB06736	0.00153721	5.86728e-08	2.02788	up	0.00153721	0.00447224	-1.49464	down	0.00153721	1.20831e-11	2.44009	up	24hrs 72hrs
CE(20:4)	HMDB06726	0.00292965	0.000506317	1.5595	up	0.00292965	0.131234	-1.24999	NS	0.00292965	0.000192567	1.60521	up	24hrs 72hrs
CE(20:5)	HMDB06731	-0.00233649	1.5148e-07	2.32798	up	-0.0023365	0.0601009	-1.40104	NS	-0.00233649	2.49177e-11	2.95703	up	24hrs 72hrs
CE(22:5)	HMDB10374	0.00404866	5.59463e-05	1.5528	up	0.00404866	0.0987725	-1.22968	NS	0.00404866	1.68414e-06	1.68572	up	24hrs 72hrs
CE(22:6)	HMDB06733	0.00234721	0.00016005	1.62385	up	0.00234722	0.0416734	-1.34376	down	0.00234721	1.27033e-06	1.86432	up	24hrs 72hrs
[truncated: 369 more rows]
