# Supplementary material for: Serum metabolomic profiling reveals LysoPC/PC depletion as a potential biomarker to detect avian reoviral infection in neonatal broiler chickens
Source: Front Cell Infect Microbiol. 2026 May 8;16:1750590. doi: 10.3389/fcimb.2026.1750590 (PMC13194372; doi:10.3389/fcimb.2026.1750590)
Supplement: Supplementary file 6 [file Table2.xlsx]

## Sheet: Table S2A_24 pathways
Table S2A. Pathway enrichment analysis of differentially expressed metabolites at 24 h post Reovirus infection.
Pathway	Total	Hits	pvalue	Impact	Total Metabolites	Enriched metabolites
One carbon pool by folate	26	6	6.0759e-05	0.22011	Folate; Dihydrofolate; Tetrahydrofolate; 5,10-Methenyltetrahydrofolate; 5,10-Methylenetetrahydrofolate; 10-Formyltetrahydrofolate; Folinic acid; 5-Methyltetrahydrofolate; 5-Formiminotetrahydrofolate; Glycine; dUMP; L-Homocysteine; ATP; L-Methionine; S-Adenosyl-L-methionine; S-Adenosyl-L-homocysteine; Betaine; N,N-Dimethylglycine; Sarcosine; Choline; Betaine aldehyde; L-Serine; L-Cystathionine; dT…	Glycine;L-Methionine;Betaine;Choline;L-Cystathionine;Adenosine
Pyrimidine metabolism	40	6	0.00074786	0.14499	UDP; L-Glutamine; Carbamoyl phosphate; (S)-Dihydroorotate; Orotidine 5'-phosphate; UMP; UTP; Uridine; 5,6-Dihydrouracil; 3-Ureidopropionate; CTP; CDP; CMP; Cytidine; dCDP; dCMP; Deoxycytidine; dUTP; dUDP; dUMP; Deoxyuridine; dTDP; dTTP; dTMP; Thymidine; Thymine; (R)-5,6-Dihydrothymine; (R)-3-Ureidoisobutyrate; Uracil; Pseudouridine; P1,P4-Bis(5'-uridyl) tetraphosphate; 2'-Deoxy-5-hydroxymethylcyt…	L-Glutamine;Uridine;Cytidine;Deoxycytidine;Thymidine;Orotate
Valine, leucine and isoleucine biosynthesis	8	3	0.0011368	0	L-Threonine; (S)-3-Methyl-2-oxopentanoic acid; L-Leucine; 3-Methyl-2-oxobutanoic acid; 2-Oxobutanoate; L-Isoleucine; 4-Methyl-2-oxopentanoate; L-Valine	L-Leucine;L-Isoleucine;L-Valine
Phenylalanine, tyrosine and tryptophan biosynthesis	4	2	0.0047127	0.5	Phenylpyruvate; L-Phenylalanine; L-Tyrosine; 3-(4-Hydroxyphenyl)pyruvate	L-Phenylalanine;3-(4-Hydroxyphenyl)pyruvate
Arginine biosynthesis	13	3	0.0052461	0.09524	L-Glutamate; L-Arginine; N-Acetylornithine; N-(L-Arginino)succinate; L-Aspartate; L-Citrulline; Carbamoyl phosphate; L-Ornithine; Ammonia; L-Glutamine; 2-Oxoglutarate; Urea; Fumarate	L-Arginine;L-Glutamine;2-Oxoglutarate
Purine metabolism	67	6	0.010828	0.04365	GDP; Xanthine; D-Ribose 5-phosphate; L-Glutamine; 5-Phospho-alpha-D-ribose 1-diphosphate; 5-Phosphoribosylamine; 5'-Phosphoribosylglycinamide; 2-(Formamido)-N1-(5'-phosphoribosyl)acetamidine; 1-(5'-Phosphoribosyl)-5-amino-4-imidazolecarboxamide; 1-(5'-Phosphoribosyl)-5-amino-4-(N-succinocarboxamide)-imidazole; 1-(5-Phospho-D-ribosyl)-5-amino-4-imidazolecarboxylate; 1-(5'-Phosphoribosyl)-5-formami…	L-Glutamine;Adenosine;Deoxyadenosine;Guanine;Deoxyguanosine;Adenine
Glycine, serine and threonine metabolism	34	4	0.014893	0.33257	L-Serine; Choline; Betaine aldehyde; Betaine; Guanidinoacetate; 3-Phospho-D-glycerate; N,N-Dimethylglycine; L-Cystathionine; Glycine; O-Phospho-L-serine; Sarcosine; 5,10-Methylenetetrahydrofolate; L-Threonine; Lipoylprotein; D-Serine; Aminoacetone; D-Glycerate; [Protein]-S8-aminomethyldihydrolipoyllysine; Tetrahydrofolate; Dihydrolipoylprotein; 2-Phospho-D-glycerate; Hydroxypyruvate; Creatine; 3-…	Choline;Betaine;L-Cystathionine;Glycine
Arginine and proline metabolism	36	4	0.01814	0.37907	L-Arginine; Guanidinoacetate; Creatine; L-Ornithine; S-Adenosylmethioninamine; Putrescine; Spermidine; S-Adenosyl-L-methionine; Spermine; 4-Aminobutyraldehyde; 4-Aminobutanoate; N-Acetylputrescine; N4-Acetylaminobutanal; 4-Guanidinobutanoate; N(omega)-Hydroxyarginine; L-1-Pyrroline-3-hydroxy-5-carboxylate; Hydroxyproline; L-Proline; L-4-Hydroxyglutamate semialdehyde; L-Glutamate 5-semialdehyde; L…	L-Arginine;Putrescine;N-Acetylputrescine;Hydroxyproline
Alanine, aspartate and glutamate metabolism	28	3	0.044468	0.16186	N-Acetyl-L-aspartate; 2-Oxosuccinamate; L-Aspartate; L-Asparagine; D-Aspartate; N-(L-Arginino)succinate; N6-(1,2-Dicarboxyethyl)-AMP; L-Alanine; Succinate semialdehyde; L-Glutamate; 4-Aminobutanoate; L-Glutamine; Ammonia; 2-Oxoglutaramate; (S)-1-Pyrroline-5-carboxylate; N-Acetylaspartylglutamate; N-Acetylaspartylglutamylglutamate; Citrate; Oxaloacetate; Fumarate; Pyruvate; N-Carbamoyl-L-aspartate…	L-Alanine;L-Glutamine;2-Oxoglutarate
Neomycin, kanamycin and gentamicin biosynthesis	2	1	0.056942	0	D-Glucose; D-Glucose 6-phosphate	D-Glucose
Butanoate metabolism	15	2	0.067432	0
Histidine metabolism	16	2	0.075684	0.27868
Glycerophospholipid metabolism	36	3	0.082704	0.14826
Tryptophan metabolism	39	3	0.099785	0.23601
Ubiquinone and other terpenoid-quinone biosynthesis	19	2	0.10218	0.04167
Valine, leucine and isoleucine degradation	40	3	0.10578	0
Linoleic acid metabolism	4	1	0.11071	0
Nitrogen metabolism	6	1	0.16148	0
Lipoic acid metabolism	27	2	0.1819	0.00189
Glutathione metabolism	28	2	0.19247	0.09797
Phenylalanine metabolism	8	1	0.20942	0.35714
Taurine and hypotaurine metabolism	8	1	0.20942	0.42857
Glyoxylate and dicarboxylate metabolism	32	2	0.23547	0.08333
Sphingolipid metabolism	32	2	0.23547	0.13133
Cysteine and methionine metabolism	33	2	0.24634	0.283
alpha-Linolenic acid metabolism	13	1	0.31786	0
Nicotinate and nicotinamide metabolism	15	1	0.35704	0
Starch and sucrose metabolism	16	1	0.37579	0.35961
Primary bile acid biosynthesis	46	2	0.38657	0.07598
Selenocompound metabolism	18	1	0.41172	0
Pantothenate and CoA biosynthesis	20	1	0.44562	0
Citrate cycle (TCA cycle)	20	1	0.44562	0.05856
beta-Alanine metabolism	21	1	0.46185	0.05597
Galactose metabolism	27	1	0.5499	0.03499
Porphyrin metabolism	31	1	0.60062	0
Fatty acid degradation	39	1	0.68586	0
Steroid biosynthesis	41	1	0.70422	0
Arachidonic acid metabolism	41	1	0.70422	0
Tyrosine metabolism	42	1	0.713	0.08276

## Sheet: Table S2B_48 pathways
Table S2B. Pathway enrichment analysis of differentially expressed metabolites at 48 h post Reovirus infection.
Pathway	Total	Hits	pvalue	Impact	Total metabolites	Enriched metabolites
Valine, leucine and isoleucine biosynthesis	8	3	0.00031356	0	L-Threonine; (S)-3-Methyl-2-oxopentanoic acid; L-Leucine; 3-Methyl-2-oxobutanoic acid; 2-Oxobutanoate; L-Isoleucine; 4-Methyl-2-oxopentanoate; L-Valine	L-Leucine;L-Isoleucine;L-Valine
Arginine and proline metabolism	36	5	0.00040824	0.39883	L-Arginine; Guanidinoacetate; Creatine; L-Ornithine; S-Adenosylmethioninamine; Putrescine; Spermidine; S-Adenosyl-L-methionine; Spermine; 4-Aminobutyraldehyde; 4-Aminobutanoate; N-Acetylputrescine; N4-Acetylaminobutanal; 4-Guanidinobutanoate; N(omega)-Hydroxyarginine; L-1-Pyrroline-3-hydroxy-5-carboxylate; Hydroxyproline; L-Proline; L-4-Hydroxyglutamate semialdehyde; L-Glutamate 5-semialdehyde; L…	L-Arginine;Guanidinoacetate;L-Ornithine;N-Acetylputrescine;L-Proline
Arginine biosynthesis	13	3	0.0015031	0.17007	L-Glutamate; L-Arginine; N-Acetylornithine; N-(L-Arginino)succinate; L-Aspartate; L-Citrulline; Carbamoyl phosphate; L-Ornithine; Ammonia; L-Glutamine; 2-Oxoglutarate; Urea; Fumarate	L-Arginine;L-Ornithine;2-Oxoglutarate
Sphingolipid metabolism	32	4	0.0025072	0.34709	Dihydroceramide; Ceramide 1-phosphate; Sphingosine 1-phosphate; Sphinganine 1-phosphate; Phytoceramide; Sphinganine; Sphingomyelin; Sphingosine; N-Acylsphingosine; Palmitoyl-CoA; L-Serine; 3-Dehydrosphinganine; Digalactosylceramide; Galactosylceramide; GM4; Lactosylceramide; Glucosylceramide; Sulfatide; Gangliotriaosylceramide-II3 sulfate; Lactosylceramide sulfate; Psychosine; D-Glucosylsphingosi…	Sphingomyelin;N-Acylsphingosine;L-Serine;Glucosylceramide
One carbon pool by folate	26	3	0.011596	0.11189	Folate; Dihydrofolate; Tetrahydrofolate; 5,10-Methenyltetrahydrofolate; 5,10-Methylenetetrahydrofolate; 10-Formyltetrahydrofolate; Folinic acid; 5-Methyltetrahydrofolate; 5-Formiminotetrahydrofolate; Glycine; dUMP; L-Homocysteine; ATP; L-Methionine; S-Adenosyl-L-methionine; S-Adenosyl-L-homocysteine; Betaine; N,N-Dimethylglycine; Sarcosine; Choline; Betaine aldehyde; L-Serine; L-Cystathionine; dT…	Glycine;L-Methionine;L-Serine
Glycine, serine and threonine metabolism	34	3	0.024135	0.51261	L-Serine; Choline; Betaine aldehyde; Betaine; Guanidinoacetate; 3-Phospho-D-glycerate; N,N-Dimethylglycine; L-Cystathionine; Glycine; O-Phospho-L-serine; Sarcosine; 5,10-Methylenetetrahydrofolate; L-Threonine; Lipoylprotein; D-Serine; Aminoacetone; D-Glycerate; [Protein]-S8-aminomethyldihydrolipoyllysine; Tetrahydrofolate; Dihydrolipoylprotein; 2-Phospho-D-glycerate; Hydroxypyruvate; Creatine; 3-…	L-Serine;Guanidinoacetate;Glycine
Butanoate metabolism	15	2	0.03079	0	(R)-3-Hydroxybutanoate; Acetoacetate; (S)-3-Hydroxy-3-methylglutaryl-CoA; Acetoacetyl-CoA; Acetyl-CoA; (S)-3-Hydroxybutanoyl-CoA; Crotonoyl-CoA; 4-Aminobutanoate; L-Glutamate; Butanoyl-CoA; Succinate semialdehyde; Butanoic acid; 2-Oxoglutarate; Succinate; 2-Hydroxyglutarate	2-Oxoglutarate;2-Hydroxyglutarate
Valine, leucine and isoleucine degradation	40	3	0.036961	0	Enzyme N6-(lipoyl)lysine; 2-Methyl-1-hydroxybutyl-ThPP; Enzyme N6-(dihydrolipoyl)lysine; 2-Methyl-1-hydroxypropyl-ThPP; 3-Methyl-1-hydroxybutyl-ThPP; Acetyl-CoA; Acetoacetyl-CoA; Acetoacetate; (S)-3-Hydroxy-3-methylglutaryl-CoA; 3-Methylcrotonyl-CoA; 3-Methylbutanoyl-CoA; (S)-3-Methyl-2-oxopentanoic acid; Thiamin diphosphate; L-Valine; 2-Methylacetoacetyl-CoA; 2-Methylbut-2-enoyl-CoA; 2-Methylpro…	L-Valine;L-Isoleucine
Phenylalanine, tyrosine and tryptophan biosynthesis	4	1	0.073195	0
Linoleic acid metabolism	4	1	0.073195	0
Lipoic acid metabolism	27	2	0.08966	0.00189
Glutathione metabolism	28	2	0.095461	0.0908
Alanine, aspartate and glutamate metabolism	28	2	0.095461	0.13462
Lysine degradation	30	2	0.10738	0
Glyoxylate and dicarboxylate metabolism	32	2	0.11969	0.11
Cysteine and methionine metabolism	33	2	0.12597	0.1263
Phenylalanine metabolism	8	1	0.14121	0
Glycerophospholipid metabolism	36	2	0.14529	0.11967
Tryptophan metabolism	39	2	0.1652	0.1533
Biotin metabolism	10	1	0.17339	0
Tyrosine metabolism	42	2	0.18559	0.08276
alpha-Linolenic acid metabolism	13	1	0.21948	0
D-Amino acid metabolism	16	1	0.26309	0
Histidine metabolism	16	1	0.26309	0.22131
Ubiquinone and other terpenoid-quinone biosynthesis	19	1	0.30435	0.04167
Pantothenate and CoA biosynthesis	20	1	0.3176	0
Citrate cycle (TCA cycle)	20	1	0.3176	0.05856
beta-Alanine metabolism	21	1	0.33061	0
Porphyrin metabolism	31	1	0.4482	0
Steroid biosynthesis	41	1	0.54574	0
Arachidonic acid metabolism	41	1	0.54574	0
Primary bile acid biosynthesis	46	1	0.58805	0.03799

## Sheet: Table S2C_72 pathways
Table S2D: Pathway enrichment analysis of differentially expressed metabolites at 48 h post Reovirus infection.
Pathway	Total	Hits	pvalue	Impact	Total metabolites	Enriched metabolites
Arginine biosynthesis	13	6	2.715e-06	0.35374	L-Glutamate; L-Arginine; N-Acetylornithine; N-(L-Arginino)succinate; L-Aspartate; L-Citrulline; Carbamoyl phosphate; L-Ornithine; Ammonia; L-Glutamine; 2-Oxoglutarate; Urea; Fumarate	L-Arginine;N-Acetylornithine;L-Aspartate;L-Citrulline;L-Glutamine;Fumarate
beta-Alanine metabolism	21	6	6.8233e-05	0.45522	Propanoyl-CoA; 3-Hydroxypropionyl-CoA; 3-Hydroxypropanoate; Malonyl-CoA; 3-Oxopropanoate; beta-Alanine; L-Aspartate; 1,3-Diaminopropane; 3-Aminopropanal; 3-Ureidopropionate; 5,6-Dihydrouracil; Carnosine; beta-Alanyl-N(pi)-methyl-L-histidine; Spermine; Propenoyl-CoA; Acetyl-CoA; beta-Alanyl-L-arginine; Uracil; beta-Alanyl-L-lysine; L-Histidine; Spermidine	beta-Alanine;L-Aspartate;1,3-Diaminopropane;Spermine;L-Histidine;Spermidine
Valine, leucine and isoleucine biosynthesis	8	4	0.0001047	0	L-Threonine; (S)-3-Methyl-2-oxopentanoic acid; L-Leucine; 3-Methyl-2-oxobutanoic acid; 2-Oxobutanoate; L-Isoleucine; 4-Methyl-2-oxopentanoate; L-Valine	L-Threonine;L-Leucine;L-Isoleucine;L-Valine
Pyrimidine metabolism	40	7	0.00046076	0.19151	UDP; L-Glutamine; Carbamoyl phosphate; (S)-Dihydroorotate; Orotidine 5'-phosphate; UMP; UTP; Uridine; 5,6-Dihydrouracil; 3-Ureidopropionate; CTP; CDP; CMP; Cytidine; dCDP; dCMP; Deoxycytidine; dUTP; dUDP; dUMP; Deoxyuridine; dTDP; dTTP; dTMP; Thymidine; Thymine; (R)-5,6-Dihydrothymine; (R)-3-Ureidoisobutyrate; Uracil; Pseudouridine; P1,P4-Bis(5'-uridyl) tetraphosphate; 2'-Deoxy-5-hydroxymethylcyt…	L-Glutamine;Uridine;Cytidine;Deoxycytidine;Deoxyuridine;Orotate;beta-Alanine
Histidine metabolism	16	4	0.0021808	0.40983	L-Glutamate; 4-Imidazolone-5-propanoate; Urocanate; L-Histidine; Carnosine; Imidazole-4-acetaldehyde; N-Methylhistamine; Methylimidazole acetaldehyde; Histamine; N(pi)-Methyl-L-histidine; N-Formyl-L-aspartate; N-Formimino-L-glutamate; beta-Alanyl-N(pi)-methyl-L-histidine; Imidazole-4-acetate; Methylimidazoleacetic acid; L-Aspartate	L-Histidine;Histamine;N(pi)-Methyl-L-histidine;L-Aspartate
Arginine and proline metabolism	36	5	0.0089913	0.42442	L-Arginine; Guanidinoacetate; Creatine; L-Ornithine; S-Adenosylmethioninamine; Putrescine; Spermidine; S-Adenosyl-L-methionine; Spermine; 4-Aminobutyraldehyde; 4-Aminobutanoate; N-Acetylputrescine; N4-Acetylaminobutanal; 4-Guanidinobutanoate; N(omega)-Hydroxyarginine; L-1-Pyrroline-3-hydroxy-5-carboxylate; Hydroxyproline; L-Proline; L-4-Hydroxyglutamate semialdehyde; L-Glutamate 5-semialdehyde; L…	L-Arginine;Putrescine;Spermidine;Spermine;N-Acetylputrescine
Purine metabolism	67	7	0.0098711	0.05691	GDP; Xanthine; D-Ribose 5-phosphate; L-Glutamine; 5-Phospho-alpha-D-ribose 1-diphosphate; 5-Phosphoribosylamine; 5'-Phosphoribosylglycinamide; 2-(Formamido)-N1-(5'-phosphoribosyl)acetamidine; 1-(5'-Phosphoribosyl)-5-amino-4-imidazolecarboxamide; 1-(5'-Phosphoribosyl)-5-amino-4-(N-succinocarboxamide)-imidazole; 1-(5-Phospho-D-ribosyl)-5-amino-4-imidazolecarboxylate; 1-(5'-Phosphoribosyl)-5-formami…	L-Glutamine;Adenosine;Deoxyadenosine;Guanine;Deoxyguanosine;Urate;Adenine
One carbon pool by folate	26	4	0.013602	0.21154	Folate; Dihydrofolate; Tetrahydrofolate; 5,10-Methenyltetrahydrofolate; 5,10-Methylenetetrahydrofolate; 10-Formyltetrahydrofolate; Folinic acid; 5-Methyltetrahydrofolate; 5-Formiminotetrahydrofolate; Glycine; dUMP; L-Homocysteine; ATP; L-Methionine; S-Adenosyl-L-methionine; S-Adenosyl-L-homocysteine; Betaine; N,N-Dimethylglycine; Sarcosine; Choline; Betaine aldehyde; L-Serine; L-Cystathionine; dT…	Betaine;N,N-Dimethylglycine;Sarcosine;Adenosine
Alanine, aspartate and glutamate metabolism	28	4	0.017636	0.33974	N-Acetyl-L-aspartate; 2-Oxosuccinamate; L-Aspartate; L-Asparagine; D-Aspartate; N-(L-Arginino)succinate; N6-(1,2-Dicarboxyethyl)-AMP; L-Alanine; Succinate semialdehyde; L-Glutamate; 4-Aminobutanoate; L-Glutamine; Ammonia; 2-Oxoglutaramate; (S)-1-Pyrroline-5-carboxylate; N-Acetylaspartylglutamate; N-Acetylaspartylglutamylglutamate; Citrate; Oxaloacetate; Fumarate; Pyruvate; N-Carbamoyl-L-aspartate…	L-Aspartate;L-Alanine;L-Glutamine;Fumarate
Glycine, serine and threonine metabolism	34	4	0.033912	0.23027	L-Serine; Choline; Betaine aldehyde; Betaine; Guanidinoacetate; 3-Phospho-D-glycerate; N,N-Dimethylglycine; L-Cystathionine; Glycine; O-Phospho-L-serine; Sarcosine; 5,10-Methylenetetrahydrofolate; L-Threonine; Lipoylprotein; D-Serine; Aminoacetone; D-Glycerate; [Protein]-S8-aminomethyldihydrolipoyllysine; Tetrahydrofolate; Dihydrolipoylprotein; 2-Phospho-D-glycerate; Hydroxypyruvate; Creatine; 3-…	Betaine;N,N-Dimethylglycine;Sarcosine;L-Threonine
Citrate cycle (TCA cycle)	20	3	0.034826	0.12396	Enzyme N6-(dihydrolipoyl)lysine; 2-Oxoglutarate; Thiamin diphosphate; 3-Carboxy-1-hydroxypropyl-ThPP; Enzyme N6-(lipoyl)lysine; Succinyl-CoA; Succinate; Oxalosuccinate; Isocitrate; Acetyl-CoA; Oxaloacetate; (S)-Malate; cis-Aconitate; Citrate; Pyruvate; 2-(alpha-Hydroxyethyl)thiamine diphosphate; [Dihydrolipoyllysine-residue succinyltransferase] S-succinyldihydrolipoyllysine; Fumarate; [Dihydrolip…	(S)-Malate;cis-Aconitate;Fumarate
Pantothenate and CoA biosynthesis	20	3	0.034826	0.14894	Pantetheine 4'-phosphate; Pantetheine; (R)-4'-Phosphopantothenoyl-L-cysteine; N-((R)-Pantothenoyl)-L-cysteine; Pantothenate; 3-Ureidopropionate; 5,6-Dihydrouracil; L-Valine; L-Aspartate; CoA; Apo-[acyl-carrier protein]; D-4'-Phosphopantothenate; L-Cysteine; 3-Aminopropanal; Dephospho-CoA; beta-Alanine; Uracil; 3-Methyl-2-oxobutanoic acid; Acyl-carrier protein; Adenosine 3',5'-bisphosphate	L-Valine;L-Aspartate;beta-Alanine
Tryptophan metabolism	39	4	0.052509	0.33435
Valine, leucine and isoleucine degradation	40	4	0.056786	0.02264
Neomycin, kanamycin and gentamicin biosynthesis	2	1	0.072535	0
Glutathione metabolism	28	3	0.081405	0.01434
Butanoate metabolism	15	2	0.10348	0
Glyoxylate and dicarboxylate metabolism	32	3	0.11128	0.03
Sphingolipid metabolism	32	3	0.11128	0.34709
Linoleic acid metabolism	4	1	0.1399	0
Phenylalanine, tyrosine and tryptophan biosynthesis	4	1	0.1399	0.5
Glycerophospholipid metabolism	36	3	0.14472	0.13613
Nitrogen metabolism	6	1	0.20245	0
Pyruvate metabolism	23	2	0.20749	0.0283
Phenylalanine metabolism	8	1	0.26053	0.35714
alpha-Linolenic acid metabolism	13	1	0.38817	0
Nicotinate and nicotinamide metabolism	15	1	0.43293	0
Starch and sucrose metabolism	16	1	0.45409	0.35961
Selenocompound metabolism	18	1	0.49411	0
Ubiquinone and other terpenoid-quinone biosynthesis	19	1	0.51303	0
Propanoate metabolism	22	1	0.5657	0
Galactose metabolism	27	1	0.64133	0.03499
Lysine degradation	30	1	0.68033	0.11247
Fatty acid degradation	39	1	0.77401	0
Steroid biosynthesis	41	1	0.79084	0
Arachidonic acid metabolism	41	1	0.79084	0
Tyrosine metabolism	42	1	0.79878	0.02463

## Sheet: Table S2D_Pathways_Venn
Table S2D: Persistent and unique enriched metabolic pathways across 24 h, 48 h, and 72 h post Reovirus infection.
ID	Names	total	ID	Hits	pvalue	Impact	Group	Metabolites
Arginine biosynthesis	24hrs 48hrs 72hrs	5	One carbon pool by folate	6	6.0759e-05	0.22011	24hr	Glycine;L-Methionine;Betaine;Choline;L-Cystathionine;Adenosine
Valine, leucine and isoleucine biosynthesis	24hrs 48hrs 72hrs		Pyrimidine metabolism	6	0.00074786	0.14499	24hr	L-Glutamine;Uridine;Cytidine;Deoxycytidine;Thymidine;Orotate
Glycine, serine and threonine metabolism	24hrs 48hrs 72hrs		Valine, leucine and isoleucine biosynthesis	3	0.0011368	0	24hr	L-Leucine;L-Isoleucine;L-Valine
One carbon pool by folate	24hrs 48hrs 72hrs		Phenylalanine, tyrosine and tryptophan biosynthesis	2	0.0047127	0.5	24hr	L-Phenylalanine;3-(4-Hydroxyphenyl)pyruvate
Arginine and proline metabolism	24hrs 48hrs 72hrs		Arginine biosynthesis	3	0.0052461	0.09524	24hr	L-Arginine;L-Glutamine;2-Oxoglutarate
Alanine, aspartate and glutamate metabolism	24hrs 72hrs	3	Purine metabolism	6	0.010828	0.04365	24hr	L-Glutamine;Adenosine;Deoxyadenosine;Guanine;Deoxyguanosine;Adenine
Purine metabolism	24hrs 72hrs		Glycine, serine and threonine metabolism	4	0.014893	0.33257	24hr	Choline;Betaine;L-Cystathionine;Glycine
Pyrimidine metabolism	24hrs 72hrs		Arginine and proline metabolism	4	0.01814	0.37907	24hr	L-Arginine;Putrescine;N-Acetylputrescine;Hydroxyproline
Phenylalanine, tyrosine and tryptophan biosynthesis	24hrs	1	Alanine, aspartate and glutamate metabolism	3	0.044468	0.16186	24hr	L-Alanine;L-Glutamine;2-Oxoglutarate
Butanoate metabolism	48hrs	3	Valine, leucine and isoleucine biosynthesis	3	0.00031356	0	48hr	L-Leucine;L-Isoleucine;L-Valine
Sphingolipid metabolism	48hrs		Arginine and proline metabolism	5	0.00040824	0.39883	48hr	L-Arginine;Guanidinoacetate;L-Ornithine;N-Acetylputrescine;L-Proline
Valine, leucine and isoleucine degradation	48hrs		Arginine biosynthesis	3	0.0015031	0.17007	48hr	L-Arginine;L-Ornithine;2-Oxoglutarate
Pantothenate and CoA biosynthesis	72hrs	4	Sphingolipid metabolism	4	0.0025072	0.34709	48hr	Sphingomyelin;N-Acylsphingosine;L-Serine;Glucosylceramide
beta-Alanine metabolism	72hrs		One carbon pool by folate	3	0.011596	0.11189	48hr	Glycine;L-Methionine;L-Serine
Histidine metabolism	72hrs		Glycine, serine and threonine metabolism	3	0.024135	0.51261	48hr	L-Serine;Guanidinoacetate;Glycine
Citrate cycle (TCA cycle)	72hrs		Butanoate metabolism	2	0.03079	0	48hr	2-Oxoglutarate;2-Hydroxyglutarate
			Valine, leucine and isoleucine degradation	3	0.036961	0	48hr	L-Valine;L-Isoleucine
			Arginine biosynthesis	6	2.715e-06	0.35374	72hr	L-Arginine;N-Acetylornithine;L-Aspartate;L-Citrulline;L-Glutamine;Fumarate
			beta-Alanine metabolism	6	6.8233e-05	0.45522	72hr	beta-Alanine;L-Aspartate;1,3-Diaminopropane;Spermine;L-Histidine;Spermidine
			Valine, leucine and isoleucine biosynthesis	4	0.0001047	0	72hr	L-Threonine;L-Leucine;L-Isoleucine;L-Valine
			Pyrimidine metabolism	7	0.00046076	0.19151	72hr	L-Glutamine;Uridine;Cytidine;Deoxycytidine;Deoxyuridine;Orotate;beta-Alanine
			Histidine metabolism	4	0.0021808	0.40983	72hr	L-Histidine;Histamine;N(pi)-Methyl-L-histidine;L-Aspartate
			Arginine and proline metabolism	5	0.0089913	0.42442	72hr	L-Arginine;Putrescine;Spermidine;Spermine;N-Acetylputrescine
			Purine metabolism	7	0.0098711	0.05691	72hr	L-Glutamine;Adenosine;Deoxyadenosine;Guanine;Deoxyguanosine;Urate;Adenine
			One carbon pool by folate	4	0.013602	0.21154	72hr	Betaine;N,N-Dimethylglycine;Sarcosine;Adenosine
			Alanine, aspartate and glutamate metabolism	4	0.017636	0.33974	72hr	L-Aspartate;L-Alanine;L-Glutamine;Fumarate
			Glycine, serine and threonine metabolism	4	0.033912	0.23027	72hr	Betaine;N,N-Dimethylglycine;Sarcosine;L-Threonine
			Citrate cycle (TCA cycle)	3	0.034826	0.12396	72hr	(S)-Malate;cis-Aconitate;Fumarate
			Pantothenate and CoA biosynthesis	3	0.034826	0.14894	72hr	L-Valine;L-Aspartate;beta-Alanine

## Sheet: Table S2E_LR_shared
Table S2E: Logistic regression (LR) results for shared metabolites across 24 h, 48 h, and 72 h post Reovirus infection.
	24 hours						48 hours						72 hours							24 hours						48 hours						72 hours
variable	estimate	std.error	statistic	p.value	lower	upper	estimate	std.error	statistic	p.value	lower	upper	estimate	std.error	statistic	p.value	lower	upper	variable	estimate	std.error	statistic	p.value	lower	upper	estimate	std.error	statistic	p.value	lower	upper	estimate	std.error	statistic	p.value	lower	upper
LysoPC.a.C20.4	-9.67216	3.67434	-2.63235	0.00895956	-16.8739	-2.47045	-3.73616	0.944653	-3.95506	0.000694656	-5.58768	-1.88464	-5.6587	1.67603	-3.37625	0.000894548	-8.94372	-2.37368	LysoPC.a.C20.4	-9.67216	3.67434	-2.63235	0.00895956	-16.8739	-2.47045	-3.73616	0.944653	-3.95506	0.000694656	-5.58768	-1.88464	-5.6587	1.67603	-3.37625	0.000894548	-8.94372	-2.37368
LysoPC.a.C14.0	-8.88866	3.21746	-2.76263	0.00617483	-15.1949	-2.58243	-3.2337	0.830762	-3.89245	0.000694656	-4.86199	-1.60541	-7.79866	2.57567	-3.02782	0.00269736	-12.847	-2.75036	LysoPC.a.C14.0	-8.88866	3.21746	-2.76263	0.00617483	-15.1949	-2.58243	-3.2337	0.830762	-3.89245	0.000694656	-4.86199	-1.60541	-7.79866	2.57567	-3.02782	0.00269736	-12.847	-2.75036
PC.aa.C38.5	-6.16595	1.99175	-3.09575	0.00229036	-10.0698	-2.26213	-4.19688	1.19695	-3.5063	0.000963923	-6.54291	-1.85085	-4.11732	1.12692	-3.65359	0.000362037	-6.32609	-1.90855
PC.aa.C38.4	-4.9816	1.56343	-3.18632	0.00179319	-8.04592	-1.91727	-2.78019	0.798142	-3.48333	0.000963923	-4.34455	-1.21583	-2.82592	0.710917	-3.97503	0.000244242	-4.21931	-1.43252
PC.ae.C42.3	-4.29167	1.22623	-3.49989	0.000750326	-6.69509	-1.88826	-1.85117	0.602859	-3.07065	0.00260027	-3.03277	-0.669565	-4.24681	1.24768	-3.40376	0.000845923	-6.69227	-1.80135
PC.ae.C38.0	-4.23369	1.25146	-3.38299	0.000913981	-6.68655	-1.78082	-2.59475	0.694806	-3.7345	0.000752366	-3.95657	-1.23293	-2.79532	0.709911	-3.93757	0.000251715	-4.18675	-1.4039
PC.aa.C38.3	-4.20127	1.13787	-3.69222	0.000429279	-6.43149	-1.97104	-2.83399	0.850888	-3.33062	0.00134793	-4.50173	-1.16625	-2.256	0.599605	-3.76248	0.000310576	-3.43123	-1.08078
PC.ae.C40.1	-4.13728	1.18962	-3.47783	0.000750326	-6.46893	-1.80564	-2.46655	0.678719	-3.63413	0.000814128	-3.79684	-1.13626	-3.02521	0.790423	-3.82733	0.000279006	-4.57444	-1.47599
PC.ae.C42.2	-4.04355	1.14491	-3.53176	0.00070379	-6.28758	-1.79953	-2.15593	0.620049	-3.47703	0.000963923	-3.37122	-0.940632	-3.46259	0.946379	-3.65878	0.000362037	-5.3175	-1.60769
PC.aa.C36.4	-3.82019	1.09827	-3.47836	0.000750326	-5.9728	-1.66757	-1.8051	0.566579	-3.18596	0.00187894	-2.91559	-0.694602	-2.90117	0.744343	-3.89763	0.000271985	-4.36009	-1.44226
PC.aa.C36.5	-3.52965	0.909544	-3.88068	0.000372568	-5.31235	-1.74694	-2.61806	0.732981	-3.5718	0.000902452	-4.05471	-1.18142	-3.52686	0.897716	-3.92871	0.000251715	-5.28638	-1.76734
PC.ae.C42.1	-3.15568	0.807784	-3.90659	0.000372568	-4.73894	-1.57242	-2.49174	0.665211	-3.74579	0.000752366	-3.79556	-1.18793	-2.59154	0.640974	-4.04313	0.000244242	-3.84785	-1.33523
C9	-3.07689	0.814821	-3.77615	0.000372568	-4.67394	-1.47984	4.38921	1.15964	3.78498	0.000752366	2.11632	6.66209	-3.83659	1.13017	-3.3947	0.000854972	-6.05173	-1.62146
PC.ae.C44.4	-2.96774	0.820504	-3.61698	0.00055639	-4.57593	-1.35955	-1.67491	0.488854	-3.4262	0.00101001	-2.63307	-0.71676	-1.50524	0.439864	-3.42205	0.000809417	-2.36737	-0.643102
PC.aa.C40.5	-2.85713	0.755352	-3.78251	0.000372568	-4.33762	-1.37664	-2.15517	0.679072	-3.1737	0.00191559	-3.48615	-0.824188	-1.99751	0.494495	-4.03949	0.000244242	-2.96671	-1.0283
PC.aa.C40.4	-2.74819	0.744129	-3.69316	0.000429279	-4.20668	-1.28969	-1.50643	0.557602	-2.70162	0.00743104	-2.59933	-0.413529	-1.54545	0.416518	-3.71039	0.000351167	-2.36182	-0.729071
PC.ae.C44.3	-2.73496	0.728648	-3.75347	0.000372568	-4.16311	-1.30681	-1.78069	0.544081	-3.27283	0.0015289	-2.84708	-0.714286	-2.37515	0.599395	-3.96258	0.000244242	-3.54996	-1.20033
PC.aa.C38.6	-2.69426	0.719225	-3.74606	0.000372568	-4.10394	-1.28458	-2.92319	0.787442	-3.71226	0.000766881	-4.46658	-1.37981	-2.64077	0.661322	-3.99316	0.000244242	-3.93696	-1.34458
PC.aa.C40.6	-2.66631	0.706405	-3.77448	0.000372568	-4.05087	-1.28176	-2.59123	0.78999	-3.28007	0.0015289	-4.13961	-1.04284	-2.04922	0.515221	-3.97737	0.000244242	-3.05906	-1.03939
PC.aa.C42.6	-2.4031	0.619906	-3.87656	0.000372568	-3.61812	-1.18808	-2.00819	0.554088	-3.62432	0.000814128	-3.09421	-0.922182	-1.85754	0.461998	-4.02066	0.000244242	-2.76306	-0.952023
PC.ae.C42.0	-2.09485	0.558361	-3.75179	0.000372568	-3.18924	-1.00046	-2.25625	0.561057	-4.02143	0.000694656	-3.35592	-1.15658	-1.80345	0.440784	-4.09145	0.000244242	-2.66738	-0.939509
PC.aa.C42.5	-2.0697	0.542623	-3.81424	0.000372568	-3.13324	-1.00615	-1.01579	0.413844	-2.45453	0.0146295	-1.82692	-0.204656	-1.57741	0.39379	-4.00572	0.000244242	-2.34924	-0.805586
PC.aa.C36.3	-1.98849	0.563228	-3.53053	0.00070379	-3.09242	-0.884565	-0.880595	0.400373	-2.19944	0.0278469	-1.66533	-0.095864	-1.76449	0.473354	-3.72763	0.000338254	-2.69227	-0.836716
LysoPC.a.C28.1	-1.77234	0.558994	-3.17058	0.00184055	-2.86797	-0.676709	-1.43763	0.384853	-3.73553	0.000752366	-2.19194	-0.68332	-2.01197	0.487943	-4.12337	0.000244242	-2.96834	-1.0556
N1.Acetyl.Lysine...N6.Acetyl.Lysine	-1.41265	0.41546	-3.40021	0.000897797	-2.22695	-0.598349	-1.21883	0.390877	-3.11819	0.00226444	-1.98495	-0.45271	-1.10723	0.393699	-2.81237	0.00519612	-1.87888	-0.335578
LysoPC.a.C26.0	-1.14544	0.462954	-2.47419	0.0135965	-2.05283	-0.238049	-1.30245	0.427049	-3.04988	0.00267087	-2.13947	-0.465433	-1.67906	0.529433	-3.17142	0.00169897	-2.71675	-0.641368
PC.aa.C36.6	-1.10593	0.384298	-2.8778	0.00457665	-1.85916	-0.352709	-1.69518	0.463167	-3.65998	0.000814128	-2.60299	-0.787374	-1.37424	0.408995	-3.36004	0.000928553	-2.17587	-0.572607
SM.OH..C14.1	-0.979701	0.350522	-2.79498	0.00569912	-1.66672	-0.292679	0.85918	0.377371	2.27675	0.0232157	0.119532	1.59883	-0.771066	0.333999	-2.30859	0.0209663	-1.4257	-0.116429
SM.C18.0	-0.796043	0.335033	-2.37601	0.0175009	-1.45271	-0.139378	1.07929	0.371314	2.90668	0.00409127	0.351514	1.80707	-1.12267	0.371404	-3.02277	0.00269736	-1.85062	-0.394719
Valine	1.01173	0.357975	2.82626	0.00527469	0.310098	1.71336	-1.48612	0.44044	-3.37418	0.00118457	-2.34939	-0.622862	1.02229	0.316647	3.22849	0.00142223	0.401664	1.64292
Arginine	1.03979	0.396016	2.62563	0.00896923	0.2636	1.81598	-2.08246	0.528499	-3.94033	0.000694656	-3.11832	-1.0466	1.60762	0.492898	3.26157	0.00129262	0.641542	2.5737
X2.hydroxyglutaric.acid	1.37336	0.393264	3.4922	0.000750326	0.602559	2.14415	1.20373	0.376783	3.19475	0.00187894	0.465231	1.94222	1.14929	0.419711	2.73829	0.00628816	0.326658	1.97192
N.Acetylputrescine	1.63828	0.476607	3.43739	0.000843377	0.704134	2.57243	1.37994	0.340328	4.05474	0.000694656	0.712899	2.04699	1.28577	0.373576	3.4418	0.000770487	0.553563	2.01798
Leucine	1.65624	0.476492	3.4759	0.000750326	0.722312	2.59016	-0.978933	0.36695	-2.66776	0.00806816	-1.69815	-0.259711	1.34467	0.382137	3.51882	0.000592066	0.595681	2.09366
Isoleucine	1.75267	0.518147	3.38256	0.000913981	0.737097	2.76823	-1.34406	0.410615	-3.27328	0.0015289	-2.14886	-0.539254	0.901589	0.323545	2.7866	0.00552371	0.267442	1.53574
TG.18.0_32.0.	1.75663	0.554815	3.16614	0.00184055	0.669187	2.84406	-1.2877	0.450009	-2.86149	0.00462992	-2.16972	-0.405679	2.19415	0.549702	3.99152	0.000244242	1.11673	3.27156
Tryptophan	2.2184	0.563137	3.93936	0.000372568	1.11465	3.32215	-1.79597	0.522206	-3.4392	0.00101001	-2.81949	-0.772447	1.48847	0.406242	3.66401	0.000362037	0.692238	2.28471
TG.16.0_36.3.	2.23937	0.656843	3.40929	0.000889624	0.951954	3.52678	-2.74486	0.79831	-3.43834	0.00101001	-4.30954	-1.18017	3.30188	0.831764	3.96973	0.000244242	1.67162	4.93214
TG.14.0_36.1.	2.60616	0.66811	3.9008	0.000372568	1.29667	3.91566	-2.84489	0.705436	-4.03282	0.000694656	-4.22755	-1.46224	3.61363	0.976473	3.7007	0.000354129	1.69974	5.52752
TG.18.0_36.2.	2.62768	0.768935	3.4173	0.000885432	1.12057	4.13479	-2.77354	0.765452	-3.6234	0.000814128	-4.27382	-1.27325	3.49877	0.875704	3.99539	0.000244242	1.78239	5.21515
TG.18.3_34.1.	2.67375	0.703396	3.80121	0.000372568	1.2951	4.05241	-2.81078	0.809531	-3.47211	0.000963923	-4.39746	-1.2241	3.73471	0.978495	3.8168	0.000280406	1.81686	5.65256
TG.18.2_34.0.	2.79494	0.693333	4.03116	0.000372568	1.436	4.15387	-3.75282	0.96163	-3.90256	0.000694656	-5.63761	-1.86803	3.40063	0.832868	4.08304	0.000244242	1.76821	5.03305
TG.18.2_36.4.	2.82792	0.739387	3.82468	0.000372568	1.37872	4.27712	-3.10867	0.882244	-3.52359	0.000963923	-4.83786	-1.37947	3.46477	0.905177	3.82772	0.000279006	1.69062	5.23892
TG.16.0_36.4.	2.84727	0.740637	3.84435	0.000372568	1.39562	4.29891	-3.29155	0.913191	-3.60445	0.000834184	-5.0814	-1.50169	3.47626	0.915407	3.7975	0.00029233	1.68206	5.27045
TG.18.2_36.5.	2.86479	0.744553	3.84767	0.000372568	1.40547	4.32412	-3.22439	0.924594	-3.48736	0.000963923	-5.0366	-1.41219	3.3536	0.875589	3.83011	0.000279006	1.63745	5.06976
TG.18.1_36.0.	2.89932	0.810837	3.57571	0.000630945	1.31008	4.48856	-2.74237	0.712938	-3.84657	0.000745322	-4.13972	-1.34501	3.49606	0.877746	3.98299	0.000244242	1.77567	5.21644
TG.16.0_37.3.	2.93032	0.757978	3.86597	0.000372568	1.44468	4.41595	-2.65366	0.762714	-3.47923	0.000963923	-4.14858	-1.15874	4.32507	1.17849	3.67002	0.000362037	2.01523	6.6349
CE.22.2.	2.93114	0.622156	4.71125	0.000137872	1.71171	4.15056	-1.12594	0.376079	-2.99389	0.00314795	-1.86306	-0.388824	2.61544	0.583952	4.47886	0.000244242	1.47089	3.75998
TG.20.0_34.1.	3.01359	0.698304	4.31559	0.000372568	1.64492	4.38227	-2.19041	0.580743	-3.77174	0.000752366	-3.32867	-1.05216	3.99968	1.09245	3.66121	0.000362037	1.85848	6.14087
TG.18.2_36.3.	3.05788	0.785887	3.89099	0.000372568	1.51754	4.59822	-3.28842	0.924735	-3.55606	0.000916584	-5.1009	-1.47594	3.59309	0.934177	3.84627	0.000279006	1.76211	5.42408
TG.18.3_36.4.	3.07126	0.798045	3.84848	0.000372568	1.50709	4.63543	-2.80366	0.87893	-3.18985	0.00187894	-4.52636	-1.08095	3.50551	0.909228	3.85548	0.000279006	1.72342	5.28759
TG.18.3_36.3.	3.14164	0.801691	3.91877	0.000372568	1.57032	4.71295	-2.92352	0.90578	-3.22763	0.0017475	-4.69885	-1.14819	3.66515	0.95639	3.83227	0.000279006	1.79062	5.53967
TG.18.3_36.1.	3.20239	0.810215	3.95252	0.000372568	1.61436	4.79041	-3.09031	1.01112	-3.05633	0.00266972	-5.07211	-1.10852	4.15416	1.13171	3.6707	0.000362037	1.93601	6.3723
TG.18.1_36.3.	3.41507	0.891436	3.83097	0.000372568	1.66785	5.16228	-3.33354	0.915351	-3.64181	0.000814128	-5.12762	-1.53945	4.03357	1.06735	3.77907	0.000303977	1.94157	6.12557
TG.20.3_36.4.	3.48159	0.847723	4.10699	0.000372568	1.82006	5.14313	-4.61108	1.15117	-4.00555	0.000694656	-6.86738	-2.35478	3.51396	0.855433	4.10781	0.000244242	1.83731	5.19061
TG.18.2_34.3.	3.51928	0.87872	4.005	0.000372568	1.79699	5.24157	-2.16884	0.633109	-3.4257	0.00101001	-3.40974	-0.927948	4.37088	1.16338	3.75705	0.000310576	2.09066	6.65111

## Sheet: Table S2F_LR_24h unique
Table S2F: Logistic regression (LR) results for unique metabolites across 24 h post Reovirus infection.
variable	estimate	std.error	statistic	p.value	lower	upper
DG.16.0_18.2.	-1.94039	0.498739	-3.8906	0.000934875	-2.91792	-0.962864
DG.18.1_18.2.	-2.87742	0.715811	-4.0198	0.000934875	-4.28041	-1.47443
DG.16.0_18.1.	-3.92429	0.944783	-4.15364	0.000934875	-5.77606	-2.07252
DG.18.1_18.1.	-4.08459	1.05056	-3.88801	0.000934875	-6.14369	-2.0255
Homocitrulline	5.70172	1.49166	3.8224	0.000977993	2.77806	8.62538
HexCer.d18.2.24.0.	2.48352	0.672503	3.69296	0.00136691	1.16542	3.80163
SM.C24.0	-2.75844	0.758099	-3.63863	0.00144879	-4.24431	-1.27257
PC.aa.C38.0	-2.66276	0.756227	-3.52112	0.00198752	-4.14497	-1.18056
PC.aa.C38.1	-1.83953	0.53751	-3.42231	0.00229735	-2.89305	-0.786008
PC.ae.C38.1	-2.26374	0.660659	-3.42649	0.00229735	-3.55863	-0.968852
SM.OH..C22.1	-1.71599	0.505844	-3.39234	0.00233097	-2.70745	-0.724539
Choline	-1.13348	0.349308	-3.24493	0.00310482	-1.81812	-0.448836
C2	-1.63331	0.497587	-3.28245	0.00310482	-2.60858	-0.658036
C6	-4.22005	1.30032	-3.2454	0.00310482	-6.76867	-1.67143
DG.18.2_18.2.	-1.42287	0.441777	-3.22078	0.00315339	-2.28875	-0.556986
PC.ae.C36.3	-1.18328	0.381704	-3.09998	0.00421214	-1.93142	-0.435136
C14.1	-1.50384	0.482756	-3.11511	0.00421214	-2.45004	-0.557636
Cystathionine	-1.43941	0.467892	-3.07638	0.00430703	-2.35648	-0.522345
DG.16.1_18.2.	-1.26391	0.425497	-2.97044	0.00579094	-2.09789	-0.42994
trans.4.Hydroxyproline	-1.05739	0.358832	-2.94675	0.00594089	-1.7607	-0.354079
N.Acetyl.Glutamine	-1.06478	0.368487	-2.88961	0.00679612	-1.78702	-0.342548
C18.1OH	0.863998	0.301917	2.86171	0.0070866	0.272241	1.45575
PC.aa.C36.0	-1.22622	0.433269	-2.83016	0.00748431	-2.07543	-0.377015
PC.aa.C36.1	-1.1804	0.423078	-2.79003	0.00780013	-2.00963	-0.351166
PC.ae.C44.6	-1.23741	0.442098	-2.79896	0.00780013	-2.10393	-0.370901
PC.ae.C38.2	-1.01845	0.375018	-2.71574	0.00941063	-1.75349	-0.283415
DG.14.0_18.1.	-1.0044	0.372711	-2.69486	0.0096499	-1.73492	-0.27389
X3.4.Dihydroxybutyric.acid	0.828017	0.313068	2.64484	0.0107998	0.214403	1.44163
C18	-0.692724	0.279181	-2.48127	0.0167027	-1.23992	-0.14553
PC.ae.C36.1	-0.890612	0.369517	-2.41021	0.0194299	-1.61487	-0.166359
PC.ae.C34.1	-0.900219	0.374686	-2.4026	0.0194299	-1.6346	-0.165835
Thymidine	-0.727467	0.305562	-2.38075	0.0199768	-1.32637	-0.128566
Taurine	0.68147	0.301202	2.2625	0.025755	0.0911128	1.27183
Quinolinic.acid	0.644375	0.28398	2.26909	0.025755	0.0877747	1.20097
HexCer.d18.1.23.0.	-0.694478	0.312513	-2.22223	0.0277684	-1.307	-0.0819519
Carnosine	-0.680763	0.308494	-2.20673	0.0280921	-1.28541	-0.0761151
PC.ae.C36.0	-0.691973	0.327873	-2.11049	0.0348164	-1.3346	-0.0493408

## Sheet: Table S2G_LR_48h unique
Table S2G: Logistic regression (LR) results for unique metabolites across 48h post Reovirus infection.
variable	estimate	std.error	statistic	p.value	lower	upper
Lysine	-3.42087	0.888562	-3.84989	0.00130433	-5.16245	-1.67929
Serine	-1.54796	0.398971	-3.87989	0.00130433	-2.32995	-0.765982
PC.aa.C32.1	1.85387	0.51468	3.60199	0.00130433	0.845099	2.86264
Guanidoacetic.acid	-1.34138	0.373265	-3.59365	0.00130433	-2.07298	-0.609783
N.Acetyl.Glycine	-1.49234	0.404874	-3.68593	0.00130433	-2.28589	-0.698782
X4.Hydroxyphenylacetic.acid	1.92407	0.534416	3.60032	0.00130433	0.876612	2.97152
Ornithine	-1.73189	0.487457	-3.5529	0.0013063	-2.68731	-0.776472
Trimethylamine.N.Oxide	-1.14251	0.346752	-3.29489	0.00295384	-1.82214	-0.462874
X3.Hydroxyisovaleric.acid	-1.23596	0.398975	-3.09784	0.00467853	-2.01795	-0.453968
Phenylacetic.acid	1.03978	0.333046	3.12203	0.00467853	0.387008	1.69255
PC.aa.C24.0	-0.838091	0.288207	-2.90795	0.00793756	-1.40298	-0.273206
X2.Hydroxy.3.methylvaleric.acid	1.01486	0.352587	2.87832	0.00799598	0.323788	1.70593
HexCer.d18.1.20.0.	0.88646	0.322213	2.75116	0.0109632	0.254923	1.518
Cer.d18.0.24.1.	1.39013	0.511761	2.71636	0.0109887	0.387077	2.39318
Glutaric.acid	0.870097	0.321879	2.70318	0.0109887	0.239214	1.50098
N.Acetyl.Aspartic.acid	0.996072	0.37817	2.63393	0.0126605	0.254859	1.73728
Proline	-0.75849	0.30695	-2.47106	0.0183559	-1.36011	-0.156869
PC.aa.C32.2	0.925985	0.378905	2.44384	0.0183559	0.183331	1.66864
C0	-0.924857	0.376562	-2.45606	0.0183559	-1.66292	-0.186796
Cer.d18.1.22.0.	0.773581	0.324531	2.38369	0.0193504	0.137501	1.40966
Cer.d18.1.24.0.	0.870269	0.363441	2.39452	0.0193504	0.157924	1.58261
X5.Hydroxyindoleacetic.acid	0.780682	0.329257	2.37105	0.0193504	0.135339	1.42603
DG.18.0_20.0.	-0.630402	0.268487	-2.34798	0.0196963	-1.15664	-0.104167
DG.14.0_20.0.	-0.561301	0.263342	-2.13145	0.0330519	-1.07745	-0.0451505

## Sheet: Table S2H_72h unique
Table S2H: Logistic regression (LR) results for unique metabolites across 72h post Reovirus infection.
Metabolite	estimate	std.error	statistic	p.value	lower	upper
Ethanolamine	1.62851	0.41332	3.94007	0.000469297	0.818405	2.43862
TG.16.1_34.1.	2.22869	0.566918	3.93124	0.000469297	1.11753	3.33985
TG.18.1_32.1.	2.24284	0.565667	3.96495	0.000469297	1.13413	3.35155
TG.16.1_36.2.	2.45132	0.624726	3.92383	0.000469297	1.22686	3.67578
TG.18.1_34.1.	2.7341	0.699619	3.90798	0.000469297	1.36284	4.10535
TG.16.1_36.1.	2.78065	0.691881	4.01898	0.000469297	1.42457	4.13674
TG.16.0_36.2.	2.94904	0.756663	3.89743	0.000469297	1.46598	4.4321
TG.16.1_34.2.	3.00685	0.755673	3.97903	0.000469297	1.52573	4.48796
TG.18.1_30.1.	3.08652	0.780683	3.95362	0.000469297	1.55639	4.61666
TG.16.1_32.1.	3.13783	0.767269	4.08961	0.000469297	1.63398	4.64167
TG.18.2_32.1.	3.38836	0.838899	4.03906	0.000469297	1.74412	5.0326
TG.18.1_34.2.	3.46758	0.88424	3.92154	0.000469297	1.73447	5.20069
TG.16.0_38.2.	3.67776	0.945029	3.89169	0.000469297	1.8255	5.53002
TG.16.1_34.3.	4.54822	1.14835	3.96067	0.000469297	2.29746	6.79897
TG.14.0_36.2.	3.62347	0.958243	3.78136	0.000643381	1.74531	5.50162
TG.20.1_34.1.	3.83981	1.01442	3.78522	0.000643381	1.85154	5.82808
Dimethylglycine	2.56693	0.684934	3.7477	0.000692858	1.22446	3.9094
Allantoin	1.44474	0.391446	3.69078	0.000792619	0.677508	2.21198
TG.18.1_36.2.	3.94354	1.06999	3.68558	0.000792619	1.84636	6.04073
Citrulline	-3.91996	1.07177	-3.65745	0.000840616	-6.02063	-1.81928
Fumaric.acid	1.53506	0.422974	3.62922	0.000893451	0.706035	2.36409
Sarcosine	2.47791	0.685151	3.61659	0.000895525	1.13501	3.82081
HexCer.d18.1.24.1.	-1.42953	0.400621	-3.56829	0.00103107	-2.21475	-0.644316
beta.Alanine	2.55447	0.718573	3.55492	0.00103974	1.14607	3.96288
Serotonin	1.61348	0.464149	3.47621	0.00129097	0.703745	2.52321
Uric.acid	2.58497	0.743467	3.47691	0.00129097	1.12777	4.04216
Oxalic.acid	1.58801	0.46393	3.42296	0.00151418	0.67871	2.49732
Malic.acid	1.36848	0.402934	3.39628	0.0016101	0.578728	2.15823
TG.17.1_34.1.	6.95899	2.07603	3.35206	0.00182551	2.88997	11.028
TG.18.1_33.1.	8.2056	2.52083	3.25512	0.00249354	3.26478	13.1464
LysoPC.a.C26.1	-1.24453	0.389723	-3.19338	0.00290021	-2.00839	-0.480677
DG.16.0_16.0.	1.05026	0.328256	3.19952	0.00290021	0.40688	1.69365
C12.1	-1.88261	0.593095	-3.17421	0.00300487	-3.04508	-0.720144
Spermidine	-3.25013	1.04309	-3.11587	0.0033624	-5.29458	-1.20567
LysoPC.a.C20.3	-1.95967	0.627826	-3.12136	0.0033624	-3.19021	-0.72913
Threonine	1.15535	0.369905	3.12338	0.0033624	0.430339	1.88037
C4OH	-1.30719	0.423183	-3.08893	0.00358319	-2.13662	-0.477746
PC.aa.C32.3	-1.20256	0.39131	-3.07316	0.00367872	-1.96953	-0.435591
PC.aa.C34.3	-1.32295	0.435562	-3.03734	0.00403908	-2.17665	-0.46925
Cer.d18.1.24.1.	-1.09127	0.361364	-3.01986	0.00417268	-1.79954	-0.382996
alpha.Aminoadipic.acid	-2.5947	0.879639	-2.94973	0.00511991	-4.31879	-0.870603
LysoPC.a.C24.0	-1.12364	0.384197	-2.92464	0.0054192	-1.87666	-0.37061
DG.14.0_18.2.	1.01909	0.366397	2.78138	0.00830811	0.300951	1.73723
Methylmalonic.acid	0.852532	0.314494	2.7108	0.00996777	0.236123	1.46894
Maleic.acid	0.970358	0.359477	2.69936	0.00996777	0.265784	1.67493
X1.3.Diaminopropane	1.64739	0.608859	2.70569	0.00996777	0.454022	2.84075
HexCer.d18.1.16.0.	0.771643	0.288171	2.67773	0.0104089	0.206828	1.33646
C14	-0.807905	0.303523	-2.66176	0.0106883	-1.40281	-0.213001
Spermine	-0.85905	0.32474	-2.64535	0.0109919	-1.49554	-0.22256
cis.Aconitic.acid	-0.73199	0.285414	-2.56466	0.0136326	-1.2914	-0.172578
N.Acetyl.Glutamic.acid	-1.00361	0.395637	-2.53668	0.0144822	-1.77905	-0.228157
HexCer.d18.1.26.0.	-0.957568	0.383281	-2.49835	0.0158367	-1.7088	-0.206338
C16OH	-0.979864	0.401586	-2.43999	0.0182904	-1.76697	-0.192756
Aspartic.acid	-0.705348	0.290722	-2.4262	0.0183499	-1.27516	-0.135534
X3.Hydroxybutyric.acid	-0.67826	0.279649	-2.4254	0.0183499	-1.22637	-0.130148
Cer.d18.1.25.0.	-0.763582	0.318723	-2.39575	0.0195482	-1.38828	-0.138884
Asymmetric.dimethylarginine	-2.98988	1.25698	-2.37863	0.020121	-5.45356	-0.526204
C14.2	-0.686844	0.29213	-2.35116	0.021036	-1.25942	-0.114269
X3.Hydroxyisobutyric.acid	0.645359	0.274694	2.34938	0.021036	0.106959	1.18376
Cer.d18.2.22.0.	-0.765712	0.328626	-2.33004	0.0217844	-1.40982	-0.121605
N2.Acetyl.Ornithine	-0.677348	0.301483	-2.24672	0.0266789	-1.26825	-0.0864418
C12	-0.63438	0.287718	-2.20487	0.0292351	-1.19831	-0.0704534
Methylhistidine	-1.11515	0.511152	-2.18163	0.0305242	-2.117	-0.113287
Deoxyuridine	-0.545526	0.257802	-2.11606	0.0354126	-1.05082	-0.0402334
N.Acetyl.Methionine	0.604467	0.293364	2.06047	0.0399591	0.0294743	1.17946
Dimethylamine	10440.7	692303	0.0150812	0.987967	-1.34647e+06	1.36735e+06

## Sheet: Table S2I_
Table S2I: Diagnostic Performance of Candidate Metabolite Biomarkers Across Timepoints (24h, 48h, 72h) Including Cutoff Values, Sensitivity, Specificity, AUC, and Youden Index
Metabolite	Timepoint	Decision_Inequality	uM_cutoff_J	log10_cutoff	uM_cutoff_J_LCL	uM_cutoff_J_UCL	Sens_J	Spec_J	AUC
2-hydroxyglutaric acid	24h	>=	10.32	1.014	7.01	10.78	0.667	0.867	1
2-hydroxyglutaric acid	48h	>=	11.69	1.068	7.64	12.38	0.467	0.967	0.999
2-hydroxyglutaric acid	72h	>=	7.9	0.898	7.9	9.89	0.9	0.567	1
LysoPC a C14:0	24h	<=	2	0.301	1.82	2.39	0.967	1	1
LysoPC a C14:0	48h	<=	2.14	0.33	2.05	2.18	0.967	0.833	1
LysoPC a C14:0	72h	<=	2.04	0.31	1.89	2.55	0.933	1	1
LysoPC a C20:4	24h	<=	4.2	0.623	3.91	5.36	0.933	1	1
LysoPC a C20:4	48h	<=	4.43	0.646	3.27	5.79	0.767	0.833	1
LysoPC a C20:4	72h	<=	4.29	0.632	3.9	4.57	0.867	1	1
N-Acetylputrescine	24h	>=	0.04	−1.40	0.04	0.04	0.833	0.8	1
N-Acetylputrescine	48h	>=	0.02	−1.70	0.02	0.06	1	0.667	1
N-Acetylputrescine	72h	>=	0.05	−1.30	0.05	0.07	0.7	0.833	0.965
PC aa C38:5	24h	<=	68.14	1.833	59.69	74.73	0.8	0.9	1
PC aa C38:5	48h	<=	78.96	1.897	60.15	84.87	0.833	0.767	1
PC aa C38:5	72h	<=	54.17	1.734	52.29	67.3	0.833	1	1
Denotations:
uM: micromolar (10^-6 mol/L).
Decision_Inequality: direction of rule — infected if ≤ cutoff for down-regulated markers; ≥ cutoff for up-regulated markers.
uM_cutoff_J (LCL–UCL): Youden-optimal concentration threshold with bootstrap 95% confidence interval.
Sens_J / Spec_J: sensitivity / specificity at the Youden-optimal cutoff.
AUC (AUC_LCL–AUC_UCL): ROC area under curve with DeLong 95% confidence interval.
Timepoints: 24h and 48h have matched controls; 72h thresholds used 24h controls as comparators.
